# Supplementary material for: Transcriptomic analysis at 48 h postmortem: a proof of concept for the identification of biomarkers to estimate time since death
Source: Mol Biol Rep. 2025 Oct 21;52(1):1050. doi: 10.1007/s11033-025-11151-5 (PMC12540568; doi:10.1007/s11033-025-11151-5)
Supplement: Supplementary file 4 — Supplementary Material 4 [file 11033_2025_11151_MOESM4_ESM.xlsx]

## Sheet: Hoja1
Table S4. KEGG pathway enrichment analysis of downregulated mRNAs at 48 hours of PMI.
No.	Category	Term	Count	%	PValue	Genes	List Total	Pop Hits	Pop Total	Fold Enrichment	Bonferroni	Benjamini	FDR
1	KEGG_PATHWAY	rno01100:Metabolic pathways	347	14.2038	3.91531e-24	291314, 114508, 293615, 315173, 81728, 63864, 29700, 25104, 361071, 311254, 54232, 299159, 298071, 299954, 685579, 114630, 362837, 681418, 64392, 301458, 295923, 140929, 305935, 25116, 64845, 171408, 29711, 313560, 24701, 58964, 24382, 289372, 305149, 364224, 499956, 192241, 170670, 64040, 497778, 24913, 353229, 291212, 315150, 301427, 293991, 309391, 297797, 297554, 293871, 81869, 406165, 170587…	1230	1724	9898	1.6197	1.34295e-21	1.22086e-22	9.6459e-23
2	KEGG_PATHWAY	rno05022:Pathways of neurodegeneration - multiple diseases	169	6.91772	1.92551e-35	81728, 63864, 29669, 64317, 29668, 293453, 29425, 171378, 25581, 29666, 500377, 299954, 114630, 56816, 303353, 365388, 60352, 300240, 362837, 171375, 681418, 303630, 171374, 85492, 24703, 301458, 295923, 287069, 293621, 287984, 289924, 24786, 94194, 501204, 298596, 94198, 29673, 29672, 681024, 29671, 29153, 29670, 29677, 58960, 29676, 116643, 362440, 29675, 192647, 362164, 29674, 157074, 308416, …	1230	515	9898	2.64072	6.60449e-33	1.65112e-33	1.30453e-33
3	KEGG_PATHWAY	rno05010:Alzheimer disease	146	5.97626	8.02338e-32	81728, 63864, 29669, 29668, 293453, 25467, 29425, 171378, 25581, 29666, 500377, 299954, 114630, 303353, 365388, 300240, 362837, 171375, 681418, 303630, 171374, 85492, 24703, 301458, 295923, 293621, 287984, 289924, 94194, 501204, 298596, 94198, 29673, 29672, 681024, 29671, 29153, 29670, 29677, 58960, 29676, 25233, 362440, 29675, 362164, 29674, 157074, 192241, 303206, 301427, 293991, 282819, 83529,…	1230	434	9898	2.70711	2.75202e-29	3.44003e-30	2.71792e-30
4	KEGG_PATHWAY	rno05014:Amyotrophic lateral sclerosis	142	5.81253	9.95145e-33	294429, 81728, 29669, 64317, 29668, 293453, 29425, 298075, 171378, 25581, 29666, 500377, 299954, 114630, 56816, 303353, 365388, 60352, 300240, 362837, 171375, 681418, 303630, 171374, 85492, 301458, 295923, 287984, 289924, 24786, 94194, 298596, 94198, 29673, 29672, 681024, 29671, 29670, 29677, 29676, 116643, 362440, 29675, 362164, 29674, 157074, 308416, 192241, 29150, 303206, 301427, 293991, 83529…	1230	408	9898	2.80073	3.41335e-30	5.68891e-31	4.49474e-31
5	KEGG_PATHWAY	rno05016:Huntington disease	138	5.64879	1.45575e-39	81728, 29669, 64317, 29668, 293453, 29425, 83516, 25581, 29666, 500377, 299954, 114630, 303353, 365388, 300240, 362837, 83474, 171375, 681418, 303630, 171374, 85492, 301458, 295923, 287984, 289924, 24786, 94194, 24787, 298596, 94198, 83618, 83503, 29673, 29672, 681024, 29671, 29670, 29677, 29676, 362440, 29675, 362164, 29674, 157074, 192241, 303206, 301427, 293991, 282819, 83529, 298400, 311078, …	1230	344	9898	3.22822	4.99323e-37	2.49662e-37	1.97255e-37
6	KEGG_PATHWAY	rno05012:Parkinson disease	131	5.36226	1.02862e-41	81728, 29669, 29668, 293453, 29425, 25581, 29666, 500377, 299954, 114630, 56816, 303353, 365388, 362837, 171375, 681418, 171374, 85492, 301458, 295923, 287069, 287984, 289924, 24786, 94194, 298596, 94198, 25636, 29673, 29672, 681024, 29671, 29670, 29677, 29676, 362440, 29675, 192647, 29674, 157074, 192241, 301427, 293991, 282819, 83529, 311078, 83806, 294560, 58854, 117287, 83499, 83532, 83531, 2…	1230	303	9898	3.47913	3.52817e-39	3.52817e-39	2.78756e-39
7	KEGG_PATHWAY	rno05020:Prion disease	127	5.19853	5.38241e-38	81728, 29669, 29668, 293453, 29425, 171378, 25581, 29666, 500377, 299954, 114630, 303353, 365388, 60352, 362837, 171375, 681418, 171374, 85492, 301458, 295923, 287984, 289924, 24786, 94194, 298596, 94198, 25636, 29673, 29672, 681024, 29671, 29670, 29677, 29676, 362440, 29675, 29674, 157074, 192241, 301427, 293991, 282819, 83529, 298400, 311078, 83806, 294560, 58854, 83499, 83532, 83531, 299739, 4…	1230	307	9898	3.32895	1.84617e-35	6.15389e-36	4.86211e-36
8	KEGG_PATHWAY	rno04714:Thermogenesis	111	4.54359	1.44073e-33	298748, 65248, 81728, 293453, 26954, 171379, 83516, 299954, 114630, 60352, 362837, 171375, 681418, 171374, 301458, 64562, 295923, 293621, 297821, 691853, 296732, 94194, 25756, 298596, 25636, 681024, 362440, 157074, 304330, 302950, 192241, 301427, 293991, 309391, 81504, 298400, 83803, 299186, 25288, 296190, 361925, 299739, 65262, 678759, 291103, 315167, 100302447, 298377, 362588, 296086, 117035, 6…	1230	266	9898	3.35802	4.94171e-31	9.88342e-32	7.80877e-32
9	KEGG_PATHWAY	rno05415:Diabetic cardiomyopathy	106	4.33893	2.08025e-32	81728, 293453, 25467, 25747, 299954, 114630, 60352, 362837, 171375, 681418, 171374, 301458, 295923, 100359982, 25631, 94194, 25756, 24669, 298596, 24668, 681024, 25594, 29554, 25233, 362440, 81686, 157074, 306117, 29393, 192241, 84032, 171087, 301427, 293991, 282819, 83529, 690987, 83532, 83531, 299739, 65262, 678759, 291103, 315167, 24245, 24246, 362588, 685322, 362344, 362102, 25176, 171140, 28…	1230	252	9898	3.38491	7.13527e-30	1.01932e-30	8.05355e-31
10	KEGG_PATHWAY	rno05208:Chemical carcinogenesis - reactive oxygen species	96	3.92959	1.95918e-23	64352, 293655, 81728, 293652, 25622, 293453, 29507, 81649, 690848, 497902, 499529, 303393, 361385, 29224, 299954, 114630, 85333, 363441, 60352, 362837, 499689, 641434, 681418, 171375, 301011, 171374, 301458, 24703, 300047, 295923, 363061, 296658, 293621, 25278, 94271, 24786, 94194, 24787, 24424, 316632, 298596, 681024, 299643, 29754, 83785, 100188937, 58960, 25233, 362440, 54322, 157074, 366448, …	1230	266	9898	2.90424	6.71999e-21	5.59999e-22	4.42449e-22
11	KEGG_PATHWAY	rno00190:Oxidative phosphorylation	80	3.27466	1.33554e-27	25309, 300677, 294504, 293655, 81728, 293652, 293453, 298103, 29507, 690848, 497902, 499529, 299159, 303393, 361385, 299954, 114630, 363441, 362837, 690441, 641434, 681418, 171375, 301011, 171374, 301458, 300047, 295923, 363061, 296658, 691853, 25278, 94271, 94194, 316632, 298596, 681024, 299643, 29754, 100188937, 362440, 54322, 157074, 366448, 192241, 291969, 288088, 245958, 289218, 171082, 2892…	1230	174	9898	3.69984	4.58089e-25	5.08988e-26	4.02145e-26
12	KEGG_PATHWAY	rno04932:Non-alcoholic fatty liver disease	78	3.1928	3.77382e-24	25309, 65248, 293655, 81728, 293652, 293453, 25467, 25747, 29507, 81649, 690848, 497902, 499529, 303393, 29467, 361385, 299954, 54318, 363441, 60352, 362837, 78968, 681418, 301011, 301458, 300047, 64562, 295923, 363061, 296658, 25278, 312670, 94194, 316632, 298596, 681024, 299643, 100188937, 25233, 362440, 54322, 157074, 50686, 366448, 84351, 288088, 289218, 289217, 301427, 25488, 293991, 25520, …	1230	184	9898	3.41129	1.29442e-21	1.22086e-22	9.6459e-23
13	KEGG_PATHWAY	rno04820:Cytoskeleton in muscle cells	78	3.1928	3.14582e-17	688173, 498440, 100910104, 306616, 24333, 316740, 296369, 83708, 25028, 311098, 315776, 114108, 298584, 500450, 309374, 363925, 29389, 25661, 29388, 252942, 64362, 296935, 291245, 311061, 24585, 171409, 64204, 29557, 689274, 25438, 360543, 29155, 29275, 171009, 362242, 24584, 315979, 24583, 498587, 365751, 84352, 84396, 291605, 29393, 361833, 84032, 493810, 140939, 24837, 691644, 117557, 290561, …	1230	231	9898	2.71722	1.07902e-14	7.19344e-16	5.68345e-16
14	KEGG_PATHWAY	rno01200:Carbon metabolism	60	2.456	4.26213e-20	114508, 289950, 287379, 24333, 298942, 79250, 25104, 361071, 81654, 311569, 114597, 360975, 292804, 171133, 100145871, 363061, 500959, 307759, 24189, 25630, 298596, 24624, 25438, 299201, 361596, 29554, 687008, 157074, 301384, 293829, 290401, 24959, 287115, 289217, 24399, 24552, 81829, 81708, 25721, 114096, 170587, 29562, 24551, 81670, 50655, 361602, 24849, 64304, 25059, 25014, 25179, 94173, 24368…	1230	134	9898	3.6032	1.46191e-17	1.04422e-18	8.25027e-19
15	KEGG_PATHWAY	rno05017:Spinocerebellar ataxia	54	2.2104	4.91346e-13	287772, 25309, 29669, 29668, 29425, 117263, 25581, 29666, 85333, 303353, 365388, 300240, 303630, 117262, 85492, 287984, 289924, 300807, 94198, 29673, 29672, 29671, 29670, 29677, 29676, 25233, 29675, 362164, 680532, 29674, 287670, 303206, 81827, 282819, 83529, 311078, 83806, 294560, 171116, 58854, 311786, 83499, 83532, 83531, 50658, 114558, 29693, 366508, 309441, 25176, 24680, 307821, 312927, 2899…	1230	152	9898	2.85886	1.68545e-10	9.91363e-12	7.83263e-12
16	KEGG_PATHWAY	rno04120:Ubiquitin mediated proteolysis	52	2.12853	4.49137e-08	64631, 297930, 81807, 689226, 302938, 100360914, 361585, 687633, 56816, 304522, 300084, 64470, 288671, 290875, 498030, 641452, 298317, 295686, 64525, 81920, 360860, 299602, 685029, 50522, 308775, 361831, 366381, 292588, 117519, 313445, 314856, 362377, 54252, 287280, 361765, 301555, 363284, 308508, 300948, 81816, 316575, 289508, 294331, 246216, 361181, 297961, 64624, 314432, 361258, 363836, 296161…	1230	190	9898	2.20238	1.54053e-05	6.41891e-07	5.0715e-07
17	KEGG_PATHWAY	rno04910:Insulin signaling pathway	49	2.00573	6.932e-12	114508, 65248, 25467, 26954, 83516, 314436, 78968, 24703, 64562, 64561, 293621, 287942, 116636, 24669, 25636, 24668, 24701, 29353, 25594, 58960, 25233, 84351, 114203, 25520, 81504, 83803, 25725, 24954, 117045, 690987, 500036, 299618, 309513, 50658, 116590, 64665, 65038, 24244, 25059, 301518, 29376, 170851, 361377, 366508, 85428, 83840, 29699, 83764, 78975	1230	138	9898	2.85732	2.37768e-09	1.32093e-10	1.04365e-10
18	KEGG_PATHWAY	rno04150:mTOR signaling pathway	49	2.00573	2.8406e-09	65201, 296648, 65248, 295234, 25467, 100362347, 298103, 312781, 26954, 501146, 299159, 360497, 117269, 301574, 361227, 24703, 293621, 116636, 362045, 58960, 25233, 360505, 84351, 304410, 300253, 303206, 297797, 81504, 24954, 117044, 117045, 501560, 116590, 498416, 308869, 297522, 297566, 297960, 290291, 170851, 117596, 366508, 83840, 24680, 313977, 83721, 116664, 78975, 303185	1230	161	9898	2.44913	9.74326e-07	4.2362e-08	3.34697e-08
19	KEGG_PATHWAY	rno04010:MAPK signaling pathway	49	2.00573	0.0415048	81809, 81649, 29748, 171378, 314436, 29467, 117269, 60352, 24703, 293621, 300447, 287942, 63995, 24667, 24666, 25636, 29431, 83785, 362045, 58960, 25233, 25112, 29477, 501099, 307403, 50688, 361679, 84351, 303200, 287398, 289014, 24675, 81504, 315994, 24954, 311786, 311743, 114495, 501560, 299618, 308267, 50658, 116590, 24963, 297682, 170851, 24680, 79429, 498003	1230	302	9898	1.30566	1	0.163634	0.129285
20	KEGG_PATHWAY	rno05132:Salmonella infection	48	1.9648	0.00850608	25309, 287398, 282817, 81649, 299121, 363448, 311786, 501203, 363925, 114495, 500377, 81531, 252902, 287280, 60352, 65081, 140734, 308961, 308267, 498736, 50658, 116590, 290798, 24703, 300724, 293621, 288779, 362273, 316531, 296710, 316333, 170714, 296554, 79121, 79462, 29431, 170851, 366508, 58960, 361055, 24584, 25233, 361959, 301085, 288064, 362504, 84351, 303200	1230	268	9898	1.44128	0.946606	0.0427336	0.0337633
21	KEGG_PATHWAY	rno04140:Autophagy - animal	42	1.7192	6.93462e-05	64670, 303206, 678769, 65248, 300799, 313391, 24673, 25467, 26954, 117044, 246294, 81754, 686505, 54318, 300240, 306722, 65081, 84480, 303630, 50658, 116590, 24703, 293621, 64862, 113961, 292156, 297960, 114558, 25636, 29376, 170851, 362246, 366508, 83840, 58960, 25233, 362164, 78975, 363278, 50522, 312927, 85420	1230	180	9898	1.87767	0.0235059	0.00058014	0.000458362
22	KEGG_PATHWAY	rno04218:Cellular senescence	42	1.7192	0.000191272	289014, 81809, 414788, 24675, 83529, 26954, 81649, 294560, 29748, 314856, 171378, 83532, 54237, 114495, 83531, 85333, 60352, 361765, 116590, 24703, 293621, 25631, 114851, 24244, 116636, 501204, 83617, 24669, 24668, 295052, 170851, 29153, 366508, 25176, 25594, 58960, 362342, 25233, 25112, 414784, 303200, 85482	1230	188	9898	1.79777	0.0635064	0.00145792	0.00115188
23	KEGG_PATHWAY	rno05205:Proteoglycans in cancer	42	1.7192	0.00135065	81809, 304813, 161476, 25622, 81504, 81649, 314856, 361388, 314436, 24890, 25661, 60352, 497867, 29161, 116590, 24703, 25619, 293621, 114851, 24245, 24246, 29139, 25615, 24669, 24668, 25636, 29431, 170851, 366508, 83840, 83785, 25594, 58960, 24680, 25233, 81686, 84352, 171140, 81682, 29393, 361833, 300253	1230	206	9898	1.64068	0.370976	0.00874098	0.00690614
24	KEGG_PATHWAY	rno01240:Biosynthesis of cofactors	41	1.67826	1.17505e-05	289219, 287379, 315150, 309391, 298942, 302915, 309070, 25249, 296167, 294088, 102238592, 29309, 26956, 501167, 684425, 29421, 304542, 300741, 65155, 64300, 64203, 498332, 294753, 691853, 289827, 64845, 313560, 298653, 29739, 298410, 29539, 171347, 363118, 58964, 24183, 24184, 84594, 305348, 78959, 361338, 289352	1230	162	9898	2.03663	0.00402233	0.000111956	8.8455e-05
25	KEGG_PATHWAY	rno04152:AMPK signaling pathway	39	1.5964	1.79211e-07	24638, 114508, 65248, 24673, 25520, 25467, 298400, 26954, 83803, 24954, 501146, 83516, 312754, 691318, 690987, 85239, 29565, 50993, 363122, 78968, 301574, 117281, 64562, 65158, 301518, 312670, 25435, 116636, 25756, 54283, 290291, 29376, 295052, 299147, 366508, 83840, 25233, 78975, 65152	1230	129	9898	2.43286	6.14675e-05	2.19533e-06	1.73451e-06
26	KEGG_PATHWAY	rno04261:Adrenergic signaling in cardiomyocytes	39	1.5964	1.6727e-05	24837, 360718, 25620, 24673, 117557, 290561, 298400, 81649, 500450, 58977, 312754, 691318, 363925, 688228, 60352, 363122, 117281, 116590, 24244, 24585, 24245, 24246, 29557, 24669, 24668, 25636, 299147, 29275, 29693, 25594, 29599, 24680, 25233, 25650, 171140, 84396, 641520, 50688, 302950	1230	153	9898	2.05124	0.00572099	0.000155064	0.000122514
27	KEGG_PATHWAY	rno04814:Motor proteins	39	1.5964	0.00242648	24837, 691644, 117557, 296369, 290561, 299121, 298584, 363448, 500450, 501203, 363925, 500377, 29389, 29388, 688228, 360570, 252902, 140734, 252942, 308961, 252921, 498736, 290798, 316531, 24585, 171409, 316333, 287408, 170714, 117548, 296554, 29557, 360543, 29275, 24584, 24583, 362504, 304551, 493810	1230	193	9898	1.62611	0.565385	0.0141065	0.0111454
28	KEGG_PATHWAY	rno04723:Retrograde endocannabinoid signaling	38	1.55546	9.63163e-05	289218, 293655, 301427, 81728, 25488, 293991, 293652, 293453, 64539, 81649, 297990, 499529, 361385, 79218, 299954, 60352, 363441, 362837, 299739, 681418, 50658, 116590, 301458, 295923, 678759, 296658, 315167, 291660, 316632, 25636, 362588, 681024, 362344, 299643, 24680, 362440, 302950, 288088	1230	159	9898	1.92322	0.0324983	0.000786583	0.00062147
29	KEGG_PATHWAY	rno04141:Protein processing in endoplasmic reticulum	38	1.55546	0.00187388	686092, 288444, 64631, 297994, 311786, 310633, 29467, 84026, 25420, 54318, 56816, 287280, 300084, 192351, 58817, 293719, 309433, 140639, 50658, 407784, 171071, 641452, 294331, 297522, 297961, 24963, 81920, 83725, 361014, 29153, 29435, 84478, 58842, 116643, 690038, 89842, 287275, 361831	1230	184	9898	1.66191	0.474468	0.0116862	0.00923312
30	KEGG_PATHWAY	rno05169:Epstein-Barr virus infection	38	1.55546	0.0783965	287772, 25309, 287398, 414788, 81827, 311430, 83806, 311078, 81649, 117263, 314856, 25581, 311786, 680122, 83499, 114495, 303353, 60352, 365388, 308267, 117262, 50658, 287984, 114851, 289924, 295052, 366508, 84577, 29677, 25233, 25112, 680532, 307821, 414784, 84351, 289990, 303200, 287670	1230	236	9898	1.29573	1	0.280104	0.221307
31	KEGG_PATHWAY	rno04068:FoxO signaling pathway	37	1.51453	6.02171e-06	302415, 64670, 81809, 65248, 25520, 29547, 29546, 25467, 81504, 83803, 81649, 24954, 364637, 314856, 689954, 60352, 84480, 50658, 116590, 24703, 64562, 293621, 303836, 25631, 114851, 301518, 24787, 29376, 170851, 366508, 58960, 60421, 25233, 25112, 78975, 84351, 171043	1230	136	9898	2.1893	0.00206332	6.07484e-05	4.79965e-05
32	KEGG_PATHWAY	rno04931:Insulin resistance	36	1.4736	1.09811e-07	65248, 25520, 25622, 25467, 298400, 83803, 25747, 24954, 360631, 83516, 690987, 500036, 501560, 117269, 360518, 78968, 171078, 309513, 50658, 291567, 64562, 301518, 25756, 24669, 24668, 24701, 29376, 366508, 362102, 83840, 25594, 25233, 78975, 306117, 85420, 84351	1230	112	9898	2.58659	3.76646e-05	1.39501e-06	1.10218e-06
33	KEGG_PATHWAY	rno04114:Oocyte meiosis	36	1.4736	5.67153e-07	366381, 24673, 56010, 24675, 81649, 29748, 171378, 312754, 691318, 54237, 501560, 117269, 287280, 60352, 303010, 300084, 117281, 288671, 361765, 116590, 24208, 290875, 498030, 24244, 24245, 24246, 24669, 24668, 25636, 170851, 299147, 25594, 29753, 685029, 171140, 302950	1230	119	9898	2.43443	0.000194515	6.27528e-06	4.95802e-06
34	KEGG_PATHWAY	rno03050:Proteasome	35	1.43266	2.3783e-20	287772, 81827, 29669, 287716, 29668, 29425, 83806, 311078, 117263, 58854, 25581, 29666, 83499, 498433, 303353, 365388, 117262, 85492, 288455, 287984, 289924, 689852, 94198, 29673, 29672, 29671, 29670, 29677, 29676, 29675, 680532, 29674, 307821, 289990, 287670	1230	49	9898	5.74797	8.15758e-18	6.27506e-19	4.95785e-19
35	KEGG_PATHWAY	rno04922:Glucagon signaling pathway	35	1.43266	1.05827e-07	24638, 114508, 24959, 289950, 65248, 25520, 24533, 24675, 298400, 24534, 83803, 25747, 29748, 171378, 83516, 690987, 64562, 64561, 24244, 25630, 24245, 301518, 24246, 25756, 25636, 24701, 29353, 361377, 60421, 25233, 29554, 78975, 171140, 369018, 65152	1230	107	9898	2.63225	3.62978e-05	1.39501e-06	1.10218e-06
36	KEGG_PATHWAY	rno04919:Thyroid hormone signaling pathway	34	1.39173	1.84885e-05	303403, 497991, 619436, 26954, 24831, 170566, 314856, 140693, 24890, 313929, 83574, 116590, 266766, 24703, 293621, 29557, 81812, 25636, 170851, 29693, 366508, 84577, 58960, 24680, 25233, 84578, 25650, 301164, 84396, 140666, 306117, 299905, 29492, 65152	1230	126	9898	2.17145	0.00632155	0.000166883	0.000131852
37	KEGG_PATHWAY	rno04066:HIF-1 signaling pathway	34	1.39173	0.00258568	289950, 24333, 81807, 24533, 24534, 24954, 116551, 117045, 299618, 300084, 116590, 114851, 25059, 24189, 24245, 116636, 24246, 64525, 24644, 25438, 361258, 170851, 366508, 83840, 83785, 58960, 24680, 25233, 29554, 171140, 369018, 66021, 65152, 308457	1230	162	9898	1.68891	0.588538	0.0147815	0.0116787
38	KEGG_PATHWAY	rno04260:Cardiac muscle contraction	33	1.3508	9.38271e-08	24837, 117557, 290561, 29507, 29209, 362897, 497902, 690848, 688869, 500450, 363925, 303393, 29445, 688228, 301011, 293448, 300047, 291103, 24585, 25278, 94194, 29557, 29275, 29693, 685322, 25250, 100188937, 54322, 25650, 84396, 50688, 366448, 252934	1230	97	9898	2.73769	3.21822e-05	1.28731e-06	1.01709e-06
39	KEGG_PATHWAY	rno04137:Mitophagy - animal	33	1.3508	3.4635e-07	64670, 64476, 292886, 300756, 114766, 315599, 116549, 171116, 246294, 311786, 81650, 54318, 56816, 303351, 288150, 84480, 360797, 50658, 293621, 288779, 64862, 294079, 114558, 685620, 171329, 116643, 192647, 360768, 308416, 50522, 300111, 304017, 288584	1230	102	9898	2.60349	0.000118791	4.09648e-06	3.23658e-06
40	KEGG_PATHWAY	rno04921:Oxytocin signaling pathway	33	1.3508	0.00265585	65248, 304813, 117558, 25520, 24675, 83803, 29748, 171378, 314436, 29565, 116590, 266766, 24703, 64562, 293621, 114851, 24244, 24245, 301518, 25435, 24246, 24669, 24668, 25636, 170851, 25594, 58960, 24680, 78975, 171140, 50688, 302950, 117052	1230	156	9898	1.70228	0.598348	0.0149337	0.0117989
41	KEGG_PATHWAY	rno04022:cGMP-PKG signaling pathway	33	1.3508	0.010952	117558, 282819, 24675, 25467, 83529, 298400, 29748, 24954, 171378, 83532, 83531, 83731, 85333, 116590, 24703, 303634, 24244, 29557, 24669, 24668, 81518, 29376, 170851, 29693, 25176, 25594, 58960, 29599, 25233, 501099, 25650, 84396, 302950	1230	171	9898	1.55296	0.977115	0.0536647	0.0423998
42	KEGG_PATHWAY	rno01230:Biosynthesis of amino acids	29	1.18707	4.5755e-06	24957, 24959, 287379, 24333, 79250, 25721, 25104, 170587, 114096, 29562, 81670, 50655, 24849, 500959, 307759, 64203, 24189, 25179, 94173, 25630, 24401, 24644, 25612, 25438, 171347, 501157, 361596, 83688, 65152	1230	93	9898	2.50933	0.00156817	4.75575e-05	3.75745e-05
43	KEGG_PATHWAY	rno00230:Purine metabolism	29	1.18707	0.00323432	301005, 315150, 25028, 25368, 313574, 102238592, 26956, 29562, 361443, 684425, 299976, 685579, 117544, 24627, 287420, 140929, 24465, 297389, 24645, 314312, 81643, 58964, 24183, 24184, 117533, 308758, 305149, 302950, 140946	1230	133	9898	1.75464	0.670826	0.0176091	0.0139127
44	KEGG_PATHWAY	rno00280:Valine, leucine and isoleucine degradation	28	1.14613	5.31913e-11	63864, 298942, 24158, 81708, 24513, 63938, 361884, 170465, 25244, 171155, 690163, 64203, 64304, 25014, 294972, 29711, 113965, 29539, 24624, 688517, 29611, 687008, 301384, 140547, 293829, 170670, 64040, 361215	1230	56	9898	4.02358	1.82446e-08	9.12231e-10	7.20743e-10
45	KEGG_PATHWAY	rno04371:Apelin signaling pathway	28	1.14613	0.00859656	65248, 117558, 25520, 83803, 83516, 363925, 79218, 688228, 83474, 116590, 24703, 303634, 64562, 293621, 64862, 25631, 24244, 24585, 301518, 114558, 25636, 81518, 170851, 83840, 58960, 25233, 78975, 302950	1230	136	9898	1.65677	0.948252	0.0427336	0.0337633
46	KEGG_PATHWAY	rno04936:Alcoholic liver disease	28	1.14613	0.0125764	287398, 65248, 25520, 24158, 83803, 25747, 81649, 83516, 25363, 114495, 85239, 60352, 78968, 308267, 100145871, 50658, 64562, 301518, 312670, 25756, 29539, 24360, 313977, 25233, 78975, 84351, 303200, 64040	1230	140	9898	1.60943	0.986977	0.0607562	0.0480027
47	KEGG_PATHWAY	rno05161:Hepatitis B	28	1.14613	0.0999696	25309, 287398, 81809, 25126, 81504, 298400, 311430, 81649, 314436, 83532, 114495, 60352, 308267, 64470, 50658, 116590, 24703, 293621, 25631, 114851, 295052, 170851, 366508, 58960, 24680, 25233, 84351, 303200	1230	169	9898	1.33326	1	0.323474	0.255573
48	KEGG_PATHWAY	rno00010:Glycolysis / Gluconeogenesis	27	1.1052	7.22453e-06	114508, 24959, 289950, 24333, 298942, 24533, 24534, 81654, 313843, 311569, 292804, 100145871, 24849, 500959, 296973, 25059, 24189, 25630, 24645, 24644, 25438, 29539, 29554, 369018, 78959, 65152, 64040	1230	85	9898	2.55615	0.00247496	7.08004e-05	5.59385e-05
49	KEGG_PATHWAY	rno04722:Neurotrophin signaling pathway	27	1.1052	0.00420032	289014, 114203, 25622, 25467, 81504, 81649, 89817, 361388, 501560, 84469, 117269, 60352, 50658, 116590, 24703, 293621, 287942, 24244, 24245, 24246, 170851, 366508, 58960, 29753, 25233, 171140, 84351	1230	123	9898	1.76645	0.763958	0.0225111	0.0177857
50	KEGG_PATHWAY	rno04110:Cell cycle	27	1.1052	0.0899858	366381, 81809, 24673, 56010, 295596, 314856, 312754, 361662, 691318, 54237, 84389, 287280, 300084, 117281, 288671, 290875, 498030, 25631, 114851, 313138, 295052, 299147, 84577, 29753, 25112, 685029, 246060	1230	160	9898	1.35796	1	0.299221	0.23641
51	KEGG_PATHWAY	rno00620:Pyruvate metabolism	25	1.02333	1.3639e-10	24439, 289950, 24552, 294320, 298942, 24533, 81829, 25104, 24534, 680021, 81654, 311569, 24551, 361602, 100145871, 25630, 25014, 24368, 29539, 299203, 29554, 364224, 369018, 78959, 64040	1230	47	9898	4.2804	4.67818e-08	2.2277e-09	1.76008e-09
52	KEGG_PATHWAY	rno04211:Longevity regulating pathway	25	1.02333	0.000373073	65248, 25520, 25467, 298400, 26954, 83803, 24954, 83516, 117045, 300240, 64562, 293621, 301518, 312670, 116636, 24787, 25636, 29376, 366508, 83840, 25233, 362164, 78975, 312927, 302950	1230	94	9898	2.1402	0.120136	0.00261151	0.00206332
53	KEGG_PATHWAY	rno04146:Peroxisome	24	0.982399	0.00040657	64461, 113898, 293589, 291075, 64526, 24786, 24787, 113976, 310682, 114209, 113956, 79244, 361596, 117243, 29534, 84356, 310645, 83842, 25541, 25288, 85239, 311849, 84470, 361413	1230	89	9898	2.17002	0.130191	0.00278907	0.00220361
54	KEGG_PATHWAY	rno03013:Nucleocytoplasmic transport	24	0.982399	0.0196822	294429, 305714, 296954, 362273, 116458, 292022, 297522, 24799, 290280, 295284, 298385, 683983, 360972, 298075, 316108, 310512, 79227, 361055, 306182, 361959, 301442, 690693, 288064, 309126	1230	119	9898	1.62296	0.998906	0.0870841	0.0688041
55	KEGG_PATHWAY	rno04660:T cell receptor signaling pathway	24	0.982399	0.0281641	24703, 293621, 24673, 25622, 24675, 81504, 81649, 29748, 29431, 170851, 299147, 171378, 366508, 312754, 691318, 58960, 25233, 60352, 363122, 85420, 117281, 84351, 50658, 116590	1230	123	9898	1.57018	0.999944	0.117904	0.0931541
56	KEGG_PATHWAY	rno04728:Dopaminergic synapse	24	0.982399	0.0570573	24244, 24673, 24245, 24246, 24675, 298400, 81649, 24669, 25636, 24668, 299147, 171378, 312754, 691318, 25594, 24680, 25233, 79218, 50686, 60352, 171140, 363122, 117281, 50658	1230	132	9898	1.46312	1	0.219895	0.173736
57	KEGG_PATHWAY	rno00020:Citrate cycle (TCA cycle)	23	0.941465	1.84633e-13	363061, 289950, 289217, 298942, 25179, 94173, 81829, 24368, 79250, 361071, 25104, 298596, 81654, 299201, 114096, 170587, 361596, 24551, 29554, 114597, 157074, 50655, 360975	1230	32	9898	5.78389	6.33281e-11	3.95807e-12	3.12722e-12
58	KEGG_PATHWAY	rno01232:Nucleotide metabolism	23	0.941465	0.000367778	301622, 301005, 315150, 24465, 25028, 297389, 25368, 313560, 313574, 314312, 298410, 102238592, 26956, 58964, 361443, 24183, 24184, 684425, 299976, 685579, 117533, 499956, 497778	1230	83	9898	2.22993	0.118536	0.00261151	0.00206332
59	KEGG_PATHWAY	rno05410:Hypertrophic cardiomyopathy	23	0.941465	0.0055761	64362, 64562, 24837, 81809, 65248, 311061, 24585, 25520, 117557, 301518, 290561, 29557, 83803, 500450, 29275, 29693, 299940, 363925, 362242, 78975, 60374, 50688, 29161	1230	101	9898	1.83252	0.853093	0.0289788	0.0228958
60	KEGG_PATHWAY	rno04213:Longevity regulating pathway - multiple species	22	0.900532	2.14863e-05	64562, 293621, 65248, 25520, 301518, 24786, 25467, 24963, 24787, 83803, 25636, 24954, 29376, 366508, 84577, 83840, 25420, 25233, 78975, 302950, 361845, 65041	1230	65	9898	2.72365	0.00734279	0.000188969	0.000149302
61	KEGG_PATHWAY	rno04920:Adipocytokine signaling pathway	22	0.900532	0.000178016	64562, 65248, 25520, 301518, 25622, 312670, 25467, 25756, 113976, 83803, 25747, 29376, 311786, 83516, 117243, 25288, 25233, 78975, 83574, 85420, 84351, 50658	1230	74	9898	2.3924	0.0592378	0.00138772	0.00109642
62	KEGG_PATHWAY	rno04012:ErbB signaling pathway	22	0.900532	0.00156566	287398, 24703, 293621, 287942, 114851, 24245, 24246, 116636, 25126, 81504, 29431, 170851, 361388, 314436, 366508, 83840, 24680, 58960, 25233, 171140, 50658, 116590	1230	86	9898	2.05857	0.415759	0.00994483	0.00785728
63	KEGG_PATHWAY	rno04912:GnRH signaling pathway	22	0.900532	0.00284792	287398, 24703, 293621, 24244, 81707, 24245, 24246, 81504, 81649, 25636, 170851, 314436, 114495, 24680, 58960, 81686, 60352, 171140, 302950, 50658, 303200, 116590	1230	90	9898	1.96708	0.624024	0.0157554	0.0124482
64	KEGG_PATHWAY	rno05211:Renal cell carcinoma	22	0.900532	0.0193759	24703, 81809, 293621, 287942, 114851, 81807, 24368, 25622, 64525, 81504, 361258, 29431, 170851, 361388, 366508, 83785, 58960, 25233, 300084, 303185, 308457, 116590	1230	106	9898	1.67016	0.998783	0.0870841	0.0688041
65	KEGG_PATHWAY	rno04935:Growth hormone synthesis, secretion and action	22	0.900532	0.0596911	287398, 24703, 293621, 287942, 25126, 25467, 81504, 298400, 81649, 25636, 29376, 170851, 366508, 114495, 24680, 58960, 25233, 60352, 302950, 50658, 303200, 116590	1230	119	9898	1.48771	1	0.227489	0.179736
66	KEGG_PATHWAY	rno03082:ATP-dependent chromatin remodeling	22	0.900532	0.0907258	500987, 298447, 296732, 500225, 299186, 317413, 315058, 310661, 83712, 171379, 84577, 299810, 310614, 307766, 361925, 314718, 362834, 300222, 291737, 361711, 360853, 300891	1230	125	9898	1.4163	1	0.299221	0.23641
67	KEGG_PATHWAY	rno00640:Propanoate metabolism	21	0.859599	3.38496e-11	64304, 298942, 81708, 24533, 361071, 29711, 24534, 24624, 688517, 361465, 29611, 311569, 85239, 25244, 114597, 687008, 301384, 140547, 369018, 293829, 170670	1230	32	9898	5.28095	1.16104e-08	6.11075e-10	4.82802e-10
68	KEGG_PATHWAY	rno01210:2-Oxocarboxylic acid metabolism	21	0.859599	1.62984e-10	289950, 307759, 64203, 298942, 25179, 94173, 24401, 79250, 25721, 29711, 81654, 299201, 114096, 170587, 361596, 29611, 29554, 25244, 81670, 50655, 360975	1230	34	9898	4.9703	5.59036e-08	2.54107e-09	2.00767e-09
69	KEGG_PATHWAY	rno00071:Fatty acid degradation	20	0.818666	3.61188e-06	291075, 64304, 25014, 25413, 24158, 25756, 113965, 113976, 29539, 170465, 117243, 25363, 25288, 25287, 140547, 171155, 364975, 170670, 100145871, 64040	1230	50	9898	3.21886	0.00123811	3.87149e-05	3.05881e-05
70	KEGG_PATHWAY	rno01212:Fatty acid metabolism	20	0.818666	0.000117416	315173, 64304, 25014, 25413, 24158, 25756, 113965, 113976, 79244, 170465, 117243, 25363, 25541, 25288, 680115, 83512, 25287, 140547, 171155, 170670	1230	62	9898	2.59586	0.0394757	0.000936595	0.000739992
71	KEGG_PATHWAY	rno04720:Long-term potentiation	20	0.818666	0.000291583	24703, 293621, 24244, 24245, 24246, 24675, 24669, 25636, 29748, 24668, 170851, 171378, 58977, 25594, 24680, 58960, 501560, 117269, 171140, 116590	1230	66	9898	2.43853	0.0951875	0.00212794	0.00168125
72	KEGG_PATHWAY	rno05235:PD-L1 expression and PD-1 checkpoint pathway in cancer	20	0.818666	0.0133638	24703, 293621, 25622, 24675, 116549, 81649, 29748, 170851, 171378, 366508, 83840, 81650, 114495, 58960, 25233, 60352, 85420, 84351, 303200, 116590	1230	90	9898	1.78826	0.990095	0.0636636	0.0502998
73	KEGG_PATHWAY	rno04914:Progesterone-mediated oocyte maturation	20	0.818666	0.0167589	366381, 290875, 24703, 498030, 81649, 25636, 170851, 295052, 366508, 54237, 501560, 25233, 685029, 117269, 60352, 303010, 302950, 50658, 116590, 288671	1230	92	9898	1.74938	0.996963	0.0787437	0.0622144
74	KEGG_PATHWAY	rno01522:Endocrine resistance	20	0.818666	0.0281868	24703, 293621, 497991, 114851, 81504, 81649, 25636, 170851, 314856, 366508, 83840, 24890, 58960, 25233, 81686, 60352, 302950, 29492, 50658, 116590	1230	97	9898	1.65921	0.999945	0.117904	0.0931541
75	KEGG_PATHWAY	rno00970:Aminoacyl-tRNA biosynthesis	19	0.777732	0.00103049	291556, 266975, 291624, 301544, 294810, 306879, 306804, 292028, 287924, 310672, 315763, 116483, 299851, 361661, 307491, 287191, 360821, 290868, 289352	1230	67	9898	2.28203	0.297873	0.00679727	0.00537044
76	KEGG_PATHWAY	rno05230:Central carbon metabolism in cancer	19	0.777732	0.0021101	24703, 24959, 293615, 289950, 293621, 25059, 25630, 24533, 24534, 170851, 116551, 366508, 361596, 58960, 25233, 29554, 369018, 65152, 116590	1230	71	9898	2.15346	0.515447	0.0124787	0.00985926
77	KEGG_PATHWAY	rno03320:PPAR signaling pathway	19	0.777732	0.0293426	301517, 24552, 25413, 24158, 79131, 25756, 113976, 25747, 298199, 24360, 117243, 25541, 25288, 83512, 25287, 25045, 83574, 50522, 361602	1230	91	9898	1.68018	0.999963	0.121259	0.0958052
78	KEGG_PATHWAY	rno05231:Choline metabolism in cancer	19	0.777732	0.0658485	24703, 293621, 116636, 81504, 26954, 170851, 81821, 366508, 83840, 24680, 58960, 25233, 140544, 79429, 365865, 362219, 362866, 50658, 116590	1230	100	9898	1.52896	1	0.246638	0.194865
79	KEGG_PATHWAY	rno03015:mRNA surveillance pathway	19	0.777732	0.0712545	298916, 24673, 24420, 292022, 298510, 295284, 24669, 24668, 298385, 299147, 298075, 312754, 691318, 25594, 363122, 307503, 690693, 117281, 293408	1230	101	9898	1.51382	1	0.260003	0.205425
80	KEGG_PATHWAY	rno05414:Dilated cardiomyopathy	19	0.777732	0.0892303	64362, 24837, 81809, 311061, 24585, 117557, 290561, 29557, 25636, 500450, 29275, 29693, 299940, 363925, 362242, 60374, 50688, 302950, 29161	1230	104	9898	1.47015	1	0.299221	0.23641
81	KEGG_PATHWAY	rno04933:AGE-RAGE signaling pathway in diabetic complications	19	0.777732	0.0892303	81809, 293621, 25631, 25126, 81649, 366508, 140693, 83785, 24680, 25233, 81686, 25661, 60352, 84352, 66021, 29393, 84032, 50658, 116590	1230	104	9898	1.47015	1	0.299221	0.23641
82	KEGG_PATHWAY	rno05220:Chronic myeloid leukemia	18	0.736799	0.0196807	24703, 81809, 293621, 287942, 114851, 25631, 25622, 25126, 81504, 170851, 314856, 366508, 84577, 58960, 25233, 25112, 84351, 116590	1230	81	9898	1.78826	0.998906	0.0870841	0.0688041
83	KEGG_PATHWAY	rno00630:Glyoxylate and dicarboxylate metabolism	17	0.695866	4.26969e-07	24957, 287115, 287379, 25014, 298942, 81829, 79250, 24624, 688517, 680021, 170587, 311569, 24551, 687008, 50655, 171133, 293829	1230	33	9898	4.1455	0.00014644	4.88168e-06	3.85696e-06
84	KEGG_PATHWAY	rno00270:Cysteine and methionine metabolism	17	0.695866	0.000940978	64203, 298934, 81829, 24401, 24533, 25721, 29739, 24534, 171347, 311844, 25274, 24551, 29443, 192172, 84596, 369018, 363469	1230	56	9898	2.44289	0.275959	0.00632854	0.0050001
85	KEGG_PATHWAY	rno00480:Glutathione metabolism	17	0.695866	0.0200573	64352, 24609, 29328, 64317, 94167, 24424, 29739, 114515, 81869, 24404, 362368, 361596, 299976, 685579, 499689, 84596, 363469	1230	75	9898	1.82402	0.999041	0.0870841	0.0688041
86	KEGG_PATHWAY	rno03008:Ribosome biogenesis in eukaryotes	17	0.695866	0.0868951	290556, 291987, 313167, 685332, 116549, 102238592, 299198, 117241, 316317, 81650, 310512, 300092, 362593, 312706, 60373, 362703, 287273	1230	90	9898	1.52002	1	0.299221	0.23641
87	KEGG_PATHWAY	rno04370:VEGF signaling pathway	16	0.654932	0.00552561	24703, 289014, 293621, 24675, 81649, 29748, 315994, 170851, 171378, 366508, 83785, 24680, 58960, 25233, 60352, 116590	1230	60	9898	2.14591	0.850512	0.0289788	0.0228958
88	KEGG_PATHWAY	rno05214:Glioma	16	0.654932	0.0546044	24703, 293621, 114851, 24244, 24245, 24246, 81504, 170851, 314856, 366508, 24680, 58960, 25233, 25112, 171140, 116590	1230	78	9898	1.6507	1	0.212833	0.168157
89	KEGG_PATHWAY	rno04664:Fc epsilon RI signaling pathway	15	0.613999	0.0375491	287398, 24703, 293621, 81504, 81649, 170851, 366508, 114495, 24680, 58960, 25233, 60352, 50658, 303200, 116590	1230	68	9898	1.77511	0.999998	0.151207	0.119467
90	KEGG_PATHWAY	rno00051:Fructose and mannose metabolism	14	0.573066	0.00022863	24638, 114508, 300036, 24849, 300741, 500959, 25059, 24189, 302915, 296972, 54283, 24192, 501167, 65152	1230	36	9898	3.12945	0.0754323	0.00170478	0.00134693
91	KEGG_PATHWAY	rno05031:Amphetamine addiction	14	0.573066	0.0730069	24244, 24245, 24246, 24675, 298400, 24669, 25636, 29748, 24668, 171378, 84577, 25594, 24680, 171140	1230	68	9898	1.65677	1	0.263593	0.208262
92	KEGG_PATHWAY	rno05221:Acute myeloid leukemia	14	0.573066	0.0802199	24703, 293621, 116636, 25126, 81504, 170851, 295052, 366508, 83840, 58960, 25233, 307403, 84351, 116590	1230	69	9898	1.63276	1	0.283664	0.22412
93	KEGG_PATHWAY	rno00250:Alanine, aspartate and glutamate metabolism	13	0.532133	0.00199849	24957, 307759, 315150, 24399, 24401, 25721, 25612, 684425, 117544, 360518, 81670, 641316, 288174	1230	39	9898	2.68238	0.496498	0.012026	0.0095016
94	KEGG_PATHWAY	rno04710:Circadian rhythm	12	0.491199	0.00194687	79431, 114519, 64562, 65248, 78975, 287280, 25520, 301518, 300084, 83803, 300807, 361765	1230	34	9898	2.84017	0.487487	0.0119246	0.00942148
95	KEGG_PATHWAY	rno00785:Lipoic acid metabolism	11	0.450266	4.77464e-05	81654, 299201, 289950, 29611, 29554, 25244, 298942, 305348, 29711, 360975, 171133	1230	20	9898	4.42593	0.016244	0.000409426	0.000323482
96	KEGG_PATHWAY	rno04136:Autophagy - other	11	0.450266	0.00827441	64670, 303206, 686505, 678769, 362164, 313391, 24673, 300240, 363278, 114558, 303630	1230	35	9898	2.52911	0.942152	0.04236	0.0334681
97	KEGG_PATHWAY	rno01250:Biosynthesis of nucleotide sugars	11	0.450266	0.0181098	501167, 300036, 300741, 498486, 298071, 25059, 289827, 360518, 302915, 292804, 24645	1230	39	9898	2.26971	0.998105	0.0839413	0.066321
98	KEGG_PATHWAY	rno03060:Protein export	11	0.450266	0.0254195	691393, 680782, 116650, 498351, 363707, 293864, 690345, 288518, 691145, 94342, 296076	1230	41	9898	2.15899	0.999854	0.108986	0.0861084
99	KEGG_PATHWAY	rno05219:Bladder cancer	11	0.450266	0.029775	170851, 314856, 24703, 293621, 83785, 58960, 300799, 81686, 114851, 306722, 116590	1230	42	9898	2.10759	0.999969	0.121581	0.0960597
100	KEGG_PATHWAY	rno04216:Ferroptosis	11	0.450266	0.067191	170840, 117243, 83532, 83531, 25288, 64862, 29328, 170824, 66021, 113976, 29739	1230	48	9898	1.84414	1	0.247812	0.195793
101	KEGG_PATHWAY	rno00500:Starch and sucrose metabolism	10	0.409333	0.0199115	288333, 24382, 690987, 81675, 25059, 289827, 292804, 24645, 362029, 24701	1230	34	9898	2.36681	0.998991	0.0870841	0.0688041
102	KEGG_PATHWAY	rno03022:Basal transcription factors	10	0.409333	0.08792	266713, 373541, 84389, 293345, 170844, 100360100, 171152, 682902, 502227, 83828	1230	44	9898	1.8289	1	0.299221	0.23641
103	KEGG_PATHWAY	rno00030:Pentose phosphate pathway	9	0.3684	0.037912	501157, 29562, 114508, 690945, 83688, 24189, 292804, 24645, 65152	1230	32	9898	2.26326	0.999998	0.151207	0.119467
104	KEGG_PATHWAY	rno00790:Folate biosynthesis	8	0.327466	0.0813394	24192, 294753, 29224, 685729, 64845, 29700, 296972, 64192	1230	31	9898	2.07669	1	0.284688	0.224928
105	KEGG_PATHWAY	rno00052:Galactose metabolism	8	0.327466	0.0934991	24192, 24382, 313843, 25059, 289827, 296972, 24645, 65152	1230	32	9898	2.01179	1	0.30543	0.241317
106	KEGG_PATHWAY	rno04122:Sulfur relay system	4	0.163733	0.0661535	25274, 294753, 84594, 192172	1230	8	9898	4.02358	1	0.246638	0.194865
Note: Pathways highlighted in bold indicate those that are significant (p < 0.05) and statistically significant after FDR correction (FDR < 0.05).
