# Supplementary material for: Transcriptomic analysis at 48 h postmortem: a proof of concept for the identification of biomarkers to estimate time since death
Source: Mol Biol Rep. 2025 Oct 21;52(1):1050. doi: 10.1007/s11033-025-11151-5 (PMC12540568; doi:10.1007/s11033-025-11151-5)
Supplement: Supplementary file 5 — Supplementary Material 5 [file 11033_2025_11151_MOESM5_ESM.xlsx]

## Sheet: Hoja1
Table S3. KEGG pathway enrichment analysis of upregulated mRNAs at 48 hours of PMI.
No.	Category	Term	Count	%	PValue	Genes	List Total	Pop Hits	Pop Total	Fold Enrichment	Bonferroni	Benjamini	FDR
1	KEGG_PATHWAY	rno04740:Olfactory transduction	85	10.241	1.10174e-05	405057, 405012, 366121, 405336, 404840, 405258, 293215, 295799, 288869, 405051, 405174, 405053, 296001, 293373, 405131, 405175, 363608, 405207, 404834, 363762, 287262, 309578, 288790, 288795, 287347, 404830, 404831, 293342, 287309, 293140, 405044, 405363, 298042, 293193, 405956, 405955, 404988, 404869, 404826, 293309, 366802, 404828, 308853, 404829, 405991, 293319, 293759, 405314, 405996, 287511,…	397	1337	9898	1.58506	0.00322292	0.00203949	0.00188635
2	KEGG_PATHWAY	rno04151:PI3K-Akt signaling pathway	21	2.53012	0.078684	296619, 691774, 298205, 25589, 116669, 29414, 54251, 25118, 24600, 685451, 114517, 116683, 500261, 89805, 89804, 114110, 140433, 686326, 50689, 140924, 497932	397	356	9898	1.47071	1	0.51694	0.478125
3	KEGG_PATHWAY	rno05208:Chemical carcinogenesis - reactive oxygen species	21	2.53012	0.00500187	292658, 26203, 26202, 29414, 26204, 25426, 26195, 26194, 25097, 26197, 361267, 26196, 25690, 26199, 26198, 26201, 26200, 85431, 50689, 26193, 26192	397	266	9898	1.96831	0.769897	0.114126	0.105557
4	KEGG_PATHWAY	rno04360:Axon guidance	21	2.53012	4.53289e-05	25738, 306636, 24772, 293660, 246217, 311450, 60628, 84609, 54293, 307395, 361324, 316539, 360840, 304580, 116683, 361597, 360272, 60630, 29751, 289392, 50689	397	184	9898	2.8455	0.0131939	0.00332034	0.00307103
5	KEGG_PATHWAY	rno05020:Prion disease	19	2.28916	0.0672244	26203, 26202, 26204, 25679, 26195, 26194, 81678, 26197, 26196, 26199, 24472, 26198, 26201, 24330, 25496, 26200, 50689, 26193, 26192	397	307	9898	1.54302	1	0.488719	0.452023
6	KEGG_PATHWAY	rno04714:Thermogenesis	19	2.28916	0.0205207	26203, 26202, 26204, 24952, 24603, 24602, 26195, 26194, 26197, 685179, 26196, 25330, 26199, 26198, 26201, 54223, 26200, 26193, 26192	397	266	9898	1.78086	0.997701	0.20733	0.191762
7	KEGG_PATHWAY	rno04020:Calcium signaling pathway	19	2.28916	0.0134135	25738, 288057, 81509, 24654, 25589, 25668, 54251, 25679, 25007, 60628, 24600, 54260, 81742, 25031, 81678, 24681, 114110, 54223, 309139	397	254	9898	1.86499	0.980875	0.15961	0.147625
8	KEGG_PATHWAY	rno05415:Diabetic cardiomyopathy	19	2.28916	0.0124314	26203, 26202, 24654, 29414, 26204, 24600, 26195, 26194, 25031, 26197, 26196, 24681, 26199, 26198, 26201, 26200, 171293, 26193, 26192	397	252	9898	1.87979	0.974401	0.158365	0.146474
9	KEGG_PATHWAY	rno04014:Ras signaling pathway	18	2.16867	0.0137627	25738, 25589, 24356, 29414, 114513, 54251, 311450, 685451, 25097, 116683, 89805, 24681, 89804, 114110, 289080, 50689, 362799, 304893	397	236	9898	1.90159	0.982759	0.15961	0.147625
10	KEGG_PATHWAY	rno04015:Rap1 signaling pathway	18	2.16867	0.00598229	25738, 292658, 24654, 25589, 29414, 54251, 155918, 25031, 116683, 500261, 89805, 24681, 89804, 114110, 54223, 499537, 50689, 362799	397	216	9898	2.07767	0.827624	0.114126	0.105557
11	KEGG_PATHWAY	rno04022:cGMP-PKG signaling pathway	18	2.16867	0.000484959	288057, 66012, 24654, 29414, 25679, 24600, 24603, 24602, 81743, 25083, 25031, 81678, 54223, 308899, 50689, 50678, 497757, 497932	397	171	9898	2.62442	0.132489	0.0236822	0.021904
12	KEGG_PATHWAY	rno05163:Human cytomegalovirus infection	16	1.92771	0.0987917	24772, 298205, 24654, 29414, 25679, 60628, 685451, 414790, 25031, 81678, 246097, 304091, 24681, 54223, 50689, 361787	397	260	9898	1.53428	1	0.57892	0.535451
13	KEGG_PATHWAY	rno04723:Retrograde endocannabinoid signaling	16	1.92771	0.00174417	26203, 26202, 24654, 25679, 685451, 26194, 25031, 81678, 24681, 26199, 26201, 84556, 54223, 26200, 50689, 26193	397	159	9898	2.50888	0.400398	0.0525677	0.0486207
14	KEGG_PATHWAY	rno04921:Oxytocin signaling pathway	16	1.92771	0.00144149	288057, 66012, 116600, 24654, 25668, 25679, 24600, 24603, 24602, 25031, 81678, 24681, 54223, 50689, 497757, 497932	397	156	9898	2.55713	0.3447	0.0525677	0.0486207
15	KEGG_PATHWAY	rno04270:Vascular smooth muscle contraction	16	1.92771	0.00046797	288057, 66012, 24654, 24323, 25687, 25679, 24603, 81749, 24602, 25031, 81678, 24681, 54223, 308899, 50689, 497757	397	140	9898	2.84937	0.128158	0.0236822	0.021904
16	KEGG_PATHWAY	rno04611:Platelet activation	15	1.80723	0.000630602	288057, 66012, 24654, 116669, 29414, 25679, 24600, 155918, 102554393, 25031, 81678, 54223, 50689, 497757, 497932	397	129	9898	2.89907	0.16875	0.0263952	0.0244133
17	KEGG_PATHWAY	rno04072:Phospholipase D signaling pathway	14	1.68675	0.00746786	25738, 691774, 24654, 29414, 116692, 497978, 25031, 25097, 54248, 361076, 54223, 171574, 50689, 497932	397	151	9898	2.31158	0.888786	0.127147	0.1176
18	KEGG_PATHWAY	rno00190:Oxidative phosphorylation	13	1.56627	0.0464913	26203, 26202, 26204, 26195, 26194, 26197, 26196, 26199, 26198, 26201, 26200, 26193, 26192	397	174	9898	1.86273	0.999999	0.379918	0.351391
19	KEGG_PATHWAY	rno04371:Apelin signaling pathway	13	1.56627	0.00825737	288057, 24654, 29414, 25679, 24600, 685451, 25031, 81678, 25330, 24330, 54223, 50689, 497932	397	136	9898	2.3832	0.911915	0.127337	0.117776
20	KEGG_PATHWAY	rno04924:Renin secretion	13	1.56627	2.48269e-05	66012, 24654, 24323, 25679, 24603, 24602, 81742, 25031, 81678, 25240, 50678, 497757, 308016	397	72	9898	4.50161	0.00724797	0.00242476	0.00224269
21	KEGG_PATHWAY	rno04915:Estrogen signaling pathway	12	1.44578	0.0224147	25031, 81678, 81657, 24472, 54223, 24654, 171293, 29414, 360626, 25679, 50689, 24600	397	138	9898	2.168	0.998696	0.218916	0.202479
22	KEGG_PATHWAY	rno04724:Glutamatergic synapse	12	1.44578	0.00623212	25031, 25097, 81678, 24681, 25550, 59312, 54223, 29559, 24654, 25679, 50689, 685451	397	115	9898	2.6016	0.839863	0.114126	0.105557
23	KEGG_PATHWAY	rno04725:Cholinergic synapse	12	1.44578	0.00583901	25590, 25031, 81678, 24681, 54223, 24654, 29414, 25679, 50689, 685451, 84020, 497932	397	114	9898	2.62442	0.820188	0.114126	0.105557
24	KEGG_PATHWAY	rno04972:Pancreatic secretion	12	1.44578	0.00415664	25031, 54231, 81678, 24681, 103690254, 54223, 24654, 25668, 25679, 309139, 308016, 84020	397	109	9898	2.74481	0.704897	0.110718	0.102404
25	KEGG_PATHWAY	rno04925:Aldosterone synthesis and secretion	12	1.44578	0.00179412	25073, 81743, 25031, 81678, 292658, 25330, 24681, 54223, 24654, 25679, 24603, 24602	397	98	9898	3.0529	0.409124	0.0525677	0.0486207
26	KEGG_PATHWAY	rno04750:Inflammatory mediator regulation of TRP channels	11	1.3253	0.0267498	25738, 171521, 25031, 81678, 100361492, 24681, 54223, 81509, 24654, 25679, 81749	397	124	9898	2.21171	0.999645	0.252829	0.233845
27	KEGG_PATHWAY	rno04928:Parathyroid hormone synthesis, secretion and action	11	1.3253	0.0158032	25031, 25097, 81678, 24681, 24330, 54223, 24654, 54348, 25679, 50689, 85471	397	114	9898	2.40572	0.990603	0.165369	0.152953
28	KEGG_PATHWAY	rno04380:Osteoclast differentiation	10	1.20482	0.0823659	81678, 691533, 100360880, 686326, 292594, 29414, 84492, 25679, 50689, 155918	397	132	9898	1.88879	1	0.524635	0.485243
29	KEGG_PATHWAY	rno04071:Sphingolipid signaling pathway	10	1.20482	0.0793935	25031, 25097, 83537, 24681, 24654, 171293, 29733, 29414, 50689, 24600	397	131	9898	1.90321	1	0.51694	0.478125
30	KEGG_PATHWAY	rno04726:Serotonergic synapse	10	1.20482	0.0764874	171521, 25031, 81678, 100361492, 24681, 24654, 25679, 50689, 685451, 81639	397	130	9898	1.91785	1	0.51694	0.478125
31	KEGG_PATHWAY	rno04070:Phosphatidylinositol signaling system	10	1.20482	0.0144467	25738, 497978, 25031, 81678, 54248, 24681, 361076, 24654, 25679, 54260	397	96	9898	2.59708	0.985931	0.15961	0.147625
32	KEGG_PATHWAY	rno04540:Gap junction	10	1.20482	0.00781109	25031, 81678, 66012, 292994, 24681, 54223, 24654, 25679, 50689, 497757	397	87	9898	2.86575	0.899504	0.127147	0.1176
33	KEGG_PATHWAY	rno04970:Salivary secretion	10	1.20482	0.00575391	25031, 81678, 66012, 24681, 170568, 54223, 24654, 25668, 25679, 497757	397	83	9898	3.00385	0.815622	0.114126	0.105557
34	KEGG_PATHWAY	rno05143:African trypanosomiasis	10	1.20482	1.39214e-05	287167, 246097, 25031, 24681, 361619, 24440, 360504, 24654, 25632, 24602	397	38	9898	6.56105	0.0040707	0.00203949	0.00188635
35	KEGG_PATHWAY	rno04933:AGE-RAGE signaling pathway in diabetic complications	9	1.08434	0.0564544	25738, 25031, 24330, 24654, 24323, 29414, 85431, 50689, 24600	397	104	9898	2.15758	1	0.435293	0.402609
36	KEGG_PATHWAY	rno05231:Choline metabolism in cancer	9	1.08434	0.0466793	25738, 497978, 25097, 54248, 24681, 361076, 29414, 313024, 50689	397	100	9898	2.24388	0.999999	0.379918	0.351391
37	KEGG_PATHWAY	rno04713:Circadian entrainment	9	1.08434	0.0401246	25031, 66012, 24681, 54223, 24654, 25679, 50689, 685451, 497757	397	97	9898	2.31328	0.999994	0.34578	0.319817
38	KEGG_PATHWAY	rno04742:Taste transduction	9	1.08434	0.0289251	81742, 25031, 81657, 54223, 63843, 24654, 100363053, 25679, 685451	397	91	9898	2.4658	0.999816	0.25682	0.237537
39	KEGG_PATHWAY	rno05144:Malaria	9	1.08434	0.0115557	287167, 54243, 29583, 361619, 24440, 360504, 25632, 690045, 494206	397	77	9898	2.91413	0.966811	0.153901	0.142345
40	KEGG_PATHWAY	rno04971:Gastric acid secretion	9	1.08434	0.0107169	288057, 25031, 54231, 81678, 24681, 54223, 24654, 25679, 84020	397	76	9898	2.95247	0.957447	0.153901	0.142345
41	KEGG_PATHWAY	rno04912:GnRH signaling pathway	8	0.963855	0.0683873	25031, 25097, 81678, 24330, 54223, 24654, 25679, 50689	397	90	9898	2.21618	1	0.488719	0.452023
42	KEGG_PATHWAY	rno04610:Complement and coagulation cascades	8	0.963855	0.0590761	54243, 24648, 81509, 116669, 64668, 24854, 85253, 24548	397	87	9898	2.2926	1	0.443828	0.410503
43	KEGG_PATHWAY	rno04061:Viral protein interaction with cytokine and cytokine receptor	8	0.963855	0.0505918	681145, 304091, 282832, 24772, 301365, 171056, 60628, 140924	397	84	9898	2.37448	1	0.400633	0.370551
44	KEGG_PATHWAY	rno04929:GnRH secretion	8	0.963855	0.0147081	25031, 81678, 81657, 24681, 24654, 29414, 25679, 50689	397	65	9898	3.06855	0.986983	0.15961	0.147625
45	KEGG_PATHWAY	rno04730:Long-term depression	8	0.963855	0.0115001	25031, 81678, 66012, 24681, 24654, 25679, 50689, 497757	397	62	9898	3.21703	0.96626	0.153901	0.142345
46	KEGG_PATHWAY	rno04918:Thyroid hormone synthesis	7	0.843373	0.0751481	25031, 81678, 24681, 54223, 24654, 81819, 25679	397	74	9898	2.35843	1	0.51694	0.478125
47	KEGG_PATHWAY	rno04923:Regulation of lipolysis in adipocytes	7	0.843373	0.0277054	25330, 29358, 54223, 29414, 24603, 24602, 79451	397	58	9898	3.00903	0.999734	0.253678	0.23463
48	KEGG_PATHWAY	rno04370:VEGF signaling pathway	6	0.722892	0.0911823	25738, 24681, 25589, 29414, 50689, 24600	397	60	9898	2.4932	1	0.547651	0.50653
49	KEGG_PATHWAY	rno04961:Endocrine and other factor-regulated calcium reabsorption	6	0.722892	0.0862574	25031, 24681, 292872, 24654, 171574, 408242	397	59	9898	2.53546	1	0.537732	0.497357
50	KEGG_PATHWAY	rno04977:Vitamin digestion and absorption	4	0.481928	0.0915867	25073, 314459, 192259, 64047	397	27	9898	3.69363	1	0.547651	0.50653
Note: Pathways highlighted in bold indicate those that are significant (p < 0.05) and statistically significant after FDR correction (FDR < 0.05).
