# Supplementary material for: Transcriptomic analysis at 48 h postmortem: a proof of concept for the identification of biomarkers to estimate time since death
Source: Mol Biol Rep. 2025 Oct 21;52(1):1050. doi: 10.1007/s11033-025-11151-5 (PMC12540568; doi:10.1007/s11033-025-11151-5)
Supplement: Supplementary file 6 — Supplementary Material 6 [file 11033_2025_11151_MOESM6_ESM.xlsx]

## Sheet: Upregulated
Table S1. List of 1,086 Upregulated Transcripts in Rat Skeletal Muscle at 48 Hours Postmortem Identified by Transcriptome Analysis Console (TAC).
ID	Case Avg (log2)	Control Avg (log2)	Case Standard Deviation	Control Standard Deviation	Case Expressed	Control Expressed	Fold Change	P-val	FDR P-val	Expressed in Both Conditions	Public Gene IDs	Gene Symbol	Description	Chromosome	Strand	Group	Start	Stop	Target Data Range	Entrez ID	total_probes	Cytoband	mRNA Accession	mRNA Source	mRNA Description	mRNA SeqName	mRNA Assignment Score	mRNA Assignment Coverage	mRNA Direct Probes	mRNA Possible Probes	mRNA xhyb	SwissProt mRNA Accession	SwissProt Accession	UniGene Accession	UniGene ID	UniGene Expression Information	GO Biological Process Accession	GO Biological Process ID	GO Biological Process Term	GO Biological Process Evidence	GO Cellular Component Accession	GO Cellular Component ID	GO Cellular Component Term	GO Cellular Component Evidence	GO Molecular Function Accession	GO Molecular Function ID	GO Molecular Function Term	GO Molecular Function Evidence	Pathway Accession
TC0M00000015.rn.2	10.63	7.67	0.12	0.2	T	T	7.78	1.36E-12	3.46E-09	T	ENSRNOT00000046108; ENSRNOT00000046201; ENSRNOT00000049683	ATP6; ATP8; COX3	ATPase subunit 6; ATPase subunit 8; cytochrome c oxidase subunit 3	chrM	+	Coding	7758	9382	0; 0; 0; 0; 0; 0; 0; 0; 0	26197; 26196; 26204	10		ENSRNOT00000046108; ENSRNOT00000046201; ENSRNOT00000049683	ENSEMBL	mitochondrially encoded ATP synthase 6 [gene_biotype:protein_coding transcript_biotype:protein_coding]; mitochondrially encoded ATP synthase 8 [gene_biotype:protein_coding transcript_biotype:protein_coding]; mitochondrially encoded cytochrome c oxidase III [gene_biotype:protein_coding transcript_biotype:protein_coding]	chrM	100	100	0		0	ENSRNOT00000046108; ENSRNOT00000046201; ENSRNOT00000049683	P05504; Q8HIC7; P11608; Q8HIC8; P05505; Q7H115				ENSRNOT00000046108; ENSRNOT00000046201; ENSRNOT00000049683	GO:0007568; GO:0015986; GO:0055093; GO:0006754; GO:0006810; GO:0006811; GO:0015992; GO:0008535; GO:0022904; GO:1902600; GO:0008150; GO:0019646	aging; ATP synthesis coupled proton transport; response to hyperoxia; ATP biosynthetic process; transport; ion transport; proton transport; respiratory chain complex IV assembly; respiratory electron transport chain; hydrogen ion transmembrane transport; biological_process; aerobic electron transport chain	inferred from expression pattern; inferred from electronic annotation; not recorded; inferred from sequence or structural similarity; no biological data available	ENSRNOT00000046108; ENSRNOT00000046201; ENSRNOT00000049683	GO:0005739; GO:0005753; GO:0016021; GO:0045263; GO:0070062; GO:0005575; GO:0005743; GO:0016020; GO:0000276; GO:0031966; GO:0045277	mitochondrion; mitochondrial proton-transporting ATP synthase complex; integral component of membrane; proton-transporting ATP synthase complex, coupling factor F(o); extracellular exosome; cellular_component; mitochondrial inner membrane; membrane; mitochondrial proton-transporting ATP synthase complex, coupling factor F(o); mitochondrial membrane; respiratory chain complex IV	not recorded; inferred from electronic annotation; inferred from sequence or structural similarity; no biological data available; inferred from direct assay	ENSRNOT00000046108; ENSRNOT00000046201; ENSRNOT00000049683	GO:0015078; GO:0016887; GO:0003674; GO:0004129; GO:0005515; GO:0015002	hydrogen ion transmembrane transporter activity; ATPase activity; molecular_function; cytochrome-c oxidase activity; protein binding; heme-copper terminal oxidase activity	inferred from electronic annotation; not recorded; no biological data available	ENSRNOT00000046108; ENSRNOT00000049683
TC1000004399.rn.2	11.54	8.63	0.21	0.51	T	T	7.51	5.96E-10	6.03E-08	T	NM_001013853; ENSRNOT00000052292	Hba-a1	hemoglobin alpha, adult chain 1	chr10	-	Coding	15577161	15578008	0; 0; 0; 0; 0; 0; 0; 0; 0	287167	10	10q12	NM_001013853; ENSRNOT00000052292; LOC287167.aSep08; mRNARGD2773199_1	RefSeq; ENSEMBL; Ace View; Rat Genome Database	Rattus norvegicus hemoglobin alpha, adult chain 1 (Hba-a1), mRNA.; globin, alpha [gene_biotype:protein_coding transcript_biotype:protein_coding]; globin, alpha; ENCODES a protein that exhibits haptoglobin binding (ortholog) AND peroxidase activity (ortholog) AND INVOLVED IN erythrocyte development (ortholog) AND hydrogen peroxide catabolic process (ortholog) AND in utero embryonic development (or…	chr10	100	100	0		0	NM_001013853; ENSRNOT00000052292	Q63910	NM_001013853; ENSRNOT00000052292	Rn.163132	connective tissue| kidney| liver| muscle| ovary| pancreas| placenta| spleen| adult	NM_001013853; ENSRNOT00000052292	GO:0001701; GO:0010942; GO:0015671; GO:0042542; GO:0042744; GO:0045776; GO:0048821; GO:0051291; GO:0051930; GO:0055114; GO:0006810	in utero embryonic development; positive regulation of cell death; oxygen transport; response to hydrogen peroxide; hydrogen peroxide catabolic process; negative regulation of blood pressure; erythrocyte development; protein heterooligomerization; regulation of sensory perception of pain; oxidation-reduction process; transport	not recorded; inferred from electronic annotation; inferred from mutant phenotype; inferred from direct assay	NM_001013853; ENSRNOT00000052292	GO:0005833; GO:0016020; GO:0022627; GO:0031838; GO:0070062; GO:0072562	hemoglobin complex; membrane; cytosolic small ribosomal subunit; haptoglobin-hemoglobin complex; extracellular exosome; blood microparticle	inferred from direct assay; not recorded; inferred from electronic annotation	NM_001013853; ENSRNOT00000052292	GO:0001540; GO:0004601; GO:0005344; GO:0005506; GO:0019825; GO:0020037; GO:0031720; GO:0043177; GO:0046872	beta-amyloid binding; peroxidase activity; oxygen transporter activity; iron ion binding; oxygen binding; heme binding; haptoglobin binding; organic acid binding; metal ion binding	inferred from direct assay; not recorded; inferred from electronic annotation; inferred from physical interaction
TCUn_AABR07024041v100000002.rn.2	11	8.18	0.26	0.37	T	T	7.06	1.29E-10	2.63E-08	T	ENSRNOT00000019913; MGC72973.fSep08; MGC72973.jSep08; mRNARGD2620747_1; mRNARGD7559502_1; TCONS_00006637	Hbb-b1; LOC689064	hemoglobin, beta adult major chain [Source:RGD Symbol;Acc:1595848]; beta-globinhemoglobin, beta adult major chain; ENCODES a protein that exhibits heme binding (inferred) AND iron ion binding (inferred) AND oxygen binding (inferred) AND INVOLVED IN oxygen transport (inferred) AND PARTICIPATES IN Plasmodium infection pathway AND Trypanosoma brucei infection pathway AND FOUND IN hemoglobin complex …	chrUn_AABR07024041v1	-	Coding	23525	31035	0; 0; 0; 0; 0; 0; 0; 0; 0		10		ENSRNOT00000019913; MGC72973.fSep08; MGC72973.jSep08; mRNARGD2620747_1; mRNARGD7559502_1; TCONS_00006637	ENSEMBL; Ace View; Rat Genome Database; Chalmel	hemoglobin, beta adult major chain [gene_biotype:protein_coding transcript_biotype:protein_coding]; beta-globinhemoglobin, beta adult major chain; ENCODES a protein that exhibits heme binding (inferred) AND iron ion binding (inferred) AND oxygen binding (inferred) AND INVOLVED IN oxygen transport (inferred) AND PARTICIPATES IN Plasmodium infection pathway AND Trypanosoma brucei infection pathway …	chrUn_AABR07024041v1	100	100	0		0	ENSRNOT00000019913	Q62669; Q6PDU6; Q63223	ENSRNOT00000019913	Rn.36966; Rn.224543	connective tissue| dorsal root ganglion| embryonic tissue| heart| kidney| liver| lung| muscle| ovary| pancreas| pituitary gland| placenta| small intestine| fetus| juvenile| adult; adipose tissue| brain| connective tissue| dorsal root ganglion| embryonic tissue| eye| heart| kidney| liver| lung| muscle| ovary| placenta| spleen| fetus| adult	ENSRNOT00000019913	GO:0015671; GO:0006810	oxygen transport; transport	inferred from electronic annotation	ENSRNOT00000019913	GO:0005833; GO:0072562	hemoglobin complex; blood microparticle	inferred from electronic annotation; not recorded	ENSRNOT00000019913	GO:0005344; GO:0005506; GO:0019825; GO:0020037; GO:0046872	oxygen transporter activity; iron ion binding; oxygen binding; heme binding; metal ion binding	inferred from electronic annotation
TC1400000593.rn.2	6.64	3.9	0.7	0.53	T	T	6.71	3.42E-07	6.04E-06	T	mRNARGD7512366_1	LOC289647	similar to Sumo1/sentrin/Smt3 specific protease 17	chr14	+	Coding	51959721	51961390	0; 0; 0; 0; 0; 0; 0; 0; 0		10		mRNARGD7512366_1	Rat Genome Database	similar to Sumo1/sentrin/Smt3 specific protease 17	chr14	100	100	0		0
TC0700003996.rn.2	8.38	5.66	0.32	0.13	T	T	6.58	1.21E-11	8.79E-09	T	ENSRNOT00000051929; mRNARGD7691827_1	RGD1566264; LOC102554992	similar to 60S ribosomal protein L29 (P23) [Source:RGD Symbol;Acc:1566264]; 60S ribosomal protein L29-like	chr7	-	Coding	144886312	144886926	0; 0; 0; 0; 0; 0; 0; 0; 0		10		ENSRNOT00000051929; mRNARGD7691827_1	ENSEMBL; Rat Genome Database	similar to 60S ribosomal protein L29 (P23) [gene_biotype:protein_coding transcript_biotype:protein_coding]; 60S ribosomal protein L29-like	chr7	100	100	0		0	ENSRNOT00000051929	D3ZFF1				ENSRNOT00000051929	GO:0006412	translation	inferred from electronic annotation	ENSRNOT00000051929	GO:0005840; GO:0005622	ribosome; intracellular	inferred from electronic annotation	ENSRNOT00000051929	GO:0003735	structural constituent of ribosome	inferred from electronic annotation
TSUnmapped00000058.rn.2	11.28	8.65	0.16	0.38	T	T	6.2	1.36E-10	2.69E-08	T	NM_001111269	LOC689064	beta-globin			Coding			0; 0; 0; 0; 0; 0; 0; 0; 0	689064	10	1q32	NM_001111269	RefSeq	Rattus norvegicus beta-globin (LOC689064), mRNA.		100	100	0		0	NM_001111269	P11517	NM_001111269	Rn.224543	adipose tissue| brain| connective tissue| dorsal root ganglion| embryonic tissue| eye| heart| kidney| liver| lung| muscle| ovary| placenta| spleen| fetus| adult	NM_001111269	GO:0015671; GO:0006810	oxygen transport; transport	inferred from electronic annotation	NM_001111269	GO:0005833	hemoglobin complex	inferred from electronic annotation	NM_001111269	GO:0005344; GO:0005506; GO:0019825; GO:0020037; GO:0046872	oxygen transporter activity; iron ion binding; oxygen binding; heme binding; metal ion binding	inferred from electronic annotation
TC1400001719.rn.2	7.28	4.69	0.22	0.25	T	T	6.05	2.36E-11	1.19E-08	T	TCONS_00036604	Gabra4	Uncharacterized protein [Source:UniProtKB/TrEMBL;Acc:D3ZMK4] Chalmel, et. al. Testis-expressed Unannotated Transcripts (TUTs)	chr14	-	NonCoding	39214778	39221083	0; 0; 0; 0; 0; 0; 0; 0; 0		10		TCONS_00036604	Chalmel	Uncharacterized protein [Source:UniProtKB/TrEMBL;Acc:D3ZMK4] Chalmel, et. al. Testis-expressed Unannotated Transcripts (TUTs)	chr14	100	100	0		0
TCUn_AABR07024041v100000001.rn.2	11.63	9.06	0.11	0.54	T	T	5.96	1.20E-09	9.18E-08	T	ENSRNOT00000048969; mRNARGD4113827_1	LOC689064	beta-globin (LOC689064), mRNA; ENCODES a protein that exhibits heme binding (inferred) AND iron ion binding (inferred) AND oxygen binding (inferred) AND INVOLVED IN oxygen transport (inferred) AND ASSOCIATED WITH Diabetes Mellitus Experimental AND FOUND IN hemoglobin complex (inferred) AND INTERACTS WITH (-)-demecolcine (ortholog) AND 17beta-estradiol (ortholog) AND 2 2' 4 4' 5 5'-hexachlorobiphe…	chrUn_AABR07024041v1	-	Coding	18006	19372	0; 0; 0; 0; 0; 0; 0; 0; 0		10		ENSRNOT00000048969; mRNARGD4113827_1	ENSEMBL; Rat Genome Database	beta-globin (LOC689064), mRNA; ENCODES a protein that exhibits heme binding (inferred) AND iron ion binding (inferred) AND oxygen binding (inferred) AND INVOLVED IN oxygen transport (inferred) AND ASSOCIATED WITH Diabetes Mellitus Experimental AND FOUND IN hemoglobin complex (inferred) AND INTERACTS WITH (-)-demecolcine (ortholog) AND 17beta-estradiol (ortholog) AND 2 2' 4 4' 5 5'-hexachlorobiphe…	chrUn_AABR07024041v1	100	100	0		0
TSUnmapped00000112.rn.2	11.76	9.28	0.32	0.36	T	T	5.58	1.02E-09	8.29E-08	T	NM_198776	Hbb-b1	hemoglobin, beta adult major chain			Coding			0; 0; 0; 0; 0; 0; 0; 0; 0	361619	10	1q32	NM_198776	RefSeq	Rattus norvegicus hemoglobin, beta adult major chain (Hbb-b1), mRNA.		100	100	0		0	NM_198776	Q6PDU6; Q63223	NM_198776	Rn.36966	connective tissue| dorsal root ganglion| embryonic tissue| heart| kidney| liver| lung| muscle| ovary| pancreas| pituitary gland| placenta| small intestine| fetus| juvenile| adult	NM_198776	GO:0015671; GO:0006810	oxygen transport; transport	inferred from electronic annotation	NM_198776	GO:0005833; GO:0072562	hemoglobin complex; blood microparticle	inferred from electronic annotation; not recorded	NM_198776	GO:0005344; GO:0005506; GO:0019825; GO:0020037; GO:0046872	oxygen transporter activity; iron ion binding; oxygen binding; heme binding; metal ion binding	inferred from electronic annotation
TC0700002260.rn.2	6.93	4.51	0.61	0.4	T	T	5.35	1.82E-07	3.60E-06	T	mRNARGD2457243_1	RGD1560314	INTERACTS WITH ammonium chloride	chr7	-	Coding	15337725	15337785	0; 0; 0; 0; 0; 0; 0; 0; 0		10		mRNARGD2457243_1	Rat Genome Database	INTERACTS WITH ammonium chloride	chr7	100	100	0		0
TC1000003529.rn.2	8.09	5.72	0.33	0.33	T	T	5.16	1.45E-09	1.07E-07	T	NM_001039341; ENSRNOT00000003179; BC110049	Dgke	diacylglycerol kinase, epsilon 64kDa	chr10	-	Coding	76382630	76408136	0; 0; 0; 0; 0; 0; 0; 0; 0	497978	10	10q26	NM_001039341; ENSRNOT00000003179; BC110049; LOC497978.aSep08; LOC497978.bSep08; mRNARGD2654229_1; mRNARGD7504446_1; mRNARGD7504447_1; ranaw.aSep08-unspliced	RefSeq; ENSEMBL; GenBank; Ace View; Rat Genome Database	Rattus norvegicus diacylglycerol kinase, epsilon 64kDa (Dgke), mRNA.; diacylglycerol kinase, epsilon 64kDa [gene_biotype:protein_coding transcript_biotype:protein_coding]; Rattus norvegicus similar to diacylglycerol kinase epsilon, mRNA (cDNA clone MGC:124991 IMAGE:7316890), complete cds.; diacylglycerol kinase, epsilon 64kDa; ENCODES a protein that exhibits diacylglycerol kinase activity (inferr…	chr10	100	100	0		0	NM_001039341; ENSRNOT00000003179; BC110049	Q2YDU7; A0A096UWG9	NM_001039341; ENSRNOT00000003179; BC110049	Rn.163148	brain| eye| heart| ovary| pancreas| pituitary gland| prostate| spleen|tailbud embryo| adult	NM_001039341; ENSRNOT00000003179; BC110049	GO:0007205; GO:0016310; GO:0035556	protein kinase C-activating G-protein coupled receptor signaling pathway; phosphorylation; intracellular signal transduction	inferred from electronic annotation	NM_001039341; ENSRNOT00000003179; BC110049	GO:0005622; GO:0005737; GO:0016020; GO:0016021	intracellular; cytoplasm; membrane; integral component of membrane	inferred from electronic annotation; not recorded	NM_001039341; ENSRNOT00000003179; BC110049	GO:0004143; GO:0005524; GO:0016301; GO:0003951; GO:0000166; GO:0016740	diacylglycerol kinase activity; ATP binding; kinase activity; NAD+ kinase activity; nucleotide binding; transferase activity	inferred from electronic annotation
TC0X00001581.rn.2	7.59	5.23	0.34	0.45	T	T	5.15	5.74E-09	2.71E-07	T	NM_013197; ENSRNOT00000000180; BC081857	Alas2	5-aminolevulinate synthase 2	chrX	-	Coding	23167574	23192038	0; 0; 0; 0; 0; 0; 0; 0; 0	25748	10	Xq21	NM_013197; ENSRNOT00000000180; BC081857; mRNARGD2614590_1; TCONS_00120141	RefSeq; ENSEMBL; GenBank; Rat Genome Database; Chalmel	Rattus norvegicus 5-aminolevulinate synthase 2 (Alas2), mRNA.; 5'-aminolevulinate synthase 2 [gene_biotype:protein_coding transcript_biotype:protein_coding]; Rattus norvegicus aminolevulinate, delta-, synthase 2, mRNA (cDNA clone MGC:93657 IMAGE:7133382), complete cds.; ENCODES a protein that exhibits 5-aminolevulinate synthase activity AND coenzyme binding AND glycine binding AND INVOLVED IN fem…	chrX	100	100	0		0	NM_013197; ENSRNOT00000000180; BC081857	Q63147; Q9ESE3; Q642C1; F1LVW9	NM_013197; ENSRNOT00000000180; BC081857	Rn.32517; Rn.226279	adipose tissue| connective tissue| embryonic tissue| heart| liver| lung| ovary| placenta| spleen| metamorphosing embryo| adult; brain| liver| lung| placenta| spleen| testis|tailbud embryo| metamorphosing embryo| adult	NM_013197; ENSRNOT00000000180; BC081857	GO:0001666; GO:0006782; GO:0006783; GO:0006879; GO:0007565; GO:0007595; GO:0010288; GO:0030218; GO:0042493; GO:0042541; GO:0006778; GO:0008152; GO:0009058; GO:0033014	response to hypoxia; protoporphyrinogen IX biosynthetic process; heme biosynthetic process; cellular iron ion homeostasis; female pregnancy; lactation; response to lead ion; erythrocyte differentiation; response to drug; hemoglobin biosynthetic process; porphyrin-containing compound metabolic process; metabolic process; biosynthetic process; tetrapyrrole biosynthetic process	inferred from electronic annotation; inferred from expression pattern; not recorded; inferred from sequence or structural similarity	NM_013197; ENSRNOT00000000180; BC081857	GO:0005739; GO:0005743; GO:0005759	mitochondrion; mitochondrial inner membrane; mitochondrial matrix	inferred from direct assay; not recorded; inferred from sequence or structural similarity; inferred from electronic annotation	NM_013197; ENSRNOT00000000180; BC081857	GO:0003870; GO:0016594; GO:0030170; GO:0050662; GO:0003824; GO:0016740; GO:0016746; GO:0005515	5-aminolevulinate synthase activity; glycine binding; pyridoxal phosphate binding; coenzyme binding; catalytic activity; transferase activity; transferase activity, transferring acyl groups; protein binding	inferred from direct assay; inferred from electronic annotation; not recorded; inferred from sequence or structural similarity	NM_013197; ENSRNOT00000000180; BC081857
TC1400000931.rn.2	7.18	4.82	0.68	0.2	T	T	5.13	2.75E-08	8.55E-07	T	ENSRNOT00000041857; mRNARGD2379468_1; mRNARGD7538053_1	AA415398; Frg2	expressed sequence AA415398 [Source:MGI Symbol;Acc:MGI:3035485]; INTERACTS WITH indole-3-methanol AND cadmium atom (ortholog)	chr14	+	Coding	85779933	85792527	0; 0; 0; 0; 0; 0; 0; 0; 0		10		ENSRNOT00000041857; mRNARGD2379468_1; mRNARGD7538053_1	ENSEMBL; Rat Genome Database	expressed sequence AA415398 [gene_biotype:protein_coding transcript_biotype:protein_coding]; INTERACTS WITH indole-3-methanol AND cadmium atom (ortholog)	chr14	100	100	0		0	ENSRNOT00000041857	F1LWQ0
TC1200000537.rn.2	6.65	4.35	0.51	0.22	T	T	4.93	3.75E-07	6.49E-06	T	NM_001100488; ENSRNOT00000033379; ENSRNOT00000067867	Rimbp2	RIMS binding protein 2	chr12	+	Coding	31393229	31605564	0; 0; 0; 0; 0; 0; 0; 0; 0	266780	10	12q14	NM_001100488; ENSRNOT00000033379; ENSRNOT00000067867; mRNARGD4133835_1; mRNARGD7530734_1; mRNARGD7530735_1; mRNARGD7530736_1; fn3.5.aSep08; SH3_2.0.bSep08; SH3_2.0.cSep08; SH3_2.0.dSep08-unspliced; sheelo.aSep08	RefSeq; ENSEMBL; Rat Genome Database; Ace View	Rattus norvegicus RIMS binding protein 2 (Rimbp2), mRNA.; RIMS binding protein 2 [gene_biotype:protein_coding transcript_biotype:protein_coding]; INVOLVED IN negative regulation of phosphatase activity (ortholog) AND FOUND IN cell junction (inferred) AND plasma membrane (inferred) AND synapse (inferred) AND INTERACTS WITH ammonium chloride AND permethrin AND all-trans-retinoic acid (ortholog); Un…	chr12	100	100	0		0	NM_001100488; ENSRNOT00000033379; ENSRNOT00000067867	Q9JIR1; D4A2L1; F1LSC8	NM_001100488; ENSRNOT00000033379; ENSRNOT00000067867	Rn.50806	brain| dorsal root ganglion| embryonic tissue| heart| kidney| pancreas| pituitary gland| prostate| spleen| metamorphosing embryo| juvenile| adult	NM_001100488; ENSRNOT00000033379; ENSRNOT00000067867	GO:0010923	negative regulation of phosphatase activity	not recorded; inferred from sequence or structural similarity	NM_001100488; ENSRNOT00000033379; ENSRNOT00000067867	GO:0005886; GO:0030054; GO:0045202; GO:0016020	plasma membrane; cell junction; synapse; membrane	inferred from electronic annotation	NM_001100488; ENSRNOT00000033379; ENSRNOT00000067867	GO:0005515	protein binding	inferred from physical interaction
TC0200000748.rn.2	5.81	3.53	0.37	0.28	T	T	4.88	6.67E-09	3.02E-07	T	mRNARGD6644615_1	LOC100361118	hypothetical LOC100361118	chr2	+	Coding	88323081	88324356	0; 0; 0; 0; 0; 0; 0; 0; 0		10		mRNARGD6644615_1	Rat Genome Database	hypothetical LOC100361118	chr2	100	100	0		0
TC1300000751.rn.2	9.26	6.98	0.36	0.83	T	T	4.86	2.42E-06	2.91E-05	T	NM_017027; ENSRNOT00000004279	Mpz	myelin protein zero	chr13	+	Coding	89524309	89530070	0; 0; 0; 0; 0; 0; 0; 0; 0	24564	10	13q24-q25	NM_017027; ENSRNOT00000004279; Mpz.aSep08; Mpz.bSep08; mRNARGD2791734_1	RefSeq; ENSEMBL; Ace View; Rat Genome Database	Rattus norvegicus myelin protein zero (Mpz), transcript variant 1, mRNA.; myelin protein zero [gene_biotype:protein_coding transcript_biotype:protein_coding]; myelin protein zero; INVOLVED IN cell-cell junction maintenance (ortholog) AND ASSOCIATED WITH Charcot-Marie-Tooth Disease (ortholog) AND Charcot-Marie-Tooth Disease Dominant Intermediate D (ortholog) AND Charcot-Marie-Tooth disease Type 2I…	chr13	100	100	0		0	NM_017027; ENSRNOT00000004279	P06907	NM_017027; ENSRNOT00000004279	Rn.8997	brain| dorsal root ganglion| eye| lung| prostate| juvenile| adult	NM_017027; ENSRNOT00000004279	GO:0043066; GO:0045217	negative regulation of apoptotic process; cell-cell junction maintenance	inferred from mutant phenotype; inferred from electronic annotation; not recorded	NM_017027; ENSRNOT00000004279	GO:0005764; GO:0005791; GO:0005886; GO:0005887; GO:0016323; GO:0043209; GO:0016020; GO:0016021	lysosome; rough endoplasmic reticulum; plasma membrane; integral component of plasma membrane; basolateral plasma membrane; myelin sheath; membrane; integral component of membrane	inferred from direct assay; inferred from mutant phenotype; inferred from electronic annotation	NM_017027; ENSRNOT00000004279	GO:0003674	molecular_function	no biological data available
TC0100000117.rn.2	9.43	7.15	0.16	0.43	T	T	4.85	3.01E-09	1.77E-07	T	mRNARGD7669821_1	LOC102553290	collagen alpha-1(III) chain-like	chr1	+	Coding	11905269	11906764	0; 0; 0; 0; 0; 0; 0; 0; 0		10		mRNARGD7669821_1	Rat Genome Database	collagen alpha-1(III) chain-like	chr1	100	100	0		0
TC0700002909.rn.2	8.27	6.02	0.29	0.17	T	T	4.77	4.72E-10	5.31E-08	T	NM_001134595; ENSRNOT00000052288	Slc26a10	solute carrier family 26, member 10	chr7	-	Coding	70458508	70469215	0; 0; 0; 0; 0; 0; 0; 0; 0	366909	10	7q22	NM_001134595; ENSRNOT00000052288; mRNARGD4114666_1; mRNARGD7565145_1; mRNARGD7565146_1; mRNARGD7565147_1; RGD1564851.aSep08	RefSeq; ENSEMBL; Rat Genome Database; Ace View	Rattus norvegicus solute carrier family 26, member 10 (Slc26a10), mRNA.; solute carrier family 26, member 10 [gene_biotype:protein_coding transcript_biotype:protein_coding]; ENCODES a protein that exhibits secondary active sulfate transmembrane transporter activity (inferred) AND INVOLVED IN sulfate transmembrane transport (inferred) AND FOUND IN integral component of membrane (inferred) AND INTE…	chr7	100	100	0		0	NM_001134595; ENSRNOT00000052288	D3ZXL0	NM_001134595; ENSRNOT00000052288	Rn.73969	brain| heart| pancreas| placenta| prostate| juvenile| adult	NM_001134595; ENSRNOT00000052288	GO:0015701; GO:0019532; GO:0042391; GO:0051453; GO:1902358; GO:1902476; GO:0006810; GO:0008272; GO:0055085	bicarbonate transport; oxalate transport; regulation of membrane potential; regulation of intracellular pH; sulfate transmembrane transport; chloride transmembrane transport; transport; sulfate transport; transmembrane transport	not recorded; inferred from electronic annotation	NM_001134595; ENSRNOT00000052288	GO:0005887; GO:0016021; GO:0016020	integral component of plasma membrane; integral component of membrane; membrane	not recorded; inferred from electronic annotation	NM_001134595; ENSRNOT00000052288	GO:0005254; GO:0008271; GO:0015106; GO:0015116; GO:0015301; GO:0019531	chloride channel activity; secondary active sulfate transmembrane transporter activity; bicarbonate transmembrane transporter activity; sulfate transmembrane transporter activity; anion:anion antiporter activity; oxalate transmembrane transporter activity	not recorded; inferred from electronic annotation
TC0400000974.rn.2	10.16	7.93	0.38	0.35	T	T	4.69	6.14E-09	2.83E-07	T	NM_012778; ENSRNOT00000015692; BC090068	Aqp1	aquaporin 1	chr4	+	Coding	85551269	85563684	0; 0; 0; 0; 0; 0; 0; 0; 0	25240	10	4q24	NM_012778; ENSRNOT00000015692; BC090068; Aqp1.aSep08; mRNARGD2698485_1	RefSeq; ENSEMBL; GenBank; Ace View; Rat Genome Database	Rattus norvegicus aquaporin 1 (Aqp1), mRNA.; aquaporin 1 [gene_biotype:protein_coding transcript_biotype:protein_coding]; Rattus norvegicus aquaporin 1, mRNA (cDNA clone MGC:93653 IMAGE:7190406), complete cds.; aquaporin 1; ENCODES a protein that exhibits glycerol transmembrane transporter activity AND water channel activity AND ammonium transmembrane transporter activity (ortholog) AND INVOLVED …	chr4	100	100	0		0	NM_012778; ENSRNOT00000015692; BC090068	P29975	NM_012778; ENSRNOT00000015692; BC090068	Rn.1618	adipose tissue| brain| connective tissue| dorsal root ganglion| embryonic tissue| eye| heart| kidney| lung| ovary| pineal gland| placenta| prostate| thymus| vibrissa| metamorphosing embryo| juvenile| adult					NM_012778; ENSRNOT00000015692; BC090068	GO:0005634; GO:0005737; GO:0005886; GO:0005887; GO:0005903; GO:0009925; GO:0016020; GO:0016021; GO:0016323; GO:0016324; GO:0020003; GO:0020005; GO:0030424; GO:0031526; GO:0031965; GO:0032809; GO:0042383; GO:0043005; GO:0043679; GO:0045177; GO:0070062	nucleus; cytoplasm; plasma membrane; integral component of plasma membrane; brush border; basal plasma membrane; membrane; integral component of membrane; basolateral plasma membrane; apical plasma membrane; symbiont-containing vacuole; symbiont-containing vacuole membrane; axon; brush border membrane; nuclear membrane; neuronal cell body membrane; sarcolemma; neuron projection; axon terminus; ap…	not recorded; inferred from sequence or structural similarity; inferred from direct assay; inferred from electronic annotation	NM_012778; ENSRNOT00000015692; BC090068	GO:0005215; GO:0005223; GO:0005267; GO:0005372; GO:0005515; GO:0008519; GO:0015079; GO:0015168; GO:0015250; GO:0015254; GO:0022857; GO:0030184; GO:0035379; GO:0046875	transporter activity; intracellular cGMP activated cation channel activity; potassium channel activity; water transmembrane transporter activity; protein binding; ammonium transmembrane transporter activity; potassium ion transmembrane transporter activity; glycerol transmembrane transporter activity; water channel activity; glycerol channel activity; transmembrane transporter activity; nitric ox…	inferred from electronic annotation; not recorded; inferred from sequence or structural similarity; inferred from physical interaction; inferred from direct assay; inferred from mutant phenotype
TC0400000207.rn.2	5.99	3.76	0.64	0.37	T	T	4.68	1.38E-07	2.92E-06	T	TCONS_00083849	Sema3e	sema domain, immunoglobulin domain (Ig), short basic domain, secreted, (semaphorin) 3E (Sema3e), mRNA. Chalmel, et. al. Testis-expressed Unannotated Transcripts (TUTs)	chr4	+	NonCoding	17478613	17479680	0; 0; 0; 0; 0; 0; 0; 0; 0		10		TCONS_00083849	Chalmel	sema domain, immunoglobulin domain (Ig), short basic domain, secreted, (semaphorin) 3E (Sema3e), mRNA. Chalmel, et. al. Testis-expressed Unannotated Transcripts (TUTs)	chr4	100	100	0		0
TC0100000274.rn.2	7.45	5.23	0.57	0.4	T	T	4.68	3.29E-07	5.83E-06	T	ENSRNOT00000047660; ENSRNOT00000075616; mRNARGD6696417_1	LOC367485; LOC501467	Protein LOC367485; similar to spermatogenesis associated glutamate (E)-rich protein 4d [Source:RGD Symbol;Acc:1588462]; similar to spermatogenesis associated glutamate (E)-rich protein 4d	chr1	+	Coding	24893836	24905445	0; 0; 0; 0; 0; 0; 0; 0; 0		10		ENSRNOT00000047660; ENSRNOT00000075616; mRNARGD6696417_1; ENSRNOT00000049208	ENSEMBL; Rat Genome Database	Protein LOC367485; similar to spermatogenesis associated glutamate (E)-rich protein 4d [gene_biotype:protein_coding transcript_biotype:protein_coding]; similar to spermatogenesis associated glutamate (E)-rich protein 4d; Protein LOC100909409 [gene_biotype:protein_coding transcript_biotype:protein_coding]	chr1	100	100	0		0	ENSRNOT00000075616; ENSRNOT00000049208	M0RAK1; D4A3R8
TC1800001533.rn.2	9.95	7.74	0.16	0.16	T	T	4.63	7.43E-11	2.03E-08	T	NM_001191698; ENSRNOT00000026227	Ablim3	actin binding LIM protein family, member 3	chr18	-	Coding	57126533	57245947	0; 0; 0; 0; 0; 0; 0; 0; 0	307395	10	18q12.1	NM_001191698; ENSRNOT00000026227; Ablim3.aSep08; mRNARGD6546361_1; mRNARGD7588439_1; mRNARGD7588440_1; mRNARGD7588441_1; mRNARGD7588442_1; mRNARGD7588443_1; mRNARGD7588444_1; mRNARGD7588445_1; mRNARGD7588446_1; mRNARGD7588447_1; mRNARGD7588448_1; mRNARGD7588449_1	RefSeq; ENSEMBL; Ace View; Rat Genome Database	Rattus norvegicus actin binding LIM protein family, member 3 (Ablim3), mRNA.; actin binding LIM protein family, member 3 [gene_biotype:protein_coding transcript_biotype:protein_coding]; actin binding LIM protein family, member 3; ENCODES a protein that exhibits actin binding (inferred) AND zinc ion binding (inferred) AND INVOLVED IN positive regulation of transcription from RNA polymerase II prom…	chr18	100	100	0		0	ENSRNOT00000026227	F1M8U2	NM_001191698; ENSRNOT00000026227	Rn.39037	adipose tissue| brain| eye| heart| lung| prostate| juvenile| adult	NM_001191698; ENSRNOT00000026227	GO:0006351; GO:0030032; GO:0030036; GO:0042384; GO:0045944; GO:1903955; GO:0007010	transcription, DNA-templated; lamellipodium assembly; actin cytoskeleton organization; cilium assembly; positive regulation of transcription from RNA polymerase II promoter; positive regulation of protein targeting to mitochondrion; cytoskeleton organization	inferred from electronic annotation; not recorded	NM_001191698; ENSRNOT00000026227	GO:0001725; GO:0030027	stress fiber; lamellipodium	inferred from electronic annotation; not recorded	NM_001191698; ENSRNOT00000026227	GO:0003779; GO:0008270; GO:0005515; GO:0046872	actin binding; zinc ion binding; protein binding; metal ion binding	inferred from electronic annotation
TC0100004994.rn.2	8.33	6.13	0.32	0.44	T	T	4.59	4.71E-08	1.29E-06	T	NM_012859; ENSRNOT00000027910	Lipe	lipase, hormone sensitive	chr1	-	Coding	82248031	82266751	0; 0; 0; 0; 0; 0; 0; 0; 0	25330	10	1q21	NM_012859; ENSRNOT00000027910; Lipe.aSep08; Lipe.bSep08; Lipe.cSep08; Lipe.dSep08-unspliced; mRNARGD2684240_1; mRNARGD7667414_1; mRNARGD7667415_1; mRNARGD7667416_1; mRNARGD7667417_1; TCONS_00012361	RefSeq; ENSEMBL; Ace View; Rat Genome Database; Chalmel	Rattus norvegicus lipase, hormone sensitive (Lipe), mRNA.; lipase, hormone sensitive [gene_biotype:protein_coding transcript_biotype:protein_coding]; lipase, hormone sensitive; ENCODES a protein that exhibits acylglycerol lipase activity AND hydrolase activity acting on ester bonds AND protein kinase binding (ortholog) AND INVOLVED IN female pregnancy AND response to drug AND triglyceride catabol…	chr1	100	100	0		0	NM_012859; ENSRNOT00000027910	Q05469; P15304; Q6AYV9; Q6T861; G3V8R5	NM_012859; ENSRNOT00000027910	Rn.10566	adipose tissue| brain| colon| dorsal root ganglion| eye| lung| ovary| pancreas| testis| fetus| juvenile| adult	NM_012859; ENSRNOT00000027910	GO:0006361; GO:0006363; GO:0007565; GO:0008203; GO:0016042; GO:0019433; GO:0042493; GO:0042758; GO:0046340; GO:0006468; GO:0006629; GO:0008152; GO:0008202; GO:0044281	transcription initiation from RNA polymerase I promoter; termination of RNA polymerase I transcription; female pregnancy; cholesterol metabolic process; lipid catabolic process; triglyceride catabolic process; response to drug; long-chain fatty acid catabolic process; diacylglycerol catabolic process; protein phosphorylation; lipid metabolic process; metabolic process; steroid metabolic process; …	inferred from sequence or structural similarity; inferred from expression pattern; inferred from electronic annotation; not recorded; traceable author statement; inferred from direct assay	NM_012859; ENSRNOT00000027910	GO:0005615; GO:0005634; GO:0005737; GO:0005739; GO:0005811; GO:0005829; GO:0005901; GO:0005886; GO:0016020	extracellular space; nucleus; cytoplasm; mitochondrion; lipid particle; cytosol; caveola; plasma membrane; membrane	inferred from direct assay; inferred from sequence or structural similarity; inferred from electronic annotation; not recorded; traceable author statement	NM_012859; ENSRNOT00000027910	GO:0004806; GO:0005515; GO:0016788; GO:0019901; GO:0033878; GO:0042134; GO:0047372; GO:0016298; GO:0016787	triglyceride lipase activity; protein binding; hydrolase activity, acting on ester bonds; protein kinase binding; hormone-sensitive lipase activity; rRNA primary transcript binding; acylglycerol lipase activity; lipase activity; hydrolase activity	inferred from electronic annotation; not recorded; inferred from physical interaction; inferred from direct assay; inferred from sequence or structural similarity
TC0200002271.rn.2	9.72	7.54	0.3	0.13	T	T	4.54	5.33E-10	5.67E-08	T	NM_001004228; ENSRNOT00000035700; BC079155	Emcn	endomucin	chr2	+	Coding	242634296	242714326	0; 0; 0; 0; 0; 0; 0; 0; 0	295490	10	2q43	NM_001004228; ENSRNOT00000035700; BC079155; Emcn.aSep08; Emcn.bSep08; mRNARGD2577788_1; mRNARGD7618707_1	RefSeq; ENSEMBL; GenBank; Ace View; Rat Genome Database	Rattus norvegicus endomucin (Emcn), mRNA.; endomucin [gene_biotype:protein_coding transcript_biotype:protein_coding]; Rattus norvegicus endomucin, mRNA (cDNA clone MGC:94175 IMAGE:7128709), complete cds.; endomucin; ENCODES a protein that exhibits carbohydrate binding (ortholog) AND INVOLVED IN angiogenesis (ortholog) AND regulation of cell adhesion (ortholog) AND single organismal cell-cell adhe…	chr2	100	100	0		0	NM_001004228; ENSRNOT00000035700; BC079155	Q6AY82	NM_001004228; ENSRNOT00000035700; BC079155	Rn.8542	dorsal root ganglion| eye| heart| kidney| liver| lung| muscle| prostate| spleen|tailbud embryo| adult	NM_001004228; ENSRNOT00000035700; BC079155	GO:0001525; GO:0016337; GO:0030155	angiogenesis; single organismal cell-cell adhesion; regulation of cell adhesion	inferred from sequence or structural similarity	NM_001004228; ENSRNOT00000035700; BC079155	GO:0005886; GO:0016021; GO:0016020	plasma membrane; integral component of membrane; membrane	inferred from sequence or structural similarity; inferred from electronic annotation	NM_001004228; ENSRNOT00000035700; BC079155	GO:0030246	carbohydrate binding	inferred from sequence or structural similarity
TC0X00000846.rn.2	8.38	6.21	0.37	0.3	T	T	4.48	2.94E-09	1.75E-07	T	mRNARGD7591399_1	Rpl31l1	ribosomal protein L31-like 1	chrX	+	Coding	99489015	99528362	0; 0; 0; 0; 0; 0; 0; 0; 0		10		mRNARGD7591399_1	Rat Genome Database	ribosomal protein L31-like 1	chrX	100	100	0		0
TC0M00000023.rn.2	12.05	9.94	0.04	0.15	T	T	4.32	9.28E-11	2.18E-08	T	ENSRNOT00000042098	CYTB	cytochrome b	chrM	+	Coding	14136	15278	0; 0; 0; 0; 0; 0; 0; 0; 0	26192	10		ENSRNOT00000042098	ENSEMBL	mitochondrially encoded cytochrome b [gene_biotype:protein_coding transcript_biotype:protein_coding]	chrM	100	100	0		0	ENSRNOT00000042098	P00159; Q8HIC4				ENSRNOT00000042098	GO:0001666; GO:0006122; GO:0007584; GO:0009408; GO:0009636; GO:0009725; GO:0010243; GO:0014070; GO:0015992; GO:0031100; GO:0033590; GO:0033762; GO:0042493; GO:0042538; GO:0045471; GO:0046686; GO:0046688; GO:0046689; GO:0051592; GO:0055093; GO:1902600; GO:0022904; GO:0055114	response to hypoxia; mitochondrial electron transport, ubiquinol to cytochrome c; response to nutrient; response to heat; response to toxic substance; response to hormone; response to organonitrogen compound; response to organic cyclic compound; proton transport; organ regeneration; response to cobalamin; response to glucagon; response to drug; hyperosmotic salinity response; response to ethanol;…	inferred from expression pattern; inferred from electronic annotation; inferred from mutant phenotype; inferred from direct assay	ENSRNOT00000042098	GO:0005739; GO:0005743; GO:0016020; GO:0043234; GO:0045275; GO:0016021; GO:0070469	mitochondrion; mitochondrial inner membrane; membrane; protein complex; respiratory chain complex III; integral component of membrane; respiratory chain	inferred from direct assay; not recorded; inferred from electronic annotation	ENSRNOT00000042098	GO:0008121; GO:0009055; GO:0032403; GO:0046872; GO:0016491	ubiquinol-cytochrome-c reductase activity; electron carrier activity; protein complex binding; metal ion binding; oxidoreductase activity	inferred from electronic annotation; inferred from mutant phenotype; inferred from physical interaction	ENSRNOT00000042098
TC1900000396.rn.2	6.8	4.68	0.44	0.4	T	T	4.32	1.93E-07	3.76E-06	T	ENSRNOT00000043494; mRNARGD7736351_1	LOC690467	Protein LOC689635; INTERACTS WITH bilirubin (ortholog) AND bisphenol A (ortholog) AND copper atom (ortholog)	chr19	+	Coding	29163625	29166256	0; 0; 0; 0; 0; 0; 0; 0; 0		10		ENSRNOT00000043494; mRNARGD7736351_1	ENSEMBL; Rat Genome Database	Protein LOC689635; INTERACTS WITH bilirubin (ortholog) AND bisphenol A (ortholog) AND copper atom (ortholog)	chr19	100	100	0		0
TC1300001373.rn.2	7.14	5.03	0.41	0.41	T	T	4.3	6.41E-08	1.61E-06	T	ENSRNOT00000035044	Il19	interleukin 19	chr13	-	Coding	47664020	47670419	0; 0; 0; 0; 0; 0; 0; 0; 0	681145	10	13q13	ENSRNOT00000035044; mRNARGD2481848_1	ENSEMBL; Rat Genome Database	interleukin 19 [gene_biotype:protein_coding transcript_biotype:protein_coding]; INVOLVED IN interleukin-6 biosynthetic process (ortholog) AND negative regulation of extrinsic apoptotic signaling pathway (ortholog) AND positive regulation of apoptotic signaling pathway (ortholog) AND PARTICIPATES IN interleukin-23 signaling pathway AND Jak-Stat signaling pathway AND ASSOCIATED WITH Periodontal Dis…	chr13	100	100	0		0	ENSRNOT00000035044	D3ZFI7				ENSRNOT00000035044	GO:0006954; GO:0006955; GO:0042226; GO:0046427; GO:0072593; GO:2001235; GO:2001237; GO:2001244; GO:0008150	inflammatory response; immune response; interleukin-6 biosynthetic process; positive regulation of JAK-STAT cascade; reactive oxygen species metabolic process; positive regulation of apoptotic signaling pathway; negative regulation of extrinsic apoptotic signaling pathway; positive regulation of intrinsic apoptotic signaling pathway; biological_process	not recorded; inferred from electronic annotation; no biological data available	ENSRNOT00000035044	GO:0005615; GO:0016021; GO:0005575; GO:0016020	extracellular space; integral component of membrane; cellular_component; membrane	not recorded; inferred from electronic annotation; no biological data available	ENSRNOT00000035044	GO:0005125; GO:0003674	cytokine activity; molecular_function	not recorded; no biological data available
TC0M00000017.rn.2	12.03	9.92	0.12	0.13	T	T	4.3	1.26E-10	2.62E-08	T	ENSRNOT00000041241	ND3	NADH dehydrogenase subunit 3	chrM	+	Coding	9451	9798	0; 0; 0; 0; 0; 0; 0; 0; 0	26199	10		ENSRNOT00000041241	ENSEMBL	NADH-ubiquinone oxidoreductase chain 3 [gene_biotype:protein_coding transcript_biotype:protein_coding]	chrM	100	100	0		0	ENSRNOT00000041241	P05506; Q8SEZ1				ENSRNOT00000041241	GO:0006979; GO:0009642; GO:0009725; GO:0055114; GO:0071385	response to oxidative stress; response to light intensity; response to hormone; oxidation-reduction process; cellular response to glucocorticoid stimulus	inferred from direct assay; inferred from expression pattern; inferred from mutant phenotype; inferred from electronic annotation	ENSRNOT00000041241	GO:0005739; GO:0005747; GO:0016021; GO:0005575; GO:0031966; GO:0070469; GO:0016020	mitochondrion; mitochondrial respiratory chain complex I; integral component of membrane; cellular_component; mitochondrial membrane; respiratory chain; membrane	not recorded; inferred from electronic annotation; no biological data available	ENSRNOT00000041241	GO:0008137; GO:0005515; GO:0003674; GO:0016491	NADH dehydrogenase (ubiquinone) activity; protein binding; molecular_function; oxidoreductase activity	inferred from electronic annotation; no biological data available	ENSRNOT00000041241
TC0700000333.rn.2	8.51	6.4	0.13	0.19	T	T	4.29	2.37E-10	3.48E-08	T	NM_001108989; ENSRNOT00000009532; BC166847	Kank3	KN motif and ankyrin repeat domains 3	chr7	+	Coding	18668692	18681945	0; 0; 0; 0; 0; 0; 0; 0; 0	366848	10	7q12	NM_001108989; ENSRNOT00000009532; BC166847; Kank3.aSep08; Kank3.bSep08; Kank3.cSep08; mRNARGD4115294_1; TCONS_00103950	RefSeq; ENSEMBL; GenBank; Ace View; Rat Genome Database; Chalmel	Rattus norvegicus KN motif and ankyrin repeat domains 3 (Kank3), mRNA.; KN motif and ankyrin repeat domains 3 [gene_biotype:protein_coding transcript_biotype:protein_coding]; Rattus norvegicus KN motif and ankyrin repeat domains 3, mRNA (cDNA clone MGC:188740 IMAGE:9030846), complete cds.; KN motif and ankyrin repeat domains 3; INTERACTS WITH 2 2' 5 5'-tetrachlorobiphenyl AND ammonium chloride AN…	chr7	100	100	0		0	NM_001108989; ENSRNOT00000009532; BC166847	B2RYN8	NM_001108989; ENSRNOT00000009532; BC166847	Rn.2440	brain| eye| kidney| lung| pancreas| spleen| testis|tailbud embryo| juvenile| adult
TC0200000803.rn.2	9.39	7.29	0.28	0.13	T	T	4.27	4.03E-10	4.84E-08	T	NM_001191845; ENSRNOT00000015537	Hey1	hes-related family bHLH transcription factor with YRPW motif 1	chr2	+	Coding	95320277	95322701	0; 0; 0; 0; 0; 0; 0; 0; 0	155437	10	2q23	NM_001191845; ENSRNOT00000015537; Hey1.aSep08; mRNARGD6509485_1	RefSeq; ENSEMBL; Ace View; Rat Genome Database	Rattus norvegicus hairy/enhancer-of-split related with YRPW motif 1 (Hey1), mRNA.; hes-related family bHLH transcription factor with YRPW motif 1 [gene_biotype:protein_coding transcript_biotype:protein_coding]; hes-related family bHLH transcription factor with YRPW motif 1; ENCODES a protein that exhibits microsatellite binding (ortholog) AND RNA polymerase II core promoter proximal region sequen…	chr2	100	100	0		0	NM_001191845; ENSRNOT00000015537	Q8VIH4; D3ZNI5	NM_001191845; ENSRNOT00000015537	Rn.98202	heart| lung| adult	NM_001191845; ENSRNOT00000015537	GO:0000122; GO:0001525; GO:0001568; GO:0001570; GO:0002076; GO:0003151; GO:0003181; GO:0003184; GO:0003190; GO:0003198; GO:0003199; GO:0003203; GO:0003208; GO:0003222; GO:0006351; GO:0007219; GO:0009948; GO:0010629; GO:0014031; GO:0035912; GO:0036304; GO:0045665; GO:0045669; GO:0045746; GO:0045892; GO:0045944; GO:0060317; GO:0060411; GO:0060412; GO:0060716; GO:0060840; GO:0060842; GO:0071385; GO:…	negative regulation of transcription from RNA polymerase II promoter; angiogenesis; blood vessel development; vasculogenesis; osteoblast development; outflow tract morphogenesis; atrioventricular valve morphogenesis; pulmonary valve morphogenesis; atrioventricular valve formation; epithelial to mesenchymal transition involved in endocardial cushion formation; endocardial cushion to mesenchymal tr…	not recorded; inferred from electronic annotation; inferred from sequence or structural similarity; inferred from direct assay; inferred from expression pattern	NM_001191845; ENSRNOT00000015537	GO:0005634; GO:0005737	nucleus; cytoplasm	inferred from direct assay; not recorded; inferred from electronic annotation	NM_001191845; ENSRNOT00000015537	GO:0000983; GO:0001078; GO:0003700; GO:0035939; GO:0043565; GO:0046983; GO:0003674; GO:0003677; GO:0005515; GO:0000988	transcription factor activity, RNA polymerase II core promoter sequence-specific; transcriptional repressor activity, RNA polymerase II core promoter proximal region sequence-specific binding; transcription factor activity, sequence-specific DNA binding; microsatellite binding; sequence-specific DNA binding; protein dimerization activity; molecular_function; DNA binding; protein binding; transcri…	not recorded; inferred from electronic annotation; no biological data available
TC0600000983.rn.2	7.96	5.87	0.21	0.17	T	T	4.26	3.56E-10	4.48E-08	T	NM_031085; ENSRNOT00000006729; BC081782	Prkch	protein kinase C, eta	chr6	+	Coding	96479068	96677368	0; 0; 0; 0; 0; 0; 0; 0; 0	81749	10	6q24	NM_031085; ENSRNOT00000006729; BC081782; mRNARGD2611164_1; Prkch.aSep08	RefSeq; ENSEMBL; GenBank; Rat Genome Database; Ace View	Rattus norvegicus protein kinase C, eta (Prkch), mRNA.; protein kinase C, eta [gene_biotype:protein_coding transcript_biotype:protein_coding]; Rattus norvegicus protein kinase C, eta, mRNA (cDNA clone MGC:93383 IMAGE:7123785), complete cds.; ENCODES a protein that exhibits calcium-independent protein kinase C activity AND enzyme binding (ortholog) AND Ral GTPase binding (ortholog) AND INVOLVED IN…	chr6	100	100	0		0	NM_031085; ENSRNOT00000006729; BC081782	Q64617; R9PXS6	NM_031085; ENSRNOT00000006729; BC081782	Rn.10398	brain| eye| heart| lung| ovary| placenta| prostate| thymus| juvenile| adult	NM_031085; ENSRNOT00000006729; BC081782	GO:0006468; GO:0010744; GO:0034351; GO:0045618; GO:0050861; GO:0051092; GO:0060252; GO:0070528; GO:2000810; GO:0016310; GO:0030154; GO:0035556	protein phosphorylation; positive regulation of macrophage derived foam cell differentiation; negative regulation of glial cell apoptotic process; positive regulation of keratinocyte differentiation; positive regulation of B cell receptor signaling pathway; positive regulation of NF-kappaB transcription factor activity; positive regulation of glial cell proliferation; protein kinase C signaling; …	inferred from direct assay; not recorded; inferred from electronic annotation; inferred from sequence or structural similarity; inferred from mutant phenotype	NM_031085; ENSRNOT00000006729; BC081782	GO:0005737; GO:0005829; GO:0005886; GO:0005911; GO:0016020; GO:0070062	cytoplasm; cytosol; plasma membrane; cell-cell junction; membrane; extracellular exosome	not recorded; inferred from direct assay; inferred from electronic annotation	NM_031085; ENSRNOT00000006729; BC081782	GO:0004699; GO:0005524; GO:0017160; GO:0019899; GO:0046872; GO:0000166; GO:0004672; GO:0004674; GO:0004697; GO:0016301; GO:0016740; GO:0005515	calcium-independent protein kinase C activity; ATP binding; Ral GTPase binding; enzyme binding; metal ion binding; nucleotide binding; protein kinase activity; protein serine/threonine kinase activity; protein kinase C activity; kinase activity; transferase activity; protein binding	inferred from direct assay; inferred from electronic annotation; not recorded	NM_031085; ENSRNOT00000006729; BC081782
TC0100006234.rn.2	12.41	10.32	0.13	0.49	T	T	4.26	1.47E-08	5.27E-07	T	NM_033234; BC058448	Hbb	hemoglobin, beta	chr1	-	Coding	168971267	168972690	0; 0; 0; 0; 0; 0; 0; 0; 0	24440	10	1q22	NM_033234; BC058448; ENSRNOT00000044783; Hbb.aSep08; Hbb.bSep08; Hbb.cSep08-unspliced; Hbb.dSep08-unspliced; mRNARGD2338576_1	RefSeq; GenBank; ENSEMBL; Ace View; Rat Genome Database	Rattus norvegicus hemoglobin, beta (Hbb), mRNA.; Rattus norvegicus hemoglobin, beta, mRNA (cDNA clone MGC:72718 IMAGE:6921704), complete cds.; hemoglobin, beta (Hbb), mRNA; hemoglobin, beta; ENCODES a protein that exhibits hemoglobin alpha binding AND hemoglobin beta binding AND oxygen binding AND INVOLVED IN glutathione metabolic process AND oxygen transport AND protein heterooligomerization AND…	chr1	100	100	0		0	NM_033234; BC058448	P02091	NM_033234; BC058448	Rn.202945	brain| colon| connective tissue| dorsal root ganglion| embryonic tissue| eye| heart| kidney| liver| lung| muscle| ovary| pancreas| pituitary gland| placenta| small intestine| spleen| metamorphosing embryo| fetus| juvenile| adult	NM_033234; BC058448	GO:0006749; GO:0010942; GO:0010999; GO:0015671; GO:0030097; GO:0042542; GO:0042744; GO:0048821; GO:0051291; GO:0055114; GO:0070293; GO:0070527; GO:0006810	glutathione metabolic process; positive regulation of cell death; regulation of eIF2 alpha phosphorylation by heme; oxygen transport; hemopoiesis; response to hydrogen peroxide; hydrogen peroxide catabolic process; erythrocyte development; protein heterooligomerization; oxidation-reduction process; renal absorption; platelet aggregation; transport	inferred from direct assay; not recorded; inferred from electronic annotation	NM_033234; BC058448	GO:0005833; GO:0031838; GO:0070062; GO:0072562	hemoglobin complex; haptoglobin-hemoglobin complex; extracellular exosome; blood microparticle	inferred from direct assay; inferred from electronic annotation; not recorded	NM_033234; BC058448	GO:0004601; GO:0005344; GO:0005506; GO:0019825; GO:0020037; GO:0030492; GO:0031720; GO:0031721; GO:0031722; GO:0046872	peroxidase activity; oxygen transporter activity; iron ion binding; oxygen binding; heme binding; hemoglobin binding; haptoglobin binding; hemoglobin alpha binding; hemoglobin beta binding; metal ion binding	not recorded; inferred from electronic annotation; inferred from direct assay
TC1100001205.rn.2	9.38	7.29	0.15	0.18	T	T	4.25	2.55E-10	3.56E-08	T	NM_001013980; ENSRNOT00000002109; BC087052	Cyyr1	cysteine/tyrosine-rich 1	chr11	-	Coding	24967936	25078740	0; 0; 0; 0; 0; 0; 0; 0; 0	304138	10	11q11	NM_001013980; ENSRNOT00000002109; BC087052; mRNARGD2371449_1	RefSeq; ENSEMBL; GenBank; Rat Genome Database	Rattus norvegicus cysteine/tyrosine-rich 1 (Cyyr1), mRNA.; cysteine/tyrosine-rich 1 [gene_biotype:protein_coding transcript_biotype:protein_coding]; Rattus norvegicus cysteine/tyrosine-rich 1, mRNA (cDNA clone MGC:94044 IMAGE:7122930), complete cds.; FOUND IN integral component of membrane (inferred) AND INTERACTS WITH 2 3 7 8-tetrachlorodibenzodioxine AND C60 fullerene AND dibutyl phthalate	chr11	100	100	0		0	NM_001013980; ENSRNOT00000002109; BC087052	Q5PQS5	NM_001013980; ENSRNOT00000002109; BC087052	Rn.1528	brain| lung| ovary| pituitary gland| prostate| juvenile| adult	NM_001013980; ENSRNOT00000002109; BC087052	GO:0008150	biological_process	no biological data available	NM_001013980; ENSRNOT00000002109; BC087052	GO:0016021; GO:0005575; GO:0016020	integral component of membrane; cellular_component; membrane	inferred from electronic annotation; no biological data available	NM_001013980; ENSRNOT00000002109; BC087052	GO:0003674	molecular_function	no biological data available
TC0500002864.rn.2	5.19	3.11	0.53	0.22	T	F	4.23	9.19E-07	1.32E-05	F	ENSRNOT00000047100; mRNARGD7660299_1	LOC100912565	Uncharacterized protein; ENCODES a protein that exhibits pheromone binding (inferred) AND small molecule binding (inferred) AND transporter activity (inferred) AND INVOLVED IN transport (inferred) AND FOUND IN extracellular region (inferred)	chr5	-	Coding	77899660	77918918	0; 0; 0; 0; 0; 0; 0; 0; 0		10		ENSRNOT00000047100; mRNARGD7660299_1	ENSEMBL; Rat Genome Database	Uncharacterized protein; ENCODES a protein that exhibits pheromone binding (inferred) AND small molecule binding (inferred) AND transporter activity (inferred) AND INVOLVED IN transport (inferred) AND FOUND IN extracellular region (inferred)	chr5	100	100	0		0
TC0800001719.rn.2	5.92	3.84	0.36	0.25	T	T	4.21	1.76E-09	1.22E-07	T	ENSRNOT00000013530; Eomes.aSep08-unspliced; mRNARGD7599712_1; mRNARGD7599713_1	Eomes	eomesodermin [Source:RGD Symbol;Acc:1359706]; eomesodermin; ENCODES a protein that exhibits chromatin binding (ortholog) AND RNA polymerase II activating transcription factor binding (ortholog) AND RNA polymerase II regulatory region sequence-specific DNA binding (ortholog) AND INVOLVED IN blastocyst development (ortholog) AND brain development (ortholog) AND cardioblast differentiation (ortholog…	chr8	+	Coding	127147098	127152618	0; 0; 0; 0; 0; 0; 0; 0; 0		10		ENSRNOT00000013530; Eomes.aSep08-unspliced; mRNARGD7599712_1; mRNARGD7599713_1	ENSEMBL; Ace View; Rat Genome Database	eomesodermin [gene_biotype:protein_coding transcript_biotype:protein_coding]; eomesodermin; ENCODES a protein that exhibits chromatin binding (ortholog) AND RNA polymerase II activating transcription factor binding (ortholog) AND RNA polymerase II regulatory region sequence-specific DNA binding (ortholog) AND INVOLVED IN blastocyst development (ortholog) AND brain development (ortholog) AND cardi…	chr8	100	100	0		0	ENSRNOT00000013530	D3ZY52				ENSRNOT00000013530	GO:0000122; GO:0001706; GO:0001707; GO:0001714; GO:0001824; GO:0001829; GO:0002302; GO:0006351; GO:0006357; GO:0007420; GO:0010002; GO:0010468; GO:0019827; GO:0021772; GO:0021796; GO:0021895; GO:0030154; GO:0032609; GO:0035914; GO:0045597; GO:0045664; GO:0045944; GO:0050767; GO:0060706; GO:0060809; GO:0006355	negative regulation of transcription from RNA polymerase II promoter; endoderm formation; mesoderm formation; endodermal cell fate specification; blastocyst development; trophectodermal cell differentiation; CD8-positive, alpha-beta T cell differentiation involved in immune response; transcription, DNA-templated; regulation of transcription from RNA polymerase II promoter; brain development; card…	inferred from electronic annotation	ENSRNOT00000013530	GO:0005622; GO:0005634	intracellular; nucleus	inferred from electronic annotation	ENSRNOT00000013530	GO:0000977; GO:0001102; GO:0001191; GO:0003682; GO:0003700; GO:0043565; GO:0003677	RNA polymerase II regulatory region sequence-specific DNA binding; RNA polymerase II activating transcription factor binding; transcriptional repressor activity, RNA polymerase II transcription factor binding; chromatin binding; transcription factor activity, sequence-specific DNA binding; sequence-specific DNA binding; DNA binding	inferred from electronic annotation
TC1500002252.rn.2	10.04	7.98	0.27	0.17	T	T	4.17	2.58E-09	1.58E-07	T	ENSRNOT00000011926; LOC306096.aSep08; mRNARGD7698965_1; TCONS_00040646	Dach1; LOC306096	dachshund family transcription factor 1 [Source:RGD Symbol;Acc:1592073]; dachshund family transcription factor 1; ENCODES a protein that exhibits RNA polymerase II core promoter proximal region sequence-specific DNA binding transcription factor activity involved in negative regulation of transcription (ortholog) AND RNA polymerase II core promoter sequence-specific DNA binding transcription facto…	chr15	-	Multiple_Complex	82096454	82482272	0; 0; 0; 0; 0; 0; 0; 0; 0		10		ENSRNOT00000011926; LOC306096.aSep08; mRNARGD7698965_1; TCONS_00040646	ENSEMBL; Ace View; Rat Genome Database; Chalmel	dachshund family transcription factor 1 [gene_biotype:protein_coding transcript_biotype:protein_coding]; dachshund family transcription factor 1; ENCODES a protein that exhibits RNA polymerase II core promoter proximal region sequence-specific DNA binding transcription factor activity involved in negative regulation of transcription (ortholog) AND RNA polymerase II core promoter sequence-specific…	chr15	100	100	0		0	ENSRNOT00000011926	F1M0Y6				ENSRNOT00000011926	GO:0000122; GO:0001967; GO:0006355; GO:0007585; GO:0008283; GO:0010944; GO:0045892; GO:0030336; GO:0033262; GO:0046545; GO:0048147; GO:0051123; GO:0060244; GO:2000279	negative regulation of transcription from RNA polymerase II promoter; suckling behavior; regulation of transcription, DNA-templated; respiratory gaseous exchange; cell proliferation; negative regulation of transcription by competitive promoter binding; negative regulation of transcription, DNA-templated; negative regulation of cell migration; regulation of nuclear cell cycle DNA replication; deve…	inferred from electronic annotation	ENSRNOT00000011926	GO:0005634; GO:0005737; GO:0005654; GO:0005667; GO:0005730; GO:0043231	nucleus; cytoplasm; nucleoplasm; transcription factor complex; nucleolus; intracellular membrane-bounded organelle	inferred from electronic annotation	ENSRNOT00000011926	GO:0005515; GO:0001075; GO:0001078; GO:0003700	protein binding; transcription factor activity, RNA polymerase II core promoter sequence-specific binding involved in preinitiation complex assembly; transcriptional repressor activity, RNA polymerase II core promoter proximal region sequence-specific binding; transcription factor activity, sequence-specific DNA binding	inferred from electronic annotation
TC1700000072.rn.2	7.84	5.78	0.42	0.23	T	T	4.17	2.81E-08	8.66E-07	T	NM_001134606; ENSRNOT00000039803	Spata31d1d	spermatogenesis associated 31 subfamily D, member 1D	chr17	+	Coding	5320987	5326874	0; 0; 0; 0; 0; 0; 0; 0; 0	498693	10	17p14	NM_001134606; ENSRNOT00000039803; mRNARGD4124967_1; pleefee.aSep08	RefSeq; ENSEMBL; Rat Genome Database; Ace View	Rattus norvegicus spermatogenesis associated 31 subfamily D, member 1D (Spata31d1d), mRNA.; spermatogenesis associated 31 subfamily D, member 1D [gene_biotype:protein_coding transcript_biotype:protein_coding]; spermatogenesis associated 31 subfamily D member 1D; spermatogenesis associated 31 subfamily D, member 1D (Spata31d1d), mRNA. NM_001134606	chr17	100	100	0		0	NM_001134606; ENSRNOT00000039803	D3ZM38	NM_001134606; ENSRNOT00000039803	Rn.199983	testis					NM_001134606; ENSRNOT00000039803	GO:0016021; GO:0016020	integral component of membrane; membrane	inferred from electronic annotation
TC0900001656.rn.2	9.83	7.77	0.16	0.18	T	T	4.17	2.10E-10	3.19E-08	T	NM_139110; ENSRNOT00000015223	Adgrf5	adhesion G protein-coupled receptor F5	chr9	-	Coding	20091119	20195692	0; 0; 0; 0; 0; 0; 0; 0; 0	245977	10	9q12	NM_139110; ENSRNOT00000015223; Gpr116.aSep08; Gpr116.bSep08; Gpr116.cSep08; Gpr116.dSep08; Gpr116.eSep08; mRNARGD2664009_1; mRNARGD7724391_1; mRNARGD7724392_1; mRNARGD7724393_1; mRNARGD7724394_1	RefSeq; ENSEMBL; Ace View; Rat Genome Database	Rattus norvegicus adhesion G protein-coupled receptor F5 (Adgrf5), mRNA.; adhesion G protein-coupled receptor F5 [gene_biotype:protein_coding transcript_biotype:protein_coding]; G protein-coupled receptor 116; ENCODES a protein that exhibits G-protein coupled receptor activity (inferred) AND INVOLVED IN energy reserve metabolic process (ortholog) AND fat cell differentiation (ortholog) AND glucos…	chr9	100	100	0		0	NM_139110; ENSRNOT00000015223	Q9WVT0	NM_139110; ENSRNOT00000015223	Rn.25073	adipose tissue| brain| connective tissue| eye| kidney| lung| muscle| ovary| placenta| fetus| juvenile| adult	NM_139110; ENSRNOT00000015223	GO:0006112; GO:0007166; GO:0007186; GO:0019216; GO:0042593; GO:0043031; GO:0043129; GO:0045444; GO:0071073; GO:0007165	energy reserve metabolic process; cell surface receptor signaling pathway; G-protein coupled receptor signaling pathway; regulation of lipid metabolic process; glucose homeostasis; negative regulation of macrophage activation; surfactant homeostasis; fat cell differentiation; positive regulation of phospholipid biosynthetic process; signal transduction	not recorded; inferred from electronic annotation	NM_139110; ENSRNOT00000015223	GO:0005886; GO:0009986; GO:0016021; GO:0031410; GO:0045177; GO:0016020	plasma membrane; cell surface; integral component of membrane; cytoplasmic vesicle; apical part of cell; membrane	inferred from electronic annotation; not recorded	NM_139110; ENSRNOT00000015223	GO:0004930; GO:0004871; GO:0004888	G-protein coupled receptor activity; signal transducer activity; transmembrane signaling receptor activity	inferred from electronic annotation
TC0100002239.rn.2	12.24	10.2	0.14	0.24	T	T	4.12	3.87E-10	4.75E-08	T	NM_001113223	LOC100134871	beta globin minor gene	chr1	+	Coding	168957460	168958836	0; 0; 0; 0; 0; 0; 0; 0; 0	100134871	10		NM_001113223	RefSeq	Rattus norvegicus beta globin minor gene (LOC100134871), mRNA.	chr1	100	100	0		0	NM_001113223	P11517	NM_001113223	Rn.216394	brain| connective tissue| embryonic tissue| eye| heart| kidney| liver| ovary| pancreas| placenta| spleen| juvenile| adult	NM_001113223	GO:0015671; GO:0006810	oxygen transport; transport	inferred from electronic annotation	NM_001113223	GO:0005833	hemoglobin complex	inferred from electronic annotation	NM_001113223	GO:0005344; GO:0005506; GO:0019825; GO:0020037; GO:0046872	oxygen transporter activity; iron ion binding; oxygen binding; heme binding; metal ion binding	inferred from electronic annotation
TC1600001051.rn.2	8.91	6.87	0.23	0.13	T	T	4.09	8.62E-10	7.52E-08	T	NM_001107328; ENSRNOT00000019675	Efnb2	ephrin B2	chr16	+	Coding	86630739	86672050	0; 0; 0; 0; 0; 0; 0; 0; 0	306636	10	16q12.5	NM_001107328; ENSRNOT00000019675; Efnb2.aSep08; mRNARGD4121513_1; TCONS_00041179	RefSeq; ENSEMBL; Ace View; Rat Genome Database; Chalmel	Rattus norvegicus ephrin B2 (Efnb2), mRNA.; ephrin B2 [gene_biotype:protein_coding transcript_biotype:protein_coding]; ephrin B2; ENCODES a protein that exhibits ephrin receptor binding (ortholog) AND receptor binding (ortholog) AND INVOLVED IN blood vessel morphogenesis (ortholog) AND cell adhesion (ortholog) AND cell migration involved in sprouting angiogenesis (ortholog) AND PARTICIPATES IN ep…	chr16	100	100	0		0	NM_001107328; ENSRNOT00000019675	B2B9A9	NM_001107328; ENSRNOT00000019675	Rn.219981		NM_001107328; ENSRNOT00000019675	GO:0001945; GO:0002042; GO:0007155; GO:0007411; GO:0009887; GO:0010839; GO:0016477; GO:0031295; GO:0048013; GO:0048514; GO:0050920; GO:0072178; GO:2000727	lymph vessel development; cell migration involved in sprouting angiogenesis; cell adhesion; axon guidance; organ morphogenesis; negative regulation of keratinocyte proliferation; cell migration; T cell costimulation; ephrin receptor signaling pathway; blood vessel morphogenesis; regulation of chemotaxis; nephric duct morphogenesis; positive regulation of cardiac muscle cell differentiation	inferred from electronic annotation; not recorded	NM_001107328; ENSRNOT00000019675	GO:0005886; GO:0005925; GO:0016021; GO:0016020	plasma membrane; focal adhesion; integral component of membrane; membrane	not recorded; inferred from electronic annotation	NM_001107328; ENSRNOT00000019675	GO:0005102; GO:0046875; GO:0005515	receptor binding; ephrin receptor binding; protein binding	not recorded; inferred from electronic annotation
TC0200000364.rn.2	8.82	6.8	0.21	0.22	T	T	4.06	5.41E-10	5.68E-08	T	NM_031821; ENSRNOT00000016768; BC070878	Plk2	polo-like kinase 2	chr2	+	Coding	41909715	41916904	0; 0; 0; 0; 0; 0; 0; 0; 0	83722	10	2q14	NM_031821; ENSRNOT00000016768; BC070878; mRNARGD2363442_1; Plk2.aSep08; TCONS_00056449	RefSeq; ENSEMBL; GenBank; Rat Genome Database; Ace View; Chalmel	Rattus norvegicus polo-like kinase 2 (Plk2), mRNA.; polo-like kinase 2 [gene_biotype:protein_coding transcript_biotype:protein_coding]; Rattus norvegicus polo-like kinase 2 (Drosophila), mRNA (cDNA clone MGC:91616 IMAGE:7096750), complete cds.; ENCODES a protein that exhibits protein complex binding AND protein serine/threonine kinase activity AND signal transducer activity (ortholog) AND INVOLVE…	chr2	100	100	0		0	NM_031821; ENSRNOT00000016768; BC070878	Q9R012	NM_031821; ENSRNOT00000016768; BC070878	Rn.12100	adipose tissue| adrenal gland| brain| colon| eye| heart| kidney| liver| lung| pancreas| pituitary gland| prostate| spleen| testis|tailbud embryo| metamorphosing embryo| fetus| juvenile| adult	NM_031821; ENSRNOT00000016768; BC070878	GO:0000082; GO:0000278; GO:0006468; GO:0007052; GO:0007093; GO:0007265; GO:0007613; GO:0032092; GO:0032436; GO:0032486; GO:0043066; GO:0043123; GO:0046599; GO:0048167; GO:0060291; GO:0060292; GO:0061000; GO:0016310	G1/S transition of mitotic cell cycle; mitotic cell cycle; protein phosphorylation; mitotic spindle organization; mitotic cell cycle checkpoint; Ras protein signal transduction; memory; positive regulation of protein binding; positive regulation of proteasomal ubiquitin-dependent protein catabolic process; Rap protein signal transduction; negative regulation of apoptotic process; positive regulat…	not recorded; inferred from sequence or structural similarity; inferred from direct assay; inferred from mutant phenotype; inferred from electronic annotation; traceable author statement	NM_031821; ENSRNOT00000016768; BC070878	GO:0000785; GO:0005622; GO:0005813; GO:0005814; GO:0030425; GO:0005737; GO:0005856; GO:0042995	chromatin; intracellular; centrosome; centriole; dendrite; cytoplasm; cytoskeleton; cell projection	inferred from electronic annotation; not recorded; inferred from direct assay; inferred from sequence or structural similarity	NM_031821; ENSRNOT00000016768; BC070878	GO:0004674; GO:0004871; GO:0005515; GO:0005524; GO:0032403; GO:0000166; GO:0004672; GO:0016301; GO:0016740	protein serine/threonine kinase activity; signal transducer activity; protein binding; ATP binding; protein complex binding; nucleotide binding; protein kinase activity; kinase activity; transferase activity	inferred from direct assay; not recorded; inferred from electronic annotation; inferred from physical interaction
TC1000003980.rn.2	8.47	6.46	0.2	0.52	T	T	4.03	2.68E-08	8.42E-07	T	ENSRNOT00000021493; ENSRNOT00000021498; mRNARGD7519314_1; Pitpnc1.aSep08-unspliced	Pitpnc1	Protein Pitpnc1; ENCODES a protein that exhibits phosphatidylinositol transporter activity (ortholog) AND INVOLVED IN phospholipid transport (ortholog) AND signal transduction (ortholog) AND FOUND IN cytoplasm (ortholog) AND INTERACTS WITH streptozocin AND 17beta-estradiol (ortholog) AND 2 3 7 8-tetrachlorodibenzodioxine (ortholog); phosphatidylinositol transfer protein, cytoplasmic 1	chr10	-	Coding	95429873	95697746	0; 0; 0; 0; 0; 0; 0; 0; 0		10		ENSRNOT00000021493; ENSRNOT00000021498; mRNARGD7519314_1; Pitpnc1.aSep08-unspliced; ENSRNOT00000074809; beeney.aSep08-unspliced	ENSEMBL; Rat Genome Database; Ace View	Protein Pitpnc1; ENCODES a protein that exhibits phosphatidylinositol transporter activity (ortholog) AND INVOLVED IN phospholipid transport (ortholog) AND signal transduction (ortholog) AND FOUND IN cytoplasm (ortholog) AND INTERACTS WITH streptozocin AND 17beta-estradiol (ortholog) AND 2 3 7 8-tetrachlorodibenzodioxine (ortholog); phosphatidylinositol transfer protein, cytoplasmic 1; Uncharacte…	chr10	100	100	0		0	ENSRNOT00000074809	M0R970				ENSRNOT00000074809	GO:0006810	transport	inferred from electronic annotation	ENSRNOT00000074809	GO:0005622	intracellular	inferred from electronic annotation
TC1000002394.rn.2	9.17	7.16	0.32	0.34	T	T	4.03	1.21E-08	4.71E-07	T	NM_053811; ENSRNOT00000004172	Slc9a3r2	solute carrier family 9, subfamily A (NHE3, cation proton antiporter 3), member 3 regulator 2	chr10	-	Coding	14003324	14013949	0; 0; 0; 0; 0; 0; 0; 0; 0	116501	10	10q12	NM_053811; ENSRNOT00000004172; mRNARGD2647701_1; mRNARGD7649795_1; mRNARGD7649796_1; Slc9a3r2.aSep08; Slc9a3r2.bSep08; TCONS_00014324	RefSeq; ENSEMBL; Rat Genome Database; Ace View; Chalmel	Rattus norvegicus solute carrier family 9, subfamily A (NHE3, cation proton antiporter 3), member 3 regulator 2 (Slc9a3r2), mRNA.; solute carrier family 9, subfamily A (NHE3, cation proton antiporter 3), member 3 regulator 2 [gene_biotype:protein_coding transcript_biotype:protein_coding]; ENCODES a protein that exhibits channel regulator activity AND low-density lipoprotein particle receptor bind…	chr10	100	100	0		0	NM_053811; ENSRNOT00000004172	Q920G2; G3V6D9	NM_053811; ENSRNOT00000004172	Rn.39351	brain| embryonic tissue| eye| heart| lung| nerve| ovary| pituitary gland| placenta| prostate| small intestine| fetus| juvenile| adult	NM_053811; ENSRNOT00000004172	GO:0007605; GO:0014067; GO:0045838; GO:0048839	sensory perception of sound; negative regulation of phosphatidylinositol 3-kinase signaling; positive regulation of membrane potential; inner ear development	not recorded; inferred from direct assay; inferred from expression pattern	NM_053811; ENSRNOT00000004172	GO:0005634; GO:0005737; GO:0005886; GO:0005925; GO:0012505; GO:0016324; GO:0032420; GO:0032421; GO:0043234; GO:0070062; GO:0016020	nucleus; cytoplasm; plasma membrane; focal adhesion; endomembrane system; apical plasma membrane; stereocilium; stereocilium bundle; protein complex; extracellular exosome; membrane	inferred from direct assay; not recorded; inferred from electronic annotation	NM_053811; ENSRNOT00000004172	GO:0005102; GO:0005515; GO:0008013; GO:0008022; GO:0016247; GO:0019902; GO:0030165; GO:0032947; GO:0050750	receptor binding; protein binding; beta-catenin binding; protein C-terminus binding; channel regulator activity; phosphatase binding; PDZ domain binding; protein complex scaffold; low-density lipoprotein particle receptor binding	not recorded; inferred from physical interaction; inferred from electronic annotation; inferred from mutant phenotype
TC1300001235.rn.2	5.45	3.45	0.89	0.25	T	T	4	7.18E-05	0.0005	T	NM_001009448; ENSRNOT00000044628	Cdh19	cadherin 19, type 2	chr13	-	Coding	32344954	32469554	0; 0; 0; 0; 0; 0; 0; 0; 0	360835	10	13p12	NM_001009448; ENSRNOT00000044628; Cdh19.aSep08; Cdh19.bSep08; mRNARGD2743396_1; mRNARGD7695758_1; mRNARGD7695759_1; mRNARGD7695760_1	RefSeq; ENSEMBL; Ace View; Rat Genome Database	Rattus norvegicus cadherin 19, type 2 (Cdh19), mRNA.; cadherin 19, type 2 [gene_biotype:protein_coding transcript_biotype:protein_coding]; cadherin 19, type 2; ENCODES a protein that exhibits calcium ion binding (inferred) AND INVOLVED IN homophilic cell adhesion (inferred) AND FOUND IN integral component of membrane (inferred) AND plasma membrane (inferred) AND INTERACTS WITH lead diacetate AND …	chr13	100	100	0		0	NM_001009448; ENSRNOT00000044628	Q5NUI3	NM_001009448; ENSRNOT00000044628	Rn.34446	dorsal root ganglion| adult	NM_001009448; ENSRNOT00000044628	GO:0007156; GO:0007155	homophilic cell adhesion via plasma membrane adhesion molecules; cell adhesion	inferred from electronic annotation	NM_001009448; ENSRNOT00000044628	GO:0005886; GO:0016021; GO:0016020	plasma membrane; integral component of membrane; membrane	inferred from electronic annotation	NM_001009448; ENSRNOT00000044628	GO:0005509	calcium ion binding	inferred from electronic annotation
TC0400003779.rn.2	5.87	3.88	0.78	0.12	T	T	3.98	1.48E-05	0.0001	T	NM_173095; ENSRNOT00000026731	Kcna1	potassium channel, voltage gated shaker related subfamily A, member 1	chr4	-	Coding	159189643	159192526	0; 0; 0; 0; 0; 0; 0; 0; 0	24520	10	4q42	NM_173095; ENSRNOT00000026731; Kcna1.aSep08-unspliced; mRNARGD2792176_t00	RefSeq; ENSEMBL; Ace View; Rat Genome Database	Rattus norvegicus potassium channel, voltage gated shaker related subfamily A, member 1 (Kcna1), mRNA.; potassium channel, voltage gated shaker related subfamily A, member 1 [gene_biotype:protein_coding transcript_biotype:protein_coding]; potassium voltage-gated channel, shaker-related subfamily, member 1; ENCODES a protein that exhibits delayed rectifier potassium channel activity AND INVOLVED I…	chr4	100	100	0		0	NM_173095; ENSRNOT00000026731	P10499	NM_173095; ENSRNOT00000026731	Rn.9769	brain| dorsal root ganglion| eye| adult	NM_173095; ENSRNOT00000026731	GO:0001964; GO:0006937; GO:0007405; GO:0007420; GO:0010644; GO:0010960; GO:0019228; GO:0021766; GO:0023041; GO:0034613; GO:0034765; GO:0042391; GO:0050905; GO:0050966; GO:0050976; GO:0051260; GO:0071286; GO:0071805; GO:0006810; GO:0006811; GO:0006813; GO:0055085	startle response; regulation of muscle contraction; neuroblast proliferation; brain development; cell communication by electrical coupling; magnesium ion homeostasis; neuronal action potential; hippocampus development; neuronal signal transduction; cellular protein localization; regulation of ion transmembrane transport; regulation of membrane potential; neuromuscular process; detection of mechan…	inferred from mutant phenotype; not recorded; inferred from electronic annotation; inferred from sequence or structural similarity; inferred from direct assay	NM_173095; ENSRNOT00000026731	GO:0005783; GO:0005829; GO:0005887; GO:0008076; GO:0009986; GO:0016023; GO:0016324; GO:0030054; GO:0030424; GO:0030425; GO:0033270; GO:0034705; GO:0042734; GO:0043025; GO:0043204; GO:0043679; GO:0044224; GO:0045202; GO:0005886; GO:0016020; GO:0016021; GO:0031410; GO:0042995	endoplasmic reticulum; cytosol; integral component of plasma membrane; voltage-gated potassium channel complex; cell surface; cytoplasmic membrane-bounded vesicle; apical plasma membrane; cell junction; axon; dendrite; paranode region of axon; potassium channel complex; presynaptic membrane; neuronal cell body; perikaryon; axon terminus; juxtaparanode region of axon; synapse; plasma membrane; mem…	inferred from direct assay; inferred from mutant phenotype; not recorded; inferred from electronic annotation; inferred from sequence or structural similarity	NM_173095; ENSRNOT00000026731	GO:0005249; GO:0005251; GO:0005515; GO:0005216; GO:0005244; GO:0005267	voltage-gated potassium channel activity; delayed rectifier potassium channel activity; protein binding; ion channel activity; voltage-gated ion channel activity; potassium channel activity	inferred from mutant phenotype; not recorded; inferred from sequence or structural similarity; inferred from direct assay; inferred from physical interaction; inferred from electronic annotation
TC1300001532.rn.2	5.6	3.6	0.43	0.2	T	T	3.98	1.86E-08	6.27E-07	T	mRNARGD7715650_1	LOC100361907	complement factor H-related protein B	chr13	-	Coding	56729910	56764043	0; 0; 0; 0; 0; 0; 0; 0; 0		10		mRNARGD7715650_1; lerkee.aSep08	Rat Genome Database; Ace View	complement factor H-related protein B; Unannotated AceView Transcript	chr13	100	100	0		0
TC1400001548.rn.2	5.36	3.37	0.92	0.18	T	T	3.97	8.69E-06	8.35E-05	T	NM_001009505; ENSRNOT00000046005; LOC494224.aSep08; mRNARGD2687404_1; mRNARGD7536276_1	LOC494224	follicular dendritic cell secreted	chr14	-	Coding	21819263	21823687	0; 0; 0; 0; 0; 0; 0; 0; 0	494224	10	14p21	NM_001009505; ENSRNOT00000046005; LOC494224.aSep08; mRNARGD2687404_1; mRNARGD7536276_1	RefSeq; ENSEMBL; Ace View; Rat Genome Database	Rattus norvegicus follicular dendritic cell secreted (LOC494224), mRNA.; follicular dendritic cell secreted [gene_biotype:protein_coding transcript_biotype:protein_coding]; follicular dendritic cell secreted	chr14	100	100	0		0	NM_001009505; ENSRNOT00000046005	Q5R1M6	NM_001009505; ENSRNOT00000046005	Rn.128503
TC0M00000013.rn.2	12.03	10.05	0.11	0.21	T	T	3.94	2.71E-10	3.74E-08	T	ENSRNOT00000043693	COX2	COXII	chrM	+	Coding	7006	7689	0; 0; 0; 0; 0; 0; 0; 0; 0	26198	10		ENSRNOT00000043693	ENSEMBL	mitochondrially encoded cytochrome c oxidase II [gene_biotype:protein_coding transcript_biotype:protein_coding]	chrM	100	100	0		0	ENSRNOT00000043693	P00406; Q8SEZ5				ENSRNOT00000043693	GO:0007595; GO:0009409; GO:0022900; GO:1902600; GO:0055114	lactation; response to cold; electron transport chain; hydrogen ion transmembrane transport; oxidation-reduction process	inferred from expression pattern; inferred from electronic annotation; not recorded; inferred from sequence or structural similarity	ENSRNOT00000043693	GO:0005739; GO:0005743; GO:0016020; GO:0016021; GO:0045277; GO:0070062; GO:0005575; GO:0070469	mitochondrion; mitochondrial inner membrane; membrane; integral component of membrane; respiratory chain complex IV; extracellular exosome; cellular_component; respiratory chain	not recorded; inferred from electronic annotation; inferred from sequence or structural similarity; no biological data available	ENSRNOT00000043693	GO:0004129; GO:0005507; GO:0005515; GO:0003674; GO:0016491; GO:0046872	cytochrome-c oxidase activity; copper ion binding; protein binding; molecular_function; oxidoreductase activity; metal ion binding	inferred from electronic annotation; not recorded; inferred from sequence or structural similarity; no biological data available	ENSRNOT00000043693
TC0200003218.rn.2	5.16	3.18	0.77	0.2	T	T	3.93	1.71E-06	2.19E-05	T	mRNARGD7627316_1; mRNARGD7627317_1	LOC102547422	zinc finger protein 420-like	chr2	-	Coding	86577192	86578322	0; 0; 0; 0; 0; 0; 0; 0; 0		10		mRNARGD7627316_1; mRNARGD7627317_1	Rat Genome Database	zinc finger protein 420-like	chr2	100	100	0		0
TC0300003628.rn.2	6.74	4.77	0.21	0.43	T	T	3.92	5.17E-08	1.38E-06	T	NM_001000576	Olr742	olfactory receptor 742	chr3	-	Coding	79132752	79133669	0; 0; 0; 0; 0; 0; 0; 0; 0	366121	10	3q24	NM_001000576; mRNARGD2483170_1; Olr742.aSep08-unspliced	RefSeq; Rat Genome Database; Ace View	Rattus norvegicus olfactory receptor 742 (Olr742), mRNA.; ENCODES a protein that exhibits olfactory receptor activity (inferred) AND INVOLVED IN detection of chemical stimulus involved in sensory perception of smell (inferred) AND G-protein coupled receptor signaling pathway (inferred) AND FOUND IN integral component of membrane (inferred); olfactory receptor 742	chr3	100	100	0		0	NM_001000576	A0A0G2K6K2	NM_001000576	Rn.142782		NM_001000576	GO:0007186; GO:0050911; GO:0007165; GO:0007608; GO:0050896	G-protein coupled receptor signaling pathway; detection of chemical stimulus involved in sensory perception of smell; signal transduction; sensory perception of smell; response to stimulus	inferred from electronic annotation	NM_001000576	GO:0005886; GO:0016021; GO:0016020	plasma membrane; integral component of membrane; membrane	inferred from electronic annotation	NM_001000576	GO:0004930; GO:0004984; GO:0004871	G-protein coupled receptor activity; olfactory receptor activity; signal transducer activity	inferred from electronic annotation
TC0X00001590.rn.2	5.37	3.42	0.56	0.13	T	T	3.87	6.24E-08	1.59E-06	T	ENSRNOT00000049256	LOC685747	hypothetical protein LOC685747	chrX	-	Coding	24117024	24121007	0; 0; 0; 0; 0; 0; 0; 0; 0	685747	10	Xq21	ENSRNOT00000049256; mRNARGD2353394_1	ENSEMBL; Rat Genome Database	hypothetical protein LOC685762 [gene_biotype:protein_coding transcript_biotype:protein_coding]; ENCODES a protein that exhibits structural molecule activity (inferred) AND FOUND IN tight junction (inferred)	chrX	100	100	0		0	ENSRNOT00000049256	D3ZWR9								ENSRNOT00000049256	GO:0005923; GO:0016021; GO:0016020	bicellular tight junction; integral component of membrane; membrane	inferred from electronic annotation	ENSRNOT00000049256	GO:0005198	structural molecule activity	inferred from electronic annotation
TC0800000344.rn.2	9.32	7.38	0.47	0.16	T	T	3.86	6.22E-07	9.77E-06	T	NM_012555; ENSRNOT00000011925; BC101927	Ets1	v-ets avian erythroblastosis virus E26 oncogene homolog 1	chr8	+	Coding	33756637	33879625	0; 0; 0; 0; 0; 0; 0; 0; 0	24356	10	8q21	NM_012555; ENSRNOT00000011925; BC101927; ENSRNOT00000064687; Ets1.aSep08; mRNARGD2351798_1; mRNARGD7656118_1; mRNARGD7656119_1; mRNARGD7656120_1; TCONS_00107000	RefSeq; ENSEMBL; GenBank; Ace View; Rat Genome Database; Chalmel	Rattus norvegicus v-ets avian erythroblastosis virus E26 oncogene homolog 1 (Ets1), mRNA.; v-ets avian erythroblastosis virus E26 oncogene homolog 1 [gene_biotype:protein_coding transcript_biotype:protein_coding]; Rattus norvegicus v-ets erythroblastosis virus E26 oncogene homolog 1 (avian), mRNA (cDNA clone MGC:124638 IMAGE:7939228), complete cds.; v-ets avian erythroblastosis virus E26 oncogene…	chr8	100	100	0		0	NM_012555; ENSRNOT00000011925; BC101927	P41156	NM_012555; ENSRNOT00000011925; BC101927	Rn.88756	adipose tissue| brain| connective tissue| embryonic tissue| heart| kidney| lung| ovary| pancreas| pituitary gland| placenta| prostate| spleen| thymus| metamorphosing embryo| juvenile| adult	NM_012555; ENSRNOT00000011925; BC101927	GO:0001666; GO:0002376; GO:0006357; GO:0006366; GO:0007565; GO:0008284; GO:0009611; GO:0009612; GO:0010595; GO:0010715; GO:0021854; GO:0021983; GO:0030154; GO:0030335; GO:0030578; GO:0032355; GO:0034616; GO:0042981; GO:0044849; GO:0045648; GO:0045765; GO:0045766; GO:0045786; GO:0045893; GO:0045944; GO:0046677; GO:0048870; GO:0050728; GO:0051272; GO:0060055; GO:0070301; GO:0070555; GO:0006351; GO:…	response to hypoxia; immune system process; regulation of transcription from RNA polymerase II promoter; transcription from RNA polymerase II promoter; female pregnancy; positive regulation of cell proliferation; response to wounding; response to mechanical stimulus; positive regulation of endothelial cell migration; regulation of extracellular matrix disassembly; hypothalamus development; pituit…	inferred from expression pattern; inferred from electronic annotation; not recorded; inferred from mutant phenotype; inferred from sequence or structural similarity	NM_012555; ENSRNOT00000011925; BC101927	GO:0005634; GO:0005654; GO:0005667; GO:0005737; GO:0045171	nucleus; nucleoplasm; transcription factor complex; cytoplasm; intercellular bridge	inferred from direct assay; not recorded; inferred from sequence or structural similarity; inferred from electronic annotation	NM_012555; ENSRNOT00000011925; BC101927	GO:0000981; GO:0003677; GO:0003700; GO:0005515; GO:0035035; GO:0043565	RNA polymerase II transcription factor activity, sequence-specific DNA binding; DNA binding; transcription factor activity, sequence-specific DNA binding; protein binding; histone acetyltransferase binding; sequence-specific DNA binding	not recorded; inferred from sequence or structural similarity; inferred from physical interaction; inferred from direct assay; inferred from electronic annotation
TC1000001252.rn.2	6.13	4.19	0.51	0.37	T	T	3.84	4.67E-06	4.95E-05	T	ENSRNOT00000071656; mRNARGD6503074_1; Slfn4.aSep08-unspliced	Slfn4; LOC100909579	Protein LOC100909579; ENCODES a protein that exhibits ATP binding (inferred) AND INTERACTS WITH 17alpha-ethynylestradiol AND 17beta-estradiol (ortholog) AND 2 4 6-trinitrobenzenesulfonic acid (ortholog); schlafen 4	chr10	+	Coding	70466724	70478678	0; 0; 0; 0; 0; 0; 0; 0; 0		10		ENSRNOT00000071656; mRNARGD6503074_1; Slfn4.aSep08-unspliced	ENSEMBL; Rat Genome Database; Ace View	Protein LOC100909579; ENCODES a protein that exhibits ATP binding (inferred) AND INTERACTS WITH 17alpha-ethynylestradiol AND 17beta-estradiol (ortholog) AND 2 4 6-trinitrobenzenesulfonic acid (ortholog); schlafen 4	chr10	100	100	0		0
TC0900002599.rn.2	8.33	6.4	0.36	0.35	T	T	3.8	1.79E-07	3.55E-06	T	ENSRNOT00000017253; ENSRNOT00000071662; Ankrd12.bSep08; mRNARGD6498320_1; TCONS_00118804	LOC100910483; Ankrd12	ankyrin repeat domain-containing protein 12-like; Protein LOC100910483; ankyrin repeat domain 12; INTERACTS WITH (-)-demecolcine (ortholog) AND 2 3 7 8-tetrachlorodibenzodioxine (ortholog) AND arsenite(3-) (ortholog); ankyrin repeat domain 12 (Ankrd12), mRNA.	chr9	-	Coding	113813139	113872723	0; 0; 0; 0; 0; 0; 0; 0; 0	100910483	10		ENSRNOT00000017253; ENSRNOT00000071662; Ankrd12.bSep08; mRNARGD6498320_1; TCONS_00118804	ENSEMBL; Ace View; Rat Genome Database; Chalmel	ankyrin repeat domain-containing protein 12-like [gene_biotype:protein_coding transcript_biotype:protein_coding]; Protein LOC100910483; ankyrin repeat domain 12; INTERACTS WITH (-)-demecolcine (ortholog) AND 2 3 7 8-tetrachlorodibenzodioxine (ortholog) AND arsenite(3-) (ortholog); ankyrin repeat domain 12 (Ankrd12), mRNA.	chr9	100	100	0		0	ENSRNOT00000017253	D3ZGR5
TC1800001251.rn.2	8.3	6.38	0.38	0.25	T	T	3.78	1.34E-07	2.86E-06	T	ENSRNOT00000072580	Ecscr	endothelial cell surface expressed chemotaxis and apoptosis regulator	chr18	-	Coding	28507167	28516500	0; 0; 0; 0; 0; 0; 0; 0; 0	689248	10	18p11	ENSRNOT00000072580; ENSRNOT00000060689; mRNARGD7719350_1	ENSEMBL; Rat Genome Database	endothelial cell surface expressed chemotaxis and apoptosis regulator [gene_biotype:protein_coding transcript_biotype:protein_coding]; Protein Ecscr-ps1; INTERACTS WITH copper(2+) sulfate (ortholog) AND dibutyl phthalate (ortholog) AND paracetamol (ortholog)	chr18	100	100	0		0	ENSRNOT00000072580	M0RCJ4				ENSRNOT00000072580	GO:0016525; GO:1901800; GO:2000353	negative regulation of angiogenesis; positive regulation of proteasomal protein catabolic process; positive regulation of endothelial cell apoptotic process	not recorded	ENSRNOT00000072580	GO:0005829; GO:0005886; GO:0016021; GO:0016020	cytosol; plasma membrane; integral component of membrane; membrane	not recorded; inferred from electronic annotation
TC0400003903.rn.2	6.39	4.47	0.27	0.18	T	T	3.78	2.69E-09	1.64E-07	T	NM_001108649; ENSRNOT00000067909	RGD1306750	LOC362451	chr4	-	Coding	166800253	166870545	0; 0; 0; 0; 0; 0; 0; 0; 0	362451	10	4q42	NM_001108649; ENSRNOT00000067909; RGD1306750.aSep08; RGD1306750.bSep08; RGD1306750.cSep08; mRNARGD4123017_t00	RefSeq; ENSEMBL; Ace View; Rat Genome Database	Rattus norvegicus LOC362451 (RGD1306750), mRNA.; LOC362451 [gene_biotype:protein_coding transcript_biotype:protein_coding]; LOC362451; null	chr4	100	100	0		0	NM_001108649; ENSRNOT00000067909	D3Z9M3	NM_001108649; ENSRNOT00000067909	Rn.209024	adult
TC0300001510.rn.2	6.68	4.77	0.53	0.22	T	T	3.75	1.05E-06	1.46E-05	T	NM_001107760; ENSRNOT00000018970	Dll4	delta-like 4 (Drosophila)	chr3	+	Coding	111135005	111144839	0; 0; 0; 0; 0; 0; 0; 0; 0	311332	10	3q35	NM_001107760; ENSRNOT00000018970; Dll4.aSep08; mRNARGD4111866_1; mRNARGD7497613_1	RefSeq; ENSEMBL; Ace View; Rat Genome Database	Rattus norvegicus delta-like 4 (Drosophila) (Dll4), mRNA.; delta-like 4 (Drosophila) [gene_biotype:protein_coding transcript_biotype:protein_coding]; delta-like 4 (Drosophila); ENCODES a protein that exhibits Notch binding (ortholog) AND INVOLVED IN angiogenesis (ortholog) AND blood vessel lumenization (ortholog) AND blood vessel remodeling (ortholog) AND PARTICIPATES IN Notch signaling pathway A…	chr3	100	100	0		0	ENSRNOT00000018970	D3ZHH1	NM_001107760; ENSRNOT00000018970	Rn.147393	brain| lung| muscle| pancreas| placenta| juvenile| adult	NM_001107760; ENSRNOT00000018970	GO:0000122; GO:0001525; GO:0001569; GO:0001974; GO:0003208; GO:0003209; GO:0003222; GO:0003344; GO:0007219; GO:0008285; GO:0010596; GO:0010628; GO:0010629; GO:0030217; GO:0035912; GO:0035924; GO:0043537; GO:0044344; GO:0045746; GO:0045747; GO:0050767; GO:0060579; GO:0061074; GO:0061314; GO:0072554; GO:0090051; GO:1903588; GO:2000179; GO:0007154; GO:0007275	negative regulation of transcription from RNA polymerase II promoter; angiogenesis; patterning of blood vessels; blood vessel remodeling; cardiac ventricle morphogenesis; cardiac atrium morphogenesis; ventricular trabecula myocardium morphogenesis; pericardium morphogenesis; Notch signaling pathway; negative regulation of cell proliferation; negative regulation of endothelial cell migration; posi…	inferred from electronic annotation; not recorded	NM_001107760; ENSRNOT00000018970	GO:0016021; GO:0016020	integral component of membrane; membrane	inferred from electronic annotation	NM_001107760; ENSRNOT00000018970	GO:0005112; GO:0005509; GO:0005515	Notch binding; calcium ion binding; protein binding	inferred from electronic annotation; not recorded
TC0500003699.rn.2	8.52	6.62	0.47	0.31	T	T	3.74	2.89E-07	5.25E-06	T	NM_053582; ENSRNOT00000018464; BC097299	Tinagl1	tubulointerstitial nephritis antigen-like 1	chr5	-	Coding	148382702	148392705	0; 0; 0; 0; 0; 0; 0; 0; 0	94174	10	5q36	NM_053582; ENSRNOT00000018464; BC097299; mRNARGD2375826_1; mRNARGD7613863_1; mRNARGD7613864_1; Tinagl1.aSep08; Tinagl1.bSep08; Tinagl1.cSep08; Tinagl1.dSep08; Tinagl1.eSep08-unspliced	RefSeq; ENSEMBL; GenBank; Rat Genome Database; Ace View	Rattus norvegicus tubulointerstitial nephritis antigen-like 1 (Tinagl1), mRNA.; tubulointerstitial nephritis antigen-like 1 [gene_biotype:protein_coding transcript_biotype:protein_coding]; Rattus norvegicus tubulointerstitial nephritis antigen-like 1, mRNA (cDNA clone MGC:114289 IMAGE:7445067), complete cds.; ENCODES a protein that exhibits laminin binding (ortholog) AND INVOLVED IN immune respon…	chr5	100	100	0		0	NM_053582; ENSRNOT00000018464; BC097299	Q9EQT5; Q4V8N0	NM_053582; ENSRNOT00000018464; BC097299	Rn.1256	adipose tissue| brain| connective tissue| heart| liver| lung| ovary| pancreas| placenta| prostate| spleen| fetus| juvenile| adult	NM_053582; ENSRNOT00000018464; BC097299	GO:0006898; GO:0006955; GO:0007155; GO:0051603; GO:0006508	receptor-mediated endocytosis; immune response; cell adhesion; proteolysis involved in cellular protein catabolic process; proteolysis	inferred from electronic annotation; not recorded	NM_053582; ENSRNOT00000018464; BC097299	GO:0005615; GO:0005737; GO:0005764; GO:0031012; GO:0070062; GO:0005576	extracellular space; cytoplasm; lysosome; extracellular matrix; extracellular exosome; extracellular region	not recorded; inferred from electronic annotation	NM_053582; ENSRNOT00000018464; BC097299	GO:0004197; GO:0005044; GO:0030247; GO:0043236; GO:0008234	cysteine-type endopeptidase activity; scavenger receptor activity; polysaccharide binding; laminin binding; cysteine-type peptidase activity	not recorded; inferred from electronic annotation
TC0800000168.rn.2	4.9	3	0.66	0.22	T	T	3.72	2.82E-05	0.0002	T	NM_001000985; ENSRNOT00000050608	Olr1160	olfactory receptor 1160	chr8	+	Coding	19994668	19995597	0; 0; 0; 0; 0; 0; 0; 0; 0	405341	10	8q13	NM_001000985; ENSRNOT00000050608; mRNARGD2402127_1; Olr1160.aSep08-unspliced	RefSeq; ENSEMBL; Rat Genome Database; Ace View	Rattus norvegicus olfactory receptor 1160 (Olr1160), mRNA.; olfactory receptor 1160 [gene_biotype:protein_coding transcript_biotype:protein_coding]; ENCODES a protein that exhibits G-protein coupled receptor activity (inferred) AND olfactory receptor activity (inferred) AND INVOLVED IN detection of chemical stimulus involved in sensory perception of smell (inferred) AND G-protein coupled receptor…	chr8	100	100	0		0	NM_001000985; ENSRNOT00000050608	D3ZS94	NM_001000985; ENSRNOT00000050608	Rn.143588		NM_001000985; ENSRNOT00000050608	GO:0007186; GO:0050911; GO:0007165; GO:0007608; GO:0050896	G-protein coupled receptor signaling pathway; detection of chemical stimulus involved in sensory perception of smell; signal transduction; sensory perception of smell; response to stimulus	not recorded; inferred from electronic annotation	NM_001000985; ENSRNOT00000050608	GO:0005886; GO:0016021; GO:0016020	plasma membrane; integral component of membrane; membrane	inferred from electronic annotation; not recorded	NM_001000985; ENSRNOT00000050608	GO:0004930; GO:0004984; GO:0004871	G-protein coupled receptor activity; olfactory receptor activity; signal transducer activity	inferred from electronic annotation; not recorded
TC2000000988.rn.2	6.13	4.24	0.23	0.25	T	T	3.7	1.48E-09	1.08E-07	T	NM_213565; ENSRNOT00000011704; BC127468	Zfp57	zinc finger protein 57	chr20	-	Coding	2012135	2024926	0; 0; 0; 0; 0; 0; 0; 0; 0	361783	10	20p12	NM_213565; ENSRNOT00000011704; BC127468; mRNARGD2601741_1; mRNARGD7635477_1; mRNARGD7635478_1; mRNARGD7635479_1; TCONS_00067627; Zfp57.aSep08; buboy.aSep08-unspliced	RefSeq; ENSEMBL; GenBank; Rat Genome Database; Chalmel; Ace View	Rattus norvegicus zinc finger protein 57 (Zfp57), mRNA.; zinc finger protein 57 [gene_biotype:protein_coding transcript_biotype:protein_coding]; Rattus norvegicus zinc finger protein 57, mRNA (cDNA clone MGC:156546 IMAGE:8368087), complete cds.; ENCODES a protein that exhibits DNA binding (ortholog) AND INVOLVED IN peripheral nervous system development AND DNA methylation involved in embryo devel…	chr20	100	100	0		0	NM_213565; ENSRNOT00000011704; BC127468	Q8C6P8; A0JPK3	NM_213565; ENSRNOT00000011704; BC127468	Rn.106247	brain| embryonic tissue| heart| nerve| pancreas| pineal gland| pituitary gland| metamorphosing embryo| adult	NM_213565; ENSRNOT00000011704; BC127468	GO:0000122; GO:0006349; GO:0006351; GO:0043045; GO:0006355; GO:0007275; GO:0008150	negative regulation of transcription from RNA polymerase II promoter; regulation of gene expression by genetic imprinting; transcription, DNA-templated; DNA methylation involved in embryo development; regulation of transcription, DNA-templated; multicellular organismal development; biological_process	inferred from electronic annotation; not recorded; inferred from sequence or structural similarity; inferred from direct assay; inferred from mutant phenotype; no biological data available	NM_213565; ENSRNOT00000011704; BC127468	GO:0005634; GO:0005720; GO:0005622; GO:0005575	nucleus; nuclear heterochromatin; intracellular; cellular_component	not recorded; inferred from electronic annotation; inferred from direct assay; no biological data available	NM_213565; ENSRNOT00000011704; BC127468	GO:0003677; GO:0046872; GO:0003676; GO:0005515; GO:0003674	DNA binding; metal ion binding; nucleic acid binding; protein binding; molecular_function	inferred from electronic annotation; not recorded; inferred from direct assay; inferred from physical interaction; no biological data available
TC1500001725.rn.2	7.83	5.94	0.15	0.31	T	T	3.7	1.29E-08	4.87E-07	T	NM_019285; ENSRNOT00000027719; ENSRNOT00000067536; BC081813	Adcy4	adenylate cyclase 4	chr15	-	Coding	34453917	34469757	0; 0; 0; 0; 0; 0; 0; 0; 0	54223	10	15p13	NM_019285; ENSRNOT00000027719; ENSRNOT00000067536; BC081813; Adcy4.aSep08; Adcy4.bSep08; Adcy4.cSep08-unspliced; Adcy4.dSep08; mRNARGD2538555_1; mRNARGD7533280_1; mRNARGD7533281_1	RefSeq; ENSEMBL; GenBank; Ace View; Rat Genome Database	Rattus norvegicus adenylate cyclase 4 (Adcy4), mRNA.; adenylate cyclase 4 [gene_biotype:protein_coding transcript_biotype:protein_coding]; Rattus norvegicus adenylate cyclase 4, mRNA (cDNA clone MGC:93493 IMAGE:7125413), complete cds.; adenylate cyclase 4; ENCODES a protein that exhibits adenylate cyclase activity AND G-protein beta/gamma-subunit complex binding AND INVOLVED IN cAMP biosynthetic …	chr15	100	100	0		0	NM_019285; ENSRNOT00000027719; ENSRNOT00000067536; BC081813	P26770; Q66HK5; F1LRK3	NM_019285; ENSRNOT00000027719; ENSRNOT00000067536; BC081813	Rn.1904	adipose tissue| connective tissue| heart| lung| pancreas| spleen| vibrissa| juvenile| adult	NM_019285; ENSRNOT00000027719; ENSRNOT00000067536; BC081813	GO:0006171; GO:0007188; GO:0007189; GO:0007193; GO:0019933; GO:0035556; GO:0009190	cAMP biosynthetic process; adenylate cyclase-modulating G-protein coupled receptor signaling pathway; adenylate cyclase-activating G-protein coupled receptor signaling pathway; adenylate cyclase-inhibiting G-protein coupled receptor signaling pathway; cAMP-mediated signaling; intracellular signal transduction; cyclic nucleotide biosynthetic process	inferred from direct assay; inferred from electronic annotation; not recorded	NM_019285; ENSRNOT00000027719; ENSRNOT00000067536; BC081813	GO:0005622; GO:0005737; GO:0005886; GO:0016020; GO:0016021; GO:0030425; GO:0043234	intracellular; cytoplasm; plasma membrane; membrane; integral component of membrane; dendrite; protein complex	inferred from electronic annotation; not recorded; inferred from direct assay	NM_019285; ENSRNOT00000027719; ENSRNOT00000067536; BC081813	GO:0000166; GO:0004016; GO:0005524; GO:0031683; GO:0046872; GO:0016829; GO:0016849; GO:0005515	nucleotide binding; adenylate cyclase activity; ATP binding; G-protein beta/gamma-subunit complex binding; metal ion binding; lyase activity; phosphorus-oxygen lyase activity; protein binding	inferred from electronic annotation; inferred from direct assay; inferred from physical interaction	NM_019285; ENSRNOT00000027719; ENSRNOT00000067536; BC081813
TC0100000976.rn.2	6.59	4.71	0.28	0.37	T	T	3.69	1.06E-07	2.36E-06	T	ENSRNOT00000057965	Nova2	neuro-oncological ventral antigen 2	chr1	+	Coding	79848429	79866147	0; 0; 0; 0; 0; 0; 0; 0; 0	292681	10	1q21	ENSRNOT00000057965; mRNARGD7737025_1; KH_1.3.aSep08	ENSEMBL; Rat Genome Database; Ace View	neuro-oncological ventral antigen 2 [gene_biotype:protein_coding transcript_biotype:protein_coding]; ENCODES a protein that exhibits poly(A) RNA binding (ortholog) AND RNA binding (ortholog) AND INVOLVED IN regulation of RNA metabolic process (ortholog) AND FOUND IN nucleus (inferred) AND INTERACTS WITH (+)-pilocarpine AND ketamine AND scopolamine; Unannotated AceView Transcript	chr1	100	100	0		0	ENSRNOT00000057965	F1M4H5				ENSRNOT00000057965	GO:0051252	regulation of RNA metabolic process	inferred from electronic annotation; not recorded					ENSRNOT00000057965	GO:0003723; GO:0044822; GO:0003676	RNA binding; poly(A) RNA binding; nucleic acid binding	not recorded; inferred from electronic annotation
TC0800002186.rn.2	7.25	5.38	0.36	0.31	T	T	3.66	8.91E-08	2.07E-06	T	NM_001245924; ENSRNOT00000047211; mRNARGD6580775_1	LOC100362981	LRRGT00010-like	chr8	-	Coding	33104628	33121002	0; 0; 0; 0; 0; 0; 0; 0; 0	100362981	10		NM_001245924; ENSRNOT00000047211; mRNARGD6580775_1	RefSeq; ENSEMBL; Rat Genome Database	Rattus norvegicus LRRGT00010-like (LOC100362981), mRNA.; LRRGT00010-like [gene_biotype:protein_coding transcript_biotype:protein_coding]; LRRGT00010-like	chr8	100	100	0		0	NM_001245924; ENSRNOT00000047211	Q6TXI9	NM_001245924; ENSRNOT00000047211	Rn.120338
TC0300000197.rn.2	7.43	5.56	0.32	0.2	T	T	3.66	5.44E-09	2.62E-07	T	NM_001047861; ENSRNOT00000050528; BC158573	Pkn3; Set	protein kinase N3; SET nuclear proto-oncogene	chr3	+	Coding	8627453	8656476	0; 0; 0; 0; 0; 0; 0; 0; 0	296619; 307947	10	3p12; 19q12	NM_001047861; ENSRNOT00000050528; BC158573; mRNARGD4117266_1; mRNARGD7515556_1; mRNARGD7515557_1; mRNARGD7515558_1; mRNARGD7515559_1; mRNARGD7515560_1; Pkn3.bSep08; Pkn3.cSep08; Pkn3.gSep08; Pkn3.iSep08; Pkn3.jSep08-unspliced; Pkn3.kSep08-unspliced; garcho.aSep08-unspliced	RefSeq; ENSEMBL; GenBank; Rat Genome Database; Ace View	Rattus norvegicus protein kinase N3 (Pkn3), mRNA.; protein kinase N3 [gene_biotype:protein_coding transcript_biotype:protein_coding]; Rattus norvegicus SET nuclear oncogene, mRNA (cDNA clone MGC:187306 IMAGE:9089104), complete cds.; ENCODES a protein that exhibits ATP binding (inferred) AND protein serine/threonine kinase activity (inferred) AND INVOLVED IN epithelial cell migration (ortholog) AN…	chr3	100	100	0		0	ENSRNOT00000050528; BC158573	D3ZC07; B0BMV1; Q63945	NM_001047861; ENSRNOT00000050528; BC158573	Rn.202664; Rn.76937	brain| embryonic tissue| eye| heart| kidney| liver| lung| pancreas| pituitary gland| placenta| prostate| spleen| testis| thymus|tailbud embryo| metamorphosing embryo| juvenile| adult; adrenal gland| brain| connective tissue| embryonic tissue| liver| lung| muscle| ovary| pancreas| prostate| spleen| thymus|tailbud embryo| metamorphosing embryo| juvenile| adult	NM_001047861; ENSRNOT00000050528; BC158573	GO:0006334; GO:0006468; GO:0007165; GO:0010631; GO:0016310; GO:0043524; GO:0045892	nucleosome assembly; protein phosphorylation; signal transduction; epithelial cell migration; phosphorylation; negative regulation of neuron apoptotic process; negative regulation of transcription, DNA-templated	inferred from electronic annotation; not recorded	NM_001047861; ENSRNOT00000050528; BC158573	GO:0005634; GO:0005654; GO:0005737; GO:0005783; GO:0005829; GO:0043234; GO:0048471	nucleus; nucleoplasm; cytoplasm; endoplasmic reticulum; cytosol; protein complex; perinuclear region of cytoplasm	inferred from electronic annotation; not recorded; inferred from sequence or structural similarity	NM_001047861; ENSRNOT00000050528; BC158573	GO:0004674; GO:0005524; GO:0000166; GO:0004672; GO:0016301; GO:0016740; GO:0003677	protein serine/threonine kinase activity; ATP binding; nucleotide binding; protein kinase activity; kinase activity; transferase activity; DNA binding	inferred from electronic annotation
TC0900000067.rn.2	5.96	4.1	0.35	0.35	T	T	3.63	7.50E-08	1.82E-06	T	LOC685828.aSep08-unspliced	LOC685828	hypothetical protein LOC685828	chr9	+	Unassigned	8375949	8376019	0; 0; 0; 0; 0; 0; 0; 0; 0		10		LOC685828.aSep08-unspliced	Ace View	hypothetical protein LOC685828	chr9	100	100	0		0
TC0400002631.rn.2	8.61	6.75	0.35	0.17	T	T	3.63	2.67E-08	8.42E-07	T	NM_138848; ENSRNOT00000016991; BC070886	Podxl	podocalyxin-like	chr4	-	Coding	58828733	58893240	0; 0; 0; 0; 0; 0; 0; 0; 0	192181	10	4q22	NM_138848; ENSRNOT00000016991; BC070886; mRNARGD2373669_1; mRNARGD7546687_1; Podxl.aSep08	RefSeq; ENSEMBL; GenBank; Rat Genome Database; Ace View	Rattus norvegicus podocalyxin-like (Podxl), mRNA.; podocalyxin-like [gene_biotype:protein_coding transcript_biotype:protein_coding]; Rattus norvegicus podocalyxin-like, mRNA (cDNA clone MGC:91490 IMAGE:7098164), complete cds.; INVOLVED IN glomerular visceral epithelial cell development AND negative regulation of cell adhesion AND cell migration (ortholog) AND FOUND IN apical plasma membrane AND c…	chr4	100	100	0		0	NM_138848; ENSRNOT00000016991; BC070886	Q9WTQ2	NM_138848; ENSRNOT00000016991; BC070886	Rn.162741	adipose tissue| brain| connective tissue| dorsal root ganglion| eye| kidney| liver| lung| muscle| ovary| pancreas| pineal gland| placenta| prostate| spleen| juvenile| adult	NM_138848; ENSRNOT00000016991; BC070886	GO:0003094; GO:0007155; GO:0007162; GO:0016477; GO:0022407; GO:0022408; GO:0030335; GO:0032534; GO:0033634; GO:0050900; GO:0072015; GO:0072175	glomerular filtration; cell adhesion; negative regulation of cell adhesion; cell migration; regulation of cell-cell adhesion; negative regulation of cell-cell adhesion; positive regulation of cell migration; regulation of microvillus assembly; positive regulation of cell-cell adhesion mediated by integrin; leukocyte migration; glomerular visceral epithelial cell development; epithelial tube forma…	inferred by curator; inferred from electronic annotation; inferred from direct assay; not recorded; inferred from sequence or structural similarity; inferred from expression pattern	NM_138848; ENSRNOT00000016991; BC070886	GO:0001726; GO:0005615; GO:0005737; GO:0005886; GO:0016021; GO:0016324; GO:0030027; GO:0030175; GO:0031528; GO:0036057; GO:0042995; GO:0043231; GO:0044297; GO:0045121; GO:0070062; GO:0005902; GO:0016020	ruffle; extracellular space; cytoplasm; plasma membrane; integral component of membrane; apical plasma membrane; lamellipodium; filopodium; microvillus membrane; slit diaphragm; cell projection; intracellular membrane-bounded organelle; cell body; membrane raft; extracellular exosome; microvillus; membrane	not recorded; inferred from sequence or structural similarity; inferred from electronic annotation; non-traceable author statement; inferred from direct assay	NM_138848; ENSRNOT00000016991; BC070886	GO:0005515	protein binding	inferred from physical interaction; inferred from electronic annotation
TC0700003225.rn.2	6.84	4.98	0.68	0.23	T	T	3.63	1.65E-06	2.14E-05	T	NM_001008878; ENSRNOT00000042213; mRNARGD2446908_1	LOC362921	Ac2-224	chr7	-	Coding	101198289	101219063	0; 0; 0; 0; 0; 0; 0; 0; 0	362921	10	7q33	NM_001008878; ENSRNOT00000042213; mRNARGD2446908_1	RefSeq; ENSEMBL; Rat Genome Database	Rattus norvegicus Ac2-224 (LOC362921), mRNA.; Ac2-224 [gene_biotype:protein_coding transcript_biotype:protein_coding]; Ac2-224	chr7	100	100	0		0	NM_001008878; ENSRNOT00000042213	Q7TPJ2	NM_001008878; ENSRNOT00000042213	Rn.214922
TC1300000039.rn.2	4.82	2.97	0.69	0.22	T	T	3.62	4.64E-06	4.94E-05	T	mRNARGD6493393_1; mRNARGD7681394_1	LOC100911322; LOC102553130	zinc finger protein 726-like; zinc finger protein 665-like	chr13	+	Coding	13879508	14001414	0; 0; 0; 0; 0; 0; 0; 0; 0		10		mRNARGD6493393_1; mRNARGD7681394_1	Rat Genome Database	zinc finger protein 726-like; zinc finger protein 665-like	chr13	100	100	0		0
TC0300001079.rn.2	5.87	4.02	0.63	0.23	T	T	3.61	9.50E-07	1.36E-05	T	NM_001000644	Olr640	olfactory receptor 640	chr3	+	Coding	76917717	76918646	0; 0; 0; 0; 0; 0; 0; 0; 0	404840	10	3q24	NM_001000644; mRNARGD2455967_1; Olr640.aSep08-unspliced	RefSeq; Rat Genome Database; Ace View	Rattus norvegicus olfactory receptor 640 (Olr640), mRNA.; ENCODES a protein that exhibits olfactory receptor activity (inferred) AND INVOLVED IN detection of chemical stimulus involved in sensory perception of smell (inferred) AND G-protein coupled receptor signaling pathway (inferred) AND FOUND IN integral component of membrane (inferred); olfactory receptor 640	chr3	100	100	0		0	NM_001000644	A0A0G2K6E1	NM_001000644	Rn.142854		NM_001000644	GO:0007186; GO:0050911; GO:0007165; GO:0007608; GO:0050896	G-protein coupled receptor signaling pathway; detection of chemical stimulus involved in sensory perception of smell; signal transduction; sensory perception of smell; response to stimulus	inferred from electronic annotation	NM_001000644	GO:0005886; GO:0016021; GO:0016020	plasma membrane; integral component of membrane; membrane	inferred from electronic annotation	NM_001000644	GO:0004930; GO:0004984; GO:0004871	G-protein coupled receptor activity; olfactory receptor activity; signal transducer activity	inferred from electronic annotation
TC1100000697.rn.2	8.31	6.46	0.42	0.24	T	T	3.6	3.25E-08	9.75E-07	T	ENSRNOT00000048283; mRNARGD6489715_1; mRNARGD7555433_1	LOC100911928	Protein LOC100911928; INTERACTS WITH cobalt dichloride (ortholog) AND genistein (ortholog) AND lithium chloride (ortholog)	chr11	+	Coding	67932844	68009571	0; 0; 0; 0; 0; 0; 0; 0; 0		10		ENSRNOT00000048283; mRNARGD6489715_1; mRNARGD7555433_1	ENSEMBL; Rat Genome Database	Protein LOC100911928; INTERACTS WITH cobalt dichloride (ortholog) AND genistein (ortholog) AND lithium chloride (ortholog)	chr11	100	100	0		0
TC0800000555.rn.2	10.6	8.76	0.19	0.1	T	T	3.59	3.03E-09	1.77E-07	T	NM_001034009; NM_023983; ENSRNOT00000010463; BC070916	Mcam	melanoma cell adhesion molecule	chr8	+	Coding	48472806	48481005	0; 0; 0; 0; 0; 0; 0; 0; 0	78967	10	8q22	NM_001034009; NM_023983; ENSRNOT00000010463; BC070916; Mcam.aSep08; Mcam.bSep08; Mcam.cSep08; mRNARGD2515597_1; mRNARGD2515616_1; mRNARGD7577376_1	RefSeq; ENSEMBL; GenBank; Ace View; Rat Genome Database	Rattus norvegicus melanoma cell adhesion molecule (Mcam), transcript variant 2, mRNA.; Rattus norvegicus melanoma cell adhesion molecule (Mcam), transcript variant 1, mRNA.; melanoma cell adhesion molecule [gene_biotype:protein_coding transcript_biotype:protein_coding]; Rattus norvegicus melanoma cell adhesion molecule, mRNA (cDNA clone MGC:91447 IMAGE:7105099), complete cds.; melanoma cell adhes…	chr8	100	100	0		0	NM_001034009; NM_023983; ENSRNOT00000010463; BC070916	Q9EPF2	NM_001034009; NM_023983; ENSRNOT00000010463; BC070916	Rn.2694	adipose tissue| adrenal gland| brain| dorsal root ganglion| eye| heart| kidney| lung| pineal gland| placenta| prostate| spleen|tailbud embryo| metamorphosing embryo| fetus| juvenile| adult	NM_001034009; NM_023983; ENSRNOT00000010463; BC070916	GO:0001525; GO:0003094; GO:0007155; GO:0030335; GO:0061042	angiogenesis; glomerular filtration; cell adhesion; positive regulation of cell migration; vascular wound healing	not recorded; inferred from electronic annotation; inferred from direct assay	NM_001034009; NM_023983; ENSRNOT00000010463; BC070916	GO:0005615; GO:0005634; GO:0005925; GO:0009897; GO:0016021; GO:0043204; GO:0005886; GO:0016020	extracellular space; nucleus; focal adhesion; external side of plasma membrane; integral component of membrane; perikaryon; plasma membrane; membrane	inferred from direct assay; inferred from electronic annotation; not recorded	NM_001034009; NM_023983; ENSRNOT00000010463; BC070916	GO:0003674	molecular_function	no biological data available
TC1500002052.rn.2	7.04	5.2	0.44	0.13	T	T	3.58	1.15E-07	2.54E-06	T	NM_001134727; ENSRNOT00000047192; BC166585	Lrch1	leucine-rich repeats and calponin homology (CH) domain containing 1	chr15	-	Coding	56783820	56970404	0; 0; 0; 0; 0; 0; 0; 0; 0	502020	10	15q11	NM_001134727; ENSRNOT00000047192; BC166585; Lrch1.aSep08; Lrch1.bSep08; Lrch1.cSep08; Lrch1.dSep08; mRNARGD4125751_1; mRNARGD7576542_1; mRNARGD7576543_1; mRNARGD7576544_1; mRNARGD7576545_1; mRNARGD7576546_1; TCONS_00038864; TCONS_00039938	RefSeq; ENSEMBL; GenBank; Ace View; Rat Genome Database; Chalmel	Rattus norvegicus leucine-rich repeats and calponin homology (CH) domain containing 1 (Lrch1), mRNA.; leucine-rich repeats and calponin homology (CH) domain containing 1 [gene_biotype:protein_coding transcript_biotype:protein_coding]; Rattus norvegicus leucine-rich repeats and calponin homology (CH) domain containing 1, mRNA (cDNA clone MGC:188329 IMAGE:7444640), complete cds.; leucine-rich repea…	chr15	100	100	0		0	NM_001134727; ENSRNOT00000047192; BC166585	B2GV98	NM_001134727; ENSRNOT00000047192; BC166585	Rn.13089	brain| kidney| placenta| prostate| testis| adult
TC2000001088.rn.2	7.63	5.8	0.81	0.9	T	T	3.56	0.0035	0.0113	T	ENSRNOT00000061950	Hspa1a	heat shock 70kD protein 1A	chr20	-	Coding	4875834	4881751	0; 0; 0; 0; 0; 0; 0; 0; 0	24472	10	20p12	ENSRNOT00000061950; NM_212504; Hspa1b.aSep08-unspliced; mRNARGD2761055_1	ENSEMBL; RefSeq; Ace View; Rat Genome Database	heat shock protein 1A [gene_biotype:protein_coding transcript_biotype:protein_coding]; Rattus norvegicus heat shock 70kD protein 1B (mapped) (Hspa1b), mRNA.; heat shock 70kD protein 1B (mapped); ENCODES a protein that exhibits ATP binding (ortholog) AND ATPase activity (ortholog) AND ATPase activity coupled (ortholog) AND INVOLVED IN neuron differentiation AND positive regulation of neuron differ…	chr20	100	100	0		0	ENSRNOT00000061950; NM_212504	P0DMW0; P0DMW1; Q6LA95	ENSRNOT00000061950; NM_212504	Rn.1950; Rn.228581	connective tissue| eye| lung| placenta| adult; brain| colon| connective tissue| dorsal root ganglion| eye| heart| lung| muscle| ovary| pancreas| pineal gland| prostate| testis| thymus| juvenile| adult	ENSRNOT00000061950; NM_212504	GO:0001916; GO:0006952; GO:0006986; GO:0007339; GO:0009408; GO:0010628; GO:0010941; GO:0031397; GO:0032757; GO:0033033; GO:0034605; GO:0042026; GO:0043066; GO:0043154; GO:0045906; GO:0046034; GO:0050821; GO:0051092; GO:0060548; GO:0070370; GO:0070434; GO:0090084; GO:1901029; GO:1902236; GO:1902380; GO:1903265; GO:1904722; GO:2001240; GO:0000902; GO:0002931; GO:0006402; GO:0009612; GO:0008285; GO:…	positive regulation of T cell mediated cytotoxicity; defense response; response to unfolded protein; binding of sperm to zona pellucida; response to heat; positive regulation of gene expression; regulation of cell death; negative regulation of protein ubiquitination; positive regulation of interleukin-8 production; negative regulation of myeloid cell apoptotic process; cellular response to heat; …	inferred from direct assay; inferred from mutant phenotype; not recorded; inferred from electronic annotation; inferred from expression pattern; inferred from sequence or structural similarity	ENSRNOT00000061950; NM_212504	GO:0000151; GO:0002199; GO:0005622; GO:0005634; GO:0005737; GO:0005739; GO:0005814; GO:0005829; GO:0005925; GO:0016234; GO:0016323; GO:0016324; GO:0043234; GO:0044297; GO:0048471; GO:0072562; GO:0005575; GO:0008180; GO:0016607; GO:0070062	ubiquitin ligase complex; zona pellucida receptor complex; intracellular; nucleus; cytoplasm; mitochondrion; centriole; cytosol; focal adhesion; inclusion body; basolateral plasma membrane; apical plasma membrane; protein complex; cell body; perinuclear region of cytoplasm; blood microparticle; cellular_component; COP9 signalosome; nuclear speck; extracellular exosome	not recorded; inferred from direct assay; no biological data available; inferred from electronic annotation; inferred from sequence or structural similarity	ENSRNOT00000061950; NM_212504	GO:0001664; GO:0002020; GO:0005102; GO:0005515; GO:0005524; GO:0016887; GO:0019899; GO:0031072; GO:0031625; GO:0042623; GO:0044183; GO:0051059; GO:0051082; GO:0055131; GO:0003674; GO:0000166	G-protein coupled receptor binding; protease binding; receptor binding; protein binding; ATP binding; ATPase activity; enzyme binding; heat shock protein binding; ubiquitin protein ligase binding; ATPase activity, coupled; protein binding involved in protein folding; NF-kappaB binding; unfolded protein binding; C3HC4-type RING finger domain binding; molecular_function; nucleotide binding	not recorded; inferred from physical interaction; inferred from electronic annotation; no biological data available
TC1000002339.rn.2	5.57	3.75	0.32	0.14	T	T	3.53	1.83E-08	6.20E-07	T	NM_214826; ENSRNOT00000074440	Olr1372	olfactory receptor 1372	chr10	-	Coding	12570387	12575704	0; 0; 0; 0; 0; 0; 0; 0; 0	287083	10	10q12	NM_214826; ENSRNOT00000074440; mRNARGD2787820_1; mRNARGD7533377_1; Olr1372.aSep08-unspliced	RefSeq; ENSEMBL; Rat Genome Database; Ace View	Rattus norvegicus olfactory receptor 1372 (Olr1372), mRNA.; olfactory receptor 1372 [gene_biotype:protein_coding transcript_biotype:protein_coding]; ENCODES a protein that exhibits G-protein coupled receptor activity (inferred) AND olfactory receptor activity (inferred) AND INVOLVED IN detection of chemical stimulus involved in sensory perception of smell (inferred) AND G-protein coupled receptor…	chr10	100	100	0		0	NM_214826; ENSRNOT00000074440	M0RAD6	NM_214826; ENSRNOT00000074440	Rn.142198		NM_214826; ENSRNOT00000074440	GO:0007186; GO:0050907; GO:0050911; GO:0007165; GO:0007608; GO:0050896	G-protein coupled receptor signaling pathway; detection of chemical stimulus involved in sensory perception; detection of chemical stimulus involved in sensory perception of smell; signal transduction; sensory perception of smell; response to stimulus	not recorded; inferred from electronic annotation	NM_214826; ENSRNOT00000074440	GO:0005886; GO:0016021; GO:0016020	plasma membrane; integral component of membrane; membrane	inferred from electronic annotation; not recorded	NM_214826; ENSRNOT00000074440	GO:0004930; GO:0004984; GO:0004871	G-protein coupled receptor activity; olfactory receptor activity; signal transducer activity	inferred from electronic annotation; not recorded
TC1900001340.rn.2	8.7	6.88	0.35	0.14	T	T	3.52	2.28E-08	7.42E-07	T	NM_001106178; ENSRNOT00000021015	Exoc3l1	exocyst complex component 3-like 1	chr19	-	Coding	37245269	37252786	0; 0; 0; 0; 0; 0; 0; 0; 0	291961	10	19q11	NM_001106178; ENSRNOT00000021015; Exoc3l.aSep08; Exoc3l.bSep08; Exoc3l.cSep08; mRNARGD4127334_1; mRNARGD7540681_1; mRNARGD7540682_1; mRNARGD7540683_1; mRNARGD7540684_1; mRNARGD7540685_1; mRNARGD7540686_1; mRNARGD7540687_1; mRNARGD7540688_1	RefSeq; ENSEMBL; Ace View; Rat Genome Database	Rattus norvegicus exocyst complex component 3-like 1 (Exoc3l1), mRNA.; exocyst complex component 3-like 1 [gene_biotype:protein_coding transcript_biotype:protein_coding]; exocyst complex component 3-like 1; INVOLVED IN exocytosis (ortholog) AND peptide hormone secretion (ortholog) AND FOUND IN exocyst (ortholog) AND secretory granule (ortholog) AND INTERACTS WITH C60 fullerene AND 2 3 7 8-tetrach…	chr19	100	100	0		0	NM_001106178; ENSRNOT00000021015	D4AC37	NM_001106178; ENSRNOT00000021015	Rn.160595	brain| connective tissue| lung| ovary| spleen| thymus| adult	NM_001106178; ENSRNOT00000021015	GO:0006887; GO:0030072; GO:0051601	exocytosis; peptide hormone secretion; exocyst localization	not recorded; inferred from electronic annotation	NM_001106178; ENSRNOT00000021015	GO:0000145; GO:0030141	exocyst; secretory granule	not recorded; inferred from electronic annotation	NM_001106178; ENSRNOT00000021015	GO:0000149; GO:0005515	SNARE binding; protein binding	not recorded; inferred from electronic annotation
TC1500000550.rn.2	4.77	2.96	0.84	0.32	T	T	3.5	0.0009	0.0038	T	ENSRNOT00000071711; mRNARGD6497440_1; Olr1279.aSep08-unspliced	LOC103691445; LOC100910672; Olr1279	olfactory receptor 150-like [Source:RGD Symbol;Acc:9463885]; olfactory receptor 8G5-like; olfactory receptor 1279	chr15	+	Multiple_Complex	35909279	35910226	0; 0; 0; 0; 0; 0; 0; 0; 0		10		ENSRNOT00000071711; mRNARGD6497440_1; Olr1279.aSep08-unspliced	ENSEMBL; Rat Genome Database; Ace View	olfactory receptor 150-like [gene_biotype:protein_coding transcript_biotype:protein_coding]; olfactory receptor 8G5-like; olfactory receptor 1279	chr15	100	100	0		0	ENSRNOT00000071711	D4A2S5				ENSRNOT00000071711	GO:0007186; GO:0007608; GO:0050911; GO:0007165; GO:0050896	G-protein coupled receptor signaling pathway; sensory perception of smell; detection of chemical stimulus involved in sensory perception of smell; signal transduction; response to stimulus	not recorded; inferred from electronic annotation	ENSRNOT00000071711	GO:0005887; GO:0005886; GO:0016020; GO:0016021	integral component of plasma membrane; plasma membrane; membrane; integral component of membrane	not recorded; inferred from electronic annotation	ENSRNOT00000071711	GO:0004930; GO:0004984; GO:0005549; GO:0004871	G-protein coupled receptor activity; olfactory receptor activity; odorant binding; signal transducer activity	not recorded; inferred from electronic annotation
TC0200000913.rn.2	4.77	2.96	0.84	0.32	T	T	3.5	0.0009	0.0038	T	mRNARGD2402191_1	Olr1279	ENCODES a protein that exhibits olfactory receptor activity (inferred) AND INVOLVED IN detection of chemical stimulus involved in sensory perception of smell (inferred) AND G-protein coupled receptor signaling pathway (inferred) AND FOUND IN integral component of membrane (inferred)	chr2	+	Coding	115092263	115093210	0; 0; 0; 0; 0; 0; 0; 0; 0		10		mRNARGD2402191_1; ENSRNOT00000064455	Rat Genome Database; ENSEMBL	ENCODES a protein that exhibits olfactory receptor activity (inferred) AND INVOLVED IN detection of chemical stimulus involved in sensory perception of smell (inferred) AND G-protein coupled receptor signaling pathway (inferred) AND FOUND IN integral component of membrane (inferred); olfactory receptor 8G5-like [gene_biotype:protein_coding transcript_biotype:protein_coding]	chr2	100	100	0		0	ENSRNOT00000064455	D4A2S5	ENSRNOT00000064455	Rn.143503		ENSRNOT00000064455	GO:0007186; GO:0007608; GO:0050911; GO:0007165; GO:0050896	G-protein coupled receptor signaling pathway; sensory perception of smell; detection of chemical stimulus involved in sensory perception of smell; signal transduction; response to stimulus	not recorded; inferred from electronic annotation	ENSRNOT00000064455	GO:0005887; GO:0016021; GO:0005886; GO:0016020	integral component of plasma membrane; integral component of membrane; plasma membrane; membrane	not recorded; inferred from electronic annotation	ENSRNOT00000064455	GO:0004930; GO:0004984; GO:0005549; GO:0004871	G-protein coupled receptor activity; olfactory receptor activity; odorant binding; signal transducer activity	not recorded; inferred from electronic annotation
TSUnmapped00000155.rn.2	4.77	2.96	0.84	0.32	T	T	3.5	0.0009	0.0038	T	NM_001000961	Olr1279	olfactory receptor 1279			Coding			0; 0; 0; 0; 0; 0; 0; 0; 0	405313	10		NM_001000961	RefSeq	Rattus norvegicus olfactory receptor 1279 (Olr1279), mRNA.		100	100	0		0	NM_001000961	D4A2S5	NM_001000961	Rn.143503		NM_001000961	GO:0007186; GO:0007608; GO:0050911; GO:0007165; GO:0050896	G-protein coupled receptor signaling pathway; sensory perception of smell; detection of chemical stimulus involved in sensory perception of smell; signal transduction; response to stimulus	not recorded; inferred from electronic annotation	NM_001000961	GO:0005887; GO:0016021; GO:0005886; GO:0016020	integral component of plasma membrane; integral component of membrane; plasma membrane; membrane	not recorded; inferred from electronic annotation	NM_001000961	GO:0004930; GO:0004984; GO:0005549; GO:0004871	G-protein coupled receptor activity; olfactory receptor activity; odorant binding; signal transducer activity	not recorded; inferred from electronic annotation
TC0M00000037.rn.2	11.85	10.05	0.1	0.3	T	T	3.48	2.23E-08	7.29E-07	T	ENSRNOT00000051268	ND6	NADH dehydrogenase subunit 6	chrM	-	Coding	13543	14061	0; 0; 0; 0; 0; 0; 0; 0; 0	26203	10		ENSRNOT00000051268	ENSEMBL	mitochondrially encoded NADH dehydrogenase 6 [gene_biotype:protein_coding transcript_biotype:protein_coding]	chrM	100	100	0		0	ENSRNOT00000051268	P03926; Q8HIC5				ENSRNOT00000051268	GO:0035094; GO:0042220; GO:0042542; GO:0055114	response to nicotine; response to cocaine; response to hydrogen peroxide; oxidation-reduction process	inferred from expression pattern; inferred from electronic annotation	ENSRNOT00000051268	GO:0005739; GO:0016021; GO:0031966; GO:0070469; GO:0005575; GO:0016020	mitochondrion; integral component of membrane; mitochondrial membrane; respiratory chain; cellular_component; membrane	inferred from electronic annotation; not recorded; no biological data available	ENSRNOT00000051268	GO:0008137; GO:0003674; GO:0016491	NADH dehydrogenase (ubiquinone) activity; molecular_function; oxidoreductase activity	inferred from electronic annotation; no biological data available	ENSRNOT00000051268
TC0100004827.rn.2	6.29	4.49	0.48	0.37	T	T	3.48	3.08E-07	5.53E-06	T	ENSRNOT00000003660	Vom2r26	vomeronasal 2 receptor, 26	chr1	-	Coding	74484924	74716439	0; 0; 0; 0; 0; 0; 0; 0; 0	292531	10	1q12	ENSRNOT00000003660; ENSRNOT00000046047	ENSEMBL	vomeronasal 2 receptor, 26 [gene_biotype:protein_coding transcript_biotype:protein_coding]; vomeronasal 2 receptor, 30 [gene_biotype:protein_coding transcript_biotype:protein_coding]	chr1	100	100	0		0	ENSRNOT00000003660; ENSRNOT00000046047	D3ZKI4; D3ZE87	ENSRNOT00000003660	Rn.217922		ENSRNOT00000003660; ENSRNOT00000046047	GO:0007186; GO:0007165	G-protein coupled receptor signaling pathway; signal transduction	inferred from electronic annotation	ENSRNOT00000003660; ENSRNOT00000046047	GO:0005886; GO:0016021; GO:0016020	plasma membrane; integral component of membrane; membrane	inferred from electronic annotation	ENSRNOT00000003660; ENSRNOT00000046047	GO:0004930; GO:0004871	G-protein coupled receptor activity; signal transducer activity	inferred from electronic annotation
TC1200000152.rn.2	8.76	6.96	0.33	0.4	T	T	3.47	5.68E-08	1.48E-06	T	NM_019306; ENSRNOT00000001248	Flt1	FMS-related tyrosine kinase 1	chr12	+	Coding	9034255	9205886	0; 0; 0; 0; 0; 0; 0; 0; 0	54251	10	12p11	NM_019306; ENSRNOT00000001248; Flt1.aSep08; Flt1.bSep08; mRNARGD6493950_1; mRNARGD7587004_1; torlo.aSep08-unspliced; torlo.bSep08	RefSeq; ENSEMBL; Ace View; Rat Genome Database	Rattus norvegicus FMS-related tyrosine kinase 1 (Flt1), transcript variant 1, mRNA.; FMS-related tyrosine kinase 1 [gene_biotype:protein_coding transcript_biotype:protein_coding]; FMS-related tyrosine kinase 1; ENCODES a protein that exhibits growth factor binding (ortholog) AND identical protein binding (ortholog) AND placental growth factor-activated receptor activity (ortholog) AND INVOLVED IN…	chr12	100	100	0		0	NM_019306; ENSRNOT00000001248	P53767; Q9JJ08; G3V633	NM_019306; ENSRNOT00000001248	Rn.10239	brain| eye| heart| kidney| lung| placenta| prostate| juvenile| adult	NM_019306; ENSRNOT00000001248	GO:0000186; GO:0001525; GO:0001569; GO:0001666; GO:0002040; GO:0002548; GO:0006468; GO:0006935; GO:0006940; GO:0007169; GO:0007565; GO:0007568; GO:0008284; GO:0010863; GO:0014068; GO:0014823; GO:0016477; GO:0018108; GO:0023014; GO:0030154; GO:0030335; GO:0030522; GO:0030949; GO:0032355; GO:0035924; GO:0036323; GO:0038084; GO:0043406; GO:0043410; GO:0043552; GO:0045471; GO:0045766; GO:0046777; GO:…	activation of MAPKK activity; angiogenesis; patterning of blood vessels; response to hypoxia; sprouting angiogenesis; monocyte chemotaxis; protein phosphorylation; chemotaxis; regulation of smooth muscle contraction; transmembrane receptor protein tyrosine kinase signaling pathway; female pregnancy; aging; positive regulation of cell proliferation; positive regulation of phospholipase C activity;…	inferred from mutant phenotype; inferred from electronic annotation; not recorded; inferred from direct assay; inferred from expression pattern; traceable author statement; inferred from sequence or structural similarity	NM_019306; ENSRNOT00000001248	GO:0005615; GO:0005768; GO:0005886; GO:0005887; GO:0005925; GO:0043235; GO:0016020; GO:0016021	extracellular space; endosome; plasma membrane; integral component of plasma membrane; focal adhesion; receptor complex; membrane; integral component of membrane	inferred from direct assay; inferred from electronic annotation; not recorded; inferred from sequence or structural similarity	NM_019306; ENSRNOT00000001248	GO:0004714; GO:0004716; GO:0005021; GO:0005524; GO:0019838; GO:0036326; GO:0036327; GO:0036332; GO:0042802; GO:0000166; GO:0004672; GO:0004713; GO:0016301; GO:0016740	transmembrane receptor protein tyrosine kinase activity; receptor signaling protein tyrosine kinase activity; vascular endothelial growth factor-activated receptor activity; ATP binding; growth factor binding; VEGF-A-activated receptor activity; VEGF-B-activated receptor activity; placental growth factor-activated receptor activity; identical protein binding; nucleotide binding; protein kinase ac…	inferred from direct assay; traceable author statement; inferred from mutant phenotype; not recorded; inferred from physical interaction; inferred from electronic annotation
TC0400001646.rn.2	8.44	6.66	0.38	0.2	T	T	3.45	1.75E-08	6.00E-07	T	NM_001033882; NM_001033883; NM_022177; ENSRNOT00000066670; BC078737	Cxcl12	chemokine (C-X-C motif) ligand 12	chr4	+	Coding	149260776	149273891	0; 0; 0; 0; 0; 0; 0; 0; 0	24772	10	4q42.1	NM_001033882; NM_001033883; NM_022177; ENSRNOT00000066670; BC078737; ENSRNOT00000071175; Cxcl12.aSep08; Cxcl12.bSep08; Cxcl12.cSep08; mRNARGD2763664_t00; mRNARGD2763671_t01; mRNARGD2763674_t02	RefSeq; ENSEMBL; GenBank; Ace View; Rat Genome Database	Rattus norvegicus chemokine (C-X-C motif) ligand 12 (Cxcl12), transcript variant 2, mRNA.; Rattus norvegicus chemokine (C-X-C motif) ligand 12 (Cxcl12), transcript variant 3, mRNA.; Rattus norvegicus chemokine (C-X-C motif) ligand 12 (Cxcl12), transcript variant 1, mRNA.; chemokine (C-X-C motif) ligand 12 [gene_biotype:protein_coding transcript_biotype:protein_coding]; Rattus norvegicus chemokine…	chr4	100	100	0		0	NM_001033882; NM_001033883; NM_022177; ENSRNOT00000066670; BC078737	Q80YV8; Q9QZD1	NM_001033882; NM_001033883; NM_022177; ENSRNOT00000066670; BC078737	Rn.54439	adipose tissue| brain| colon| connective tissue| embryonic tissue| eye| heart| kidney| liver| lung| muscle| ovary| pancreas| pineal gland| pituitary gland| placenta| prostate| spleen| thymus| metamorphosing embryo| juvenile| adult	NM_001033882; NM_001033883; NM_022177; ENSRNOT00000066670; BC078737	GO:0001569; GO:0001666; GO:0001667; GO:0001764; GO:0001938; GO:0006955; GO:0007281; GO:0007420; GO:0008045; GO:0008284; GO:0008344; GO:0008354; GO:0009314; GO:0009408; GO:0009612; GO:0016477; GO:0022029; GO:0030334; GO:0030335; GO:0031100; GO:0033603; GO:0042098; GO:0043434; GO:0045666; GO:0045785; GO:0048842; GO:0050918; GO:0050930; GO:0051924; GO:0060326; GO:0070098; GO:0090026; GO:0098609; GO:…	patterning of blood vessels; response to hypoxia; ameboidal-type cell migration; neuron migration; positive regulation of endothelial cell proliferation; immune response; germ cell development; brain development; motor neuron axon guidance; positive regulation of cell proliferation; adult locomotory behavior; germ cell migration; response to radiation; response to heat; response to mechanical sti…	inferred from electronic annotation; not recorded; inferred from expression pattern; inferred from direct assay; inferred from mutant phenotype; traceable author statement	NM_001033882; NM_001033883; NM_022177; ENSRNOT00000066670; BC078737	GO:0005615; GO:0005886; GO:0009897; GO:0070062; GO:0005576	extracellular space; plasma membrane; external side of plasma membrane; extracellular exosome; extracellular region	inferred from direct assay; not recorded; inferred from electronic annotation	NM_001033882; NM_001033883; NM_022177; ENSRNOT00000066670; BC078737	GO:0008009; GO:0042056; GO:0042379; GO:0045236	chemokine activity; chemoattractant activity; chemokine receptor binding; CXCR chemokine receptor binding	not recorded; traceable author statement; inferred from electronic annotation
TC0300002213.rn.2	7.31	5.52	0.3	0.19	T	T	3.45	1.41E-08	5.20E-07	T	mRNARGD7734579_1	LOC102548360	MLV-related proviral Env polyprotein-like	chr3	+	Coding	156557101	156569681	0; 0; 0; 0; 0; 0; 0; 0; 0		10		mRNARGD7734579_1	Rat Genome Database	MLV-related proviral Env polyprotein-like	chr3	100	100	0		0
TC1900000394.rn.2	7.24	5.45	0.38	0.18	T	T	3.44	1.70E-07	3.41E-06	T	mRNARGD7658813_1; mRNARGD7658814_1; mRNARGD7658815_1	LOC501317	hypothetical LOC501317	chr19	+	Coding	28911419	28969118	0; 0; 0; 0; 0; 0; 0; 0; 0		10		mRNARGD7658813_1; mRNARGD7658814_1; mRNARGD7658815_1; ENSRNOT00000049865	Rat Genome Database; ENSEMBL	hypothetical LOC501317; hypothetical LOC501317 [gene_biotype:protein_coding transcript_biotype:protein_coding]	chr19	100	100	0		0	ENSRNOT00000049865	F1LY47
TC1300002094.rn.2	5.82	4.05	0.83	0.19	T	T	3.43	2.12E-05	0.0002	T	ENSRNOT00000071062; mRNARGD7710496_1	LOC100912759; LOC686042	uncharacterized LOC100912759 [Source:RGD Symbol;Acc:6485782]; hypothetical protein LOC686042	chr13	-	Coding	100188560	100189822	0; 0; 0; 0; 0; 0; 0; 0; 0		10		ENSRNOT00000071062; mRNARGD7710496_1	ENSEMBL; Rat Genome Database	uncharacterized LOC100912759 [gene_biotype:protein_coding transcript_biotype:protein_coding]; hypothetical protein LOC686042	chr13	100	100	0		0	ENSRNOT00000071062	M0R6E3
TC1100000630.rn.2	8.69	6.92	0.3	0.19	T	T	3.41	1.64E-08	5.75E-07	T	NM_001105879; ENSRNOT00000004138	Arhgap31	Rho GTPase activating protein 31	chr11	+	Coding	64600968	64715309	0; 0; 0; 0; 0; 0; 0; 0; 0	288093	10	11q21	NM_001105879; ENSRNOT00000004138; Cdgap.aSep08; mRNARGD4131130_1	RefSeq; ENSEMBL; Ace View; Rat Genome Database	Rattus norvegicus Rho GTPase activating protein 31 (Arhgap31), mRNA.; Rho GTPase activating protein 31 [gene_biotype:protein_coding transcript_biotype:protein_coding]; Rho GTPase activating protein 31; ENCODES a protein that exhibits GTPase activator activity (ortholog) AND SH3 domain binding (ortholog) AND INVOLVED IN positive regulation of GTPase activity (ortholog) AND small GTPase mediated si…	chr11	100	100	0		0	NM_001105879; ENSRNOT00000004138	D4A987	NM_001105879; ENSRNOT00000004138	Rn.225416	lung| pancreas| placenta| prostate| juvenile| adult	NM_001105879; ENSRNOT00000004138	GO:0007264; GO:0043547; GO:0007165	small GTPase mediated signal transduction; positive regulation of GTPase activity; signal transduction	inferred from electronic annotation; not recorded	NM_001105879; ENSRNOT00000004138	GO:0005622; GO:0030027	intracellular; lamellipodium	inferred from electronic annotation; not recorded	NM_001105879; ENSRNOT00000004138	GO:0005096; GO:0017124; GO:0005515	GTPase activator activity; SH3 domain binding; protein binding	inferred from electronic annotation; not recorded
TC1500002429.rn.2	8.74	6.98	0.12	0.23	T	T	3.4	2.03E-09	1.34E-07	T	NM_001105759; ENSRNOT00000064705	Dock9	dedicator of cytokinesis 9	chr15	-	Coding	107945664	108210826	0; 0; 0; 0; 0; 0; 0; 0; 0	259237	10	15q25	NM_001105759; ENSRNOT00000064705; Dock9.aSep08; Dock9.bSep08; Dock9.cSep08; Dock9.dSep08; Dock9.eSep08; Dock9.fSep08; Dock9.gSep08; Dock9.hSep08; mRNARGD4138052_t00; TCONS_00038957	RefSeq; ENSEMBL; Ace View; Rat Genome Database; Chalmel	Rattus norvegicus dedicator of cytokinesis 9 (Dock9), mRNA.; dedicator of cytokinesis 9 [gene_biotype:protein_coding transcript_biotype:protein_coding]; dedicator of cytokinesis 9; ENCODES a protein that exhibits Rho GTPase binding (ortholog) AND Rho guanyl-nucleotide exchange factor activity (ortholog) AND INVOLVED IN regulation of catalytic activity (ortholog) AND FOUND IN endomembrane system (…	chr15	100	100	0		0	NM_001105759; ENSRNOT00000064705	Q63603; Q5BJK9; F1LSM8	NM_001105759; ENSRNOT00000064705	Rn.10431	adipose tissue| brain| colon| connective tissue| eye| heart| lung| ovary| placenta| prostate| spleen| testis| fetus| juvenile| adult	NM_001105759; ENSRNOT00000064705	GO:0007264; GO:0043547	small GTPase mediated signal transduction; positive regulation of GTPase activity	inferred from electronic annotation	NM_001105759; ENSRNOT00000064705	GO:0005622; GO:0012505; GO:0016020	intracellular; endomembrane system; membrane	inferred from electronic annotation; not recorded	NM_001105759; ENSRNOT00000064705	GO:0005085; GO:0005089; GO:0017048	guanyl-nucleotide exchange factor activity; Rho guanyl-nucleotide exchange factor activity; Rho GTPase binding	inferred from electronic annotation; not recorded
TC1800001319.rn.2	7.2	5.44	0.42	0.19	T	T	3.39	8.83E-08	2.05E-06	T	NM_001107389; ENSRNOT00000018843	Arhgap26	Rho GTPase activating protein 26	chr18	-	Coding	31807052	32210723	0; 0; 0; 0; 0; 0; 0; 0; 0	307459	10	18p11	NM_001107389; ENSRNOT00000018843; Arhgap26.aSep08; mRNARGD4114840_1; mRNARGD7573859_1; mRNARGD7573860_1; mRNARGD7573861_1; mRNARGD7573862_1; TCONS_00051237; sawfu.aSep08-unspliced	RefSeq; ENSEMBL; Ace View; Rat Genome Database; Chalmel	Rattus norvegicus Rho GTPase activating protein 26 (Arhgap26), mRNA.; Rho GTPase activating protein 26 [gene_biotype:protein_coding transcript_biotype:protein_coding]; Rho GTPase activating protein 26; ENCODES a protein that exhibits phospholipid binding (ortholog) AND INVOLVED IN filopodium assembly (inferred) AND positive regulation of GTPase activity (inferred) AND signal transduction (inferre…	chr18	100	100	0		0	NM_001107389; ENSRNOT00000018843	D3ZMS4	NM_001107389; ENSRNOT00000018843	Rn.214162	brain| adult	NM_001107389; ENSRNOT00000018843	GO:0007165; GO:0030036; GO:0043547; GO:0051056; GO:0008150; GO:0007009	signal transduction; actin cytoskeleton organization; positive regulation of GTPase activity; regulation of small GTPase mediated signal transduction; biological_process; plasma membrane organization	inferred from electronic annotation; no biological data available	NM_001107389; ENSRNOT00000018843	GO:0005575; GO:0005622	cellular_component; intracellular	no biological data available; inferred from electronic annotation	NM_001107389; ENSRNOT00000018843	GO:0005096; GO:0005543; GO:0003674; GO:0005515	GTPase activator activity; phospholipid binding; molecular_function; protein binding	inferred from electronic annotation; not recorded; no biological data available
TC0500002172.rn.2	8.66	6.91	0.22	0.13	T	T	3.38	3.90E-09	2.08E-07	T	NM_001107899; ENSRNOT00000064774	Prex2	phosphatidylinositol-3,4,5-trisphosphate-dependent Rac exchange factor 2	chr5	-	Coding	7622668	7941799	0; 0; 0; 0; 0; 0; 0; 0; 0	312912	10	5q11	NM_001107899; ENSRNOT00000064774; Depdc2.aSep08; Depdc2.bSep08; Depdc2.cSep08-unspliced; Depdc2.dSep08; mRNARGD4126980_1; mRNARGD7600175_1; mRNARGD7600176_1; gorvaw.aSep08-unspliced	RefSeq; ENSEMBL; Ace View; Rat Genome Database	Rattus norvegicus phosphatidylinositol-3,4,5-trisphosphate-dependent Rac exchange factor 2 (Prex2), mRNA.; phosphatidylinositol-3,4,5-trisphosphate-dependent Rac exchange factor 2 [gene_biotype:protein_coding transcript_biotype:protein_coding]; phosphatidylinositol-3,4,5-trisphosphate-dependent Rac exchange factor 2; ENCODES a protein that exhibits Rac GTPase activator activity (ortholog) AND Rac…	chr5	100	100	0		0	NM_001107899; ENSRNOT00000064774	D3ZW14	NM_001107899; ENSRNOT00000064774	Rn.229579	brain| kidney| lung| ovary| juvenile| adult	NM_001107899; ENSRNOT00000064774	GO:0007186; GO:0008344; GO:0014065; GO:0035023; GO:0035556; GO:0043547; GO:0048813	G-protein coupled receptor signaling pathway; adult locomotory behavior; phosphatidylinositol 3-kinase signaling; regulation of Rho protein signal transduction; intracellular signal transduction; positive regulation of GTPase activity; dendrite morphogenesis	not recorded; inferred from electronic annotation	NM_001107899; ENSRNOT00000064774	GO:0005622; GO:0005886	intracellular; plasma membrane	inferred from electronic annotation; not recorded	NM_001107899; ENSRNOT00000064774	GO:0005089; GO:0005096; GO:0030676	Rho guanyl-nucleotide exchange factor activity; GTPase activator activity; Rac guanyl-nucleotide exchange factor activity	inferred from electronic annotation; not recorded
TC0400001125.rn.2	7.18	5.44	0.32	0.3	T	T	3.35	2.52E-07	4.68E-06	T	mRNARGD7588250_1; mRNARGD7588251_1; mRNARGD7588252_1	LOC102549229	endochitinase 2-like	chr4	+	Coding	100448921	100451627	0; 0; 0; 0; 0; 0; 0; 0; 0		10		mRNARGD7588250_1; mRNARGD7588251_1; mRNARGD7588252_1	Rat Genome Database	endochitinase 2-like	chr4	100	100	0		0
TC0100006119.rn.2	6.27	4.53	0.64	0.23	T	F	3.33	1.84E-05	0.0002	F	ENSRNOT00000024157	Tpbgl	trophoblast glycoprotein-like	chr1	-	Coding	164588030	164591088	0; 0; 0; 0; 0; 0; 0; 0; 0	681316	10	1q32	ENSRNOT00000024157; LOC681316.aSep08-unspliced; mRNARGD6711077_1; snarglaw.aSep08-unspliced	ENSEMBL; Ace View; Rat Genome Database	trophoblast glycoprotein-like [gene_biotype:protein_coding transcript_biotype:protein_coding]; trophoblast glycoprotein-like; Unannotated AceView Transcript	chr1	100	100	0		0	ENSRNOT00000024157	F1LVQ8				ENSRNOT00000024157	GO:0035385; GO:0048846; GO:0050770	Roundabout signaling pathway; axon extension involved in axon guidance; regulation of axonogenesis	not recorded	ENSRNOT00000024157	GO:0005578; GO:0005615; GO:0016021; GO:0016020	proteinaceous extracellular matrix; extracellular space; integral component of membrane; membrane	not recorded; inferred from electronic annotation	ENSRNOT00000024157	GO:0008201; GO:0048495	heparin binding; Roundabout binding	not recorded
TC0X00002336.rn.2	5.33	3.6	0.52	0.21	T	T	3.32	6.17E-06	6.27E-05	T	mRNARGD7498243_1	LOC102553248	uncharacterized LOC102553248	chrX	-	Coding	122017572	122048254	0; 0; 0; 0; 0; 0; 0; 0; 0		10		mRNARGD7498243_1; plunoy.aSep08-unspliced; sporby.aSep08-unspliced	Rat Genome Database; Ace View	uncharacterized LOC102553248; Unannotated AceView Transcript	chrX	100	100	0		0
TC1000003055.rn.2	7.31	5.58	0.42	0.34	T	T	3.32	5.06E-07	8.26E-06	T	NM_001105789; ENSRNOT00000067528	Arhgef15	Rho guanine nucleotide exchange factor (GEF) 15	chr10	-	Coding	55532071	55545417	0; 0; 0; 0; 0; 0; 0; 0; 0	287418	10	10q24	NM_001105789; ENSRNOT00000067528; Arhgef15.aSep08; mRNARGD4136367_1; mRNARGD7499935_1; mRNARGD7499936_1; mRNARGD7499937_1	RefSeq; ENSEMBL; Ace View; Rat Genome Database	Rattus norvegicus Rho guanine nucleotide exchange factor (GEF) 15 (Arhgef15), mRNA.; Rho guanine nucleotide exchange factor (GEF) 15 [gene_biotype:protein_coding transcript_biotype:protein_coding]; Rho guanine nucleotide exchange factor (GEF) 15; ENCODES a protein that exhibits Rho guanyl-nucleotide exchange factor activity (ortholog) AND INVOLVED IN negative regulation of synapse maturation (ort…	chr10	100	100	0		0	NM_001105789; ENSRNOT00000067528	D3ZPJ8	NM_001105789; ENSRNOT00000067528	Rn.26985	connective tissue| embryonic tissue| heart| kidney| ovary| placenta| testis| metamorphosing embryo| juvenile| adult	NM_001105789; ENSRNOT00000067528	GO:0035023; GO:0043547; GO:0050790; GO:0051496; GO:0061299; GO:2000297	regulation of Rho protein signal transduction; positive regulation of GTPase activity; regulation of catalytic activity; positive regulation of stress fiber assembly; retina vasculature morphogenesis in camera-type eye; negative regulation of synapse maturation	inferred from electronic annotation; inferred from direct assay; not recorded	NM_001105789; ENSRNOT00000067528	GO:0005737; GO:0030425	cytoplasm; dendrite	inferred from direct assay; not recorded	NM_001105789; ENSRNOT00000067528	GO:0005089; GO:0005515	Rho guanyl-nucleotide exchange factor activity; protein binding	inferred from direct assay; inferred from electronic annotation; not recorded; inferred from physical interaction
TC0500002745.rn.2	4.67	2.94	1.04	0.18	T	T	3.31	0.0001	0.0008	T	NM_001000401	Olr850	olfactory receptor 850	chr5	-	Coding	69516327	69517277	0; 0; 0; 0; 0; 0; 0; 0; 0	298042	10		NM_001000401; ENSRNOT00000073293; mRNARGD2720621_1; Olr850.aSep08-unspliced	RefSeq; ENSEMBL; Rat Genome Database; Ace View	Rattus norvegicus olfactory receptor 850 (Olr850), mRNA.; olfactory receptor 850 (Olr850), mRNA; ENCODES a protein that exhibits G-protein coupled receptor activity (inferred) AND olfactory receptor activity (inferred) AND INVOLVED IN detection of chemical stimulus involved in sensory perception of smell (inferred) AND G-protein coupled receptor signaling pathway (inferred) AND FOUND IN integral …	chr5	100	100	0		0	NM_001000401	M0RBY9	NM_001000401	Rn.143204		NM_001000401	GO:0007186; GO:0007608; GO:0050911; GO:0007165; GO:0050896	G-protein coupled receptor signaling pathway; sensory perception of smell; detection of chemical stimulus involved in sensory perception of smell; signal transduction; response to stimulus	not recorded; inferred from electronic annotation	NM_001000401	GO:0005886; GO:0016021; GO:0016020	plasma membrane; integral component of membrane; membrane	inferred from electronic annotation; not recorded	NM_001000401	GO:0004930; GO:0004984; GO:0004871	G-protein coupled receptor activity; olfactory receptor activity; signal transducer activity	inferred from electronic annotation; not recorded
TC1000003218.rn.2	7.66	5.94	0.53	0.27	T	T	3.3	3.96E-06	4.35E-05	T	mRNARGD2722762_1; mRNARGD7751017_1	RGD1563134	similar to 60S ribosomal protein L29 (P23)	chr10	-	Multiple_Complex	61142426	61143114	0; 0; 0; 0; 0; 0; 0; 0; 0		10		mRNARGD2722762_1; mRNARGD7751017_1; ENSRNOT00000048403	Rat Genome Database; ENSEMBL	similar to 60S ribosomal protein L29 (P23); ensembl:novel chromosome:Rnor_6.0:10:61142426:61142893:-1 gene:ENSRNOG00000031525 gene_biotype:processed_pseudogene transcript_biotype:processed_pseudogene	chr10	100	100	0		0
TC0400001640.rn.2	5.67	3.95	0.61	0.08	T	T	3.29	1.04E-05	9.66E-05	T	NM_001024334; ENSRNOT00000018133; BC087112; mRNARGD2341857_t00	LOC500300	similar to hypothetical protein MGC6835; FOUND IN mitochondrion (ortholog) AND INTERACTS WITH 1-naphthyl isothiocyanate (ortholog) AND 17beta-estradiol (ortholog) AND 2 3 7 8-tetrachlorodibenzodioxine (ortholog)	chr4	+	Coding	148782479	148784563	0; 0; 0; 0; 0; 0; 0; 0; 0	500300	10	4q42	NM_001024334; ENSRNOT00000018133; BC087112; mRNARGD2341857_t00	RefSeq; ENSEMBL; GenBank; Rat Genome Database	Rattus norvegicus similar to hypothetical protein MGC6835 (LOC500300), mRNA.; similar to hypothetical protein MGC6835 [gene_biotype:protein_coding transcript_biotype:protein_coding]; Rattus norvegicus similar to hypothetical protein MGC6835, mRNA (cDNA clone MGC:94732 IMAGE:7193534), complete cds.; FOUND IN mitochondrion (ortholog) AND INTERACTS WITH 1-naphthyl isothiocyanate (ortholog) AND 17bet…	chr4	100	100	0		0	NM_001024334; ENSRNOT00000018133; BC087112	Q5BMD4; A0A0G2JSM9	NM_001024334; ENSRNOT00000018133; BC087112	Rn.22047	connective tissue| eye| heart| kidney| liver| muscle| ovary| pancreas| placenta| prostate| thymus| fetus| juvenile| adult					NM_001024334; ENSRNOT00000018133; BC087112	GO:0005737; GO:0005739	cytoplasm; mitochondrion	inferred from electronic annotation; not recorded
TC0200000668.rn.2	8.13	6.41	0.21	0.38	T	T	3.29	7.68E-08	1.84E-06	T	NM_001107657; ENSRNOT00000014022; ENSRNOT00000065897	Myo10	myosin X	chr2	+	Coding	77868400	78072670	0; 0; 0; 0; 0; 0; 0; 0; 0	310178	10	2q22	NM_001107657; ENSRNOT00000014022; ENSRNOT00000065897; mRNARGD4121455_1; mRNARGD7573372_1; Myo10.aSep08; TCONS_00056563; TCONS_00062660; TCONS_00062661	RefSeq; ENSEMBL; Rat Genome Database; Ace View; Chalmel	Rattus norvegicus myosin X (Myo10), mRNA.; myosin X [gene_biotype:protein_coding transcript_biotype:protein_coding]; ENCODES a protein that exhibits actin filament binding (ortholog) AND actin-dependent ATPase activity (ortholog) AND phosphatidylinositol-3 4 5-trisphosphate binding (ortholog) AND INVOLVED IN ATP catabolic process (ortholog) AND cytoskeleton-dependent intracellular transport (orth…	chr2	100	100	0		0	NM_001107657; ENSRNOT00000014022; ENSRNOT00000065897	F1M9V6; D3ZJP6	NM_001107657; ENSRNOT00000014022; ENSRNOT00000065897	Rn.20775	colon| connective tissue| pancreas| prostate| testis| fetus| juvenile	NM_001107657; ENSRNOT00000014022; ENSRNOT00000065897	GO:0007165; GO:0008360; GO:0022409; GO:0030705; GO:0051489; GO:0008152; GO:0006810	signal transduction; regulation of cell shape; positive regulation of cell-cell adhesion; cytoskeleton-dependent intracellular transport; regulation of filopodium assembly; metabolic process; transport	inferred from electronic annotation; not recorded; inferred from sequence or structural similarity	NM_001107657; ENSRNOT00000014022; ENSRNOT00000065897	GO:0001726; GO:0005730; GO:0005737; GO:0005829; GO:0005886; GO:0005938; GO:0016459; GO:0030027; GO:0030175; GO:0031527; GO:0032433; GO:0043005; GO:0043025; GO:0005856; GO:0016020; GO:0042995	ruffle; nucleolus; cytoplasm; cytosol; plasma membrane; cell cortex; myosin complex; lamellipodium; filopodium; filopodium membrane; filopodium tip; neuron projection; neuronal cell body; cytoskeleton; membrane; cell projection	inferred from electronic annotation; not recorded; inferred from sequence or structural similarity	NM_001107657; ENSRNOT00000014022; ENSRNOT00000065897	GO:0003774; GO:0005516; GO:0005524; GO:0005547; GO:0030507; GO:0030898; GO:0051015; GO:0060002; GO:0000166; GO:0005515; GO:0003779	motor activity; calmodulin binding; ATP binding; phosphatidylinositol-3,4,5-trisphosphate binding; spectrin binding; actin-dependent ATPase activity; actin filament binding; plus-end directed microfilament motor activity; nucleotide binding; protein binding; actin binding	inferred from electronic annotation; inferred from sequence or structural similarity; not recorded
TC1200000934.rn.2	6.21	4.49	0.15	0.14	T	T	3.29	3.64E-09	1.98E-07	T	NM_001192005; ENSRNOT00000031997	Cd209e	CD209e molecule	chr12	-	Coding	2381385	2387930	0; 0; 0; 0; 0; 0; 0; 0; 0	501797	10	12p12	NM_001192005; ENSRNOT00000031997; mRNARGD6725358_1; mRNARGD7592530_1	RefSeq; ENSEMBL; Rat Genome Database	Rattus norvegicus CD209e molecule (Cd209e), mRNA.; CD209e molecule [gene_biotype:protein_coding transcript_biotype:protein_coding]; ENCODES a protein that exhibits mannose binding (inferred) AND PARTICIPATES IN measles infection pathway AND Mycobacterium tuberculosis infection pathway AND phagocytosis pathway AND INTERACTS WITH 17beta-estradiol (ortholog) AND 2 3 7 8-tetrachlorodibenzodioxine (or…	chr12	100	100	0		0	NM_001192005; ENSRNOT00000031997	D3ZCF3	NM_001192005; ENSRNOT00000031997	Rn.220862						NM_001192005; ENSRNOT00000031997	GO:0016021; GO:0016020	integral component of membrane; membrane	inferred from electronic annotation	NM_001192005; ENSRNOT00000031997	GO:0005537	mannose binding	inferred from electronic annotation
TC0400000779.rn.2	4.79	3.09	0.35	0.15	T	T	3.26	2.55E-07	4.72E-06	T	NM_001000842; ENSRNOT00000044838	Olr821	olfactory receptor 821	chr4	+	Coding	72670543	72671505	0; 0; 0; 0; 0; 0; 0; 0; 0	405131	10	4q23	NM_001000842; ENSRNOT00000044838; mRNARGD2420186_1; Olr821.aSep08-unspliced	RefSeq; ENSEMBL; Rat Genome Database; Ace View	Rattus norvegicus olfactory receptor 821 (Olr821), mRNA.; olfactory receptor 821 [gene_biotype:protein_coding transcript_biotype:protein_coding]; ENCODES a protein that exhibits G-protein coupled receptor activity (inferred) AND olfactory receptor activity (inferred) AND INVOLVED IN detection of chemical stimulus involved in sensory perception of smell (inferred) AND G-protein coupled receptor si…	chr4	100	100	0		0	NM_001000842; ENSRNOT00000044838	D3ZFA4	NM_001000842; ENSRNOT00000044838	Rn.143104		NM_001000842; ENSRNOT00000044838	GO:0007186; GO:0007608; GO:0050911; GO:0007165; GO:0050896	G-protein coupled receptor signaling pathway; sensory perception of smell; detection of chemical stimulus involved in sensory perception of smell; signal transduction; response to stimulus	not recorded; inferred from electronic annotation	NM_001000842; ENSRNOT00000044838	GO:0005886; GO:0016021; GO:0016020	plasma membrane; integral component of membrane; membrane	inferred from electronic annotation; not recorded	NM_001000842; ENSRNOT00000044838	GO:0004930; GO:0004984; GO:0004871	G-protein coupled receptor activity; olfactory receptor activity; signal transducer activity	inferred from electronic annotation; not recorded
TC0300000265.rn.2	9.77	8.06	0.59	0.25	T	T	3.26	4.58E-06	4.89E-05	T	NM_001010968; ENSRNOT00000071801; ENSRNOT00000074562; BC105860; mRNARGD2778974_1	Eng	endoglin; ENCODES a protein that exhibits type II transforming growth factor beta receptor binding AND galactose binding (ortholog) AND glycosaminoglycan binding (ortholog) AND INVOLVED IN bone development AND cellular response to mechanical stimulus AND extracellular matrix constituent secretion AND PARTICIPATES IN hypoxia inducible factor pathway AND ASSOCIATED WITH Carcinoma Hepatocellular AND…	chr3	+	Coding	11679530	11717485	0; 0; 0; 0; 0; 0; 0; 0; 0	497010	10		NM_001010968; ENSRNOT00000071801; ENSRNOT00000074562; BC105860; mRNARGD2778974_1	RefSeq; ENSEMBL; GenBank; Rat Genome Database	Rattus norvegicus endoglin (Eng), mRNA.; endoglin [gene_biotype:protein_coding transcript_biotype:protein_coding]; Rattus norvegicus endoglin, mRNA (cDNA clone MGC:124909 IMAGE:7456529), complete cds.; ENCODES a protein that exhibits type II transforming growth factor beta receptor binding AND galactose binding (ortholog) AND glycosaminoglycan binding (ortholog) AND INVOLVED IN bone development A…	chr3	100	100	0		0	NM_001010968; ENSRNOT00000071801; ENSRNOT00000074562; BC105860	Q6Q3E8; Q3KR75; M0RA19; M0RBA8	NM_001010968; ENSRNOT00000071801; ENSRNOT00000074562; BC105860	Rn.187025	adipose tissue| brain| colon| eye| heart| kidney| liver| lung| ovary| pancreas| pineal gland| placenta| prostate| spleen| testis|tailbud embryo| metamorphosing embryo| juvenile| adult	NM_001010968; ENSRNOT00000071801; ENSRNOT00000074562; BC105860	GO:0000122; GO:0001300; GO:0001525; GO:0001569; GO:0001570; GO:0001666; GO:0001934; GO:0001937; GO:0001947; GO:0003084; GO:0003273; GO:0006355; GO:0007179; GO:0007507; GO:0010628; GO:0010862; GO:0016477; GO:0017015; GO:0022009; GO:0022617; GO:0030336; GO:0030513; GO:0031953; GO:0031960; GO:0032967; GO:0035556; GO:0036273; GO:0042060; GO:0045766; GO:0045944; GO:0048745; GO:0048844; GO:0048845; GO:…	negative regulation of transcription from RNA polymerase II promoter; chronological cell aging; angiogenesis; patterning of blood vessels; vasculogenesis; response to hypoxia; positive regulation of protein phosphorylation; negative regulation of endothelial cell proliferation; heart looping; positive regulation of systemic arterial blood pressure; cell migration involved in endocardial cushion f…	inferred from electronic annotation; not recorded; inferred from mutant phenotype; inferred from direct assay; inferred from expression pattern; non-traceable author statement; inferred from sequence or structural similarity	NM_001010968; ENSRNOT00000071801; ENSRNOT00000074562; BC105860	GO:0005615; GO:0005654; GO:0005737; GO:0005925; GO:0009897; GO:0009986; GO:0016021; GO:0043235; GO:0072563; GO:0016020	extracellular space; nucleoplasm; cytoplasm; focal adhesion; external side of plasma membrane; cell surface; integral component of membrane; receptor complex; endothelial microparticle; membrane	inferred from direct assay; not recorded; inferred from electronic annotation; non-traceable author statement	NM_001010968; ENSRNOT00000071801; ENSRNOT00000074562; BC105860	GO:0005024; GO:0005072; GO:0005114; GO:0005534; GO:0005539; GO:0034713; GO:0036122; GO:0042803; GO:0050431; GO:0005515	transforming growth factor beta-activated receptor activity; transforming growth factor beta receptor, cytoplasmic mediator activity; type II transforming growth factor beta receptor binding; galactose binding; glycosaminoglycan binding; type I transforming growth factor beta receptor binding; BMP binding; protein homodimerization activity; transforming growth factor beta binding; protein binding	inferred from electronic annotation; not recorded; non-traceable author statement; inferred from physical interaction; inferred from sequence or structural similarity
TC0700000727.rn.2	6.48	4.77	0.33	0.19	T	T	3.26	1.24E-08	4.76E-07	T	mRNARGD7586700_1; Ptprb.bSep08	LOC102546841; LOC688895	uncharacterized LOC102546841; hypothetical protein LOC688895protein tyrosine phosphatase, receptor type, B	chr7	+	Coding	59326458	59336047	0; 0; 0; 0; 0; 0; 0; 0; 0		10		mRNARGD7586700_1; Ptprb.bSep08	Rat Genome Database; Ace View	uncharacterized LOC102546841; hypothetical protein LOC688895protein tyrosine phosphatase, receptor type, B	chr7	100	100	0		0
TC1100000686.rn.2	5.13	3.43	0.41	0.29	T	T	3.25	7.58E-08	1.83E-06	T	mRNARGD7726282_1	Stfa2	ENCODES a protein that exhibits cysteine-type endopeptidase inhibitor activity (inferred) AND INVOLVED IN negative regulation of endopeptidase activity (inferred) AND FOUND IN intracellular (inferred)	chr11	+	Coding	67466141	67471011	0; 0; 0; 0; 0; 0; 0; 0; 0		10		mRNARGD7726282_1; ENSRNOT00000042374	Rat Genome Database; ENSEMBL	ENCODES a protein that exhibits cysteine-type endopeptidase inhibitor activity (inferred) AND INVOLVED IN negative regulation of endopeptidase activity (inferred) AND FOUND IN intracellular (inferred); stefin A2 [gene_biotype:protein_coding transcript_biotype:protein_coding]	chr11	100	100	0		0	ENSRNOT00000042374	D3ZC49				ENSRNOT00000042374	GO:0010951	negative regulation of endopeptidase activity	inferred from electronic annotation	ENSRNOT00000042374	GO:0005622	intracellular	inferred from electronic annotation	ENSRNOT00000042374	GO:0004869; GO:0004866	cysteine-type endopeptidase inhibitor activity; endopeptidase inhibitor activity	inferred from electronic annotation
TC1700002062.rn.2	8.63	6.93	0.21	0.13	T	T	3.25	5.71E-09	2.71E-07	T	NM_001109900; ENSRNOT00000058312	Akr1cl	aldo-keto reductase family 1, member C-like	chr17	-	Coding	69835338	69862101	0; 0; 0; 0; 0; 0; 0; 0; 0	361267	10	17q12.3	NM_001109900; ENSRNOT00000058312; Akr1cl1.aSep08; Akr1cl1.bSep08; Akr1cl1.cSep08; Akr1cl1.dSep08; mRNARGD4133274_1	RefSeq; ENSEMBL; Ace View; Rat Genome Database	Rattus norvegicus aldo-keto reductase family 1, member C-like (Akr1cl), mRNA.; aldo-keto reductase family 1, member C-like [gene_biotype:protein_coding transcript_biotype:protein_coding]; aldo-keto reductase family 1, member C-like; ENCODES a protein that exhibits oxidoreductase activity (inferred) AND INVOLVED IN oxidation-reduction process (inferred) AND INTERACTS WITH 1 1 1-trichloro-2 2-bis(4…	chr17	100	100	0		0	NM_001109900; ENSRNOT00000058312	D3ZF77	NM_001109900; ENSRNOT00000058312	Rn.206135	brain| heart| lung| thymus| juvenile| adult	NM_001109900; ENSRNOT00000058312	GO:0055114	oxidation-reduction process	inferred from electronic annotation					NM_001109900; ENSRNOT00000058312	GO:0016491	oxidoreductase activity	inferred from electronic annotation
TC1000004400.rn.2	12.97	11.27	0.07	0.33	T	T	3.25	4.16E-08	1.18E-06	T	ENSRNOT00000048977; BC091567	Hba2; Hba1	hemoglobin, alpha 2; hemoglobin, alpha 1	chr10	-	Coding	15589334	15590213	0; 0; 0; 0; 0; 0; 0; 0; 0	360504; 25632	10	10q12	ENSRNOT00000048977; BC091567; LOC360504.aSep08; mRNARGD2781066_1; TCONS_00016946	ENSEMBL; GenBank; Ace View; Rat Genome Database; Chalmel	hemoglobin, alpha 2 [gene_biotype:protein_coding transcript_biotype:protein_coding]; Rattus norvegicus hemoglobin alpha, adult chain 2, mRNA (cDNA clone MGC:114351 IMAGE:7458326), complete cds.; hemoglobin, alpha 2; ENCODES a protein that exhibits haptoglobin binding (ortholog) AND peroxidase activity (ortholog) AND INVOLVED IN erythrocyte development (ortholog) AND hydrogen peroxide catabolic pr…	chr10	100	100	0		0	ENSRNOT00000048977; BC091567	A0A0G2JSV6; P01946; B1H216	BC091567	Rn.107334; Rn.203003	adipose tissue| brain| colon| connective tissue| dorsal root ganglion| embryonic tissue| heart| kidney| liver| lung| muscle| ovary| pancreas| pineal gland| pituitary gland| placenta| spleen|tailbud embryo| metamorphosing embryo| fetus| juvenile| adult; brain| colon| connective tissue| dorsal root ganglion| embryonic tissue| eye| heart| kidney| liver| lung| muscle| nerve| ovary| pancreas| pineal g…	ENSRNOT00000048977; BC091567	GO:0001701; GO:0010942; GO:0015671; GO:0042542; GO:0042744; GO:0048821; GO:0051291; GO:0055114; GO:0006810	in utero embryonic development; positive regulation of cell death; oxygen transport; response to hydrogen peroxide; hydrogen peroxide catabolic process; erythrocyte development; protein heterooligomerization; oxidation-reduction process; transport	not recorded; inferred from electronic annotation	ENSRNOT00000048977; BC091567	GO:0005833; GO:0016020; GO:0022627; GO:0031838; GO:0070062; GO:0072562	hemoglobin complex; membrane; cytosolic small ribosomal subunit; haptoglobin-hemoglobin complex; extracellular exosome; blood microparticle	inferred from electronic annotation; not recorded	ENSRNOT00000048977; BC091567	GO:0004601; GO:0005344; GO:0005506; GO:0005515; GO:0019825; GO:0020037; GO:0031720; GO:0046872	peroxidase activity; oxygen transporter activity; iron ion binding; protein binding; oxygen binding; heme binding; haptoglobin binding; metal ion binding	not recorded; inferred from electronic annotation; inferred from physical interaction
TC0200002812.rn.2	4.73	3.02	0.4	0.28	T	T	3.25	1.60E-06	2.08E-05	T	mRNARGD7615468_1	LOC100910543	ENCODES a protein that exhibits G-protein coupled receptor activity (inferred) AND olfactory receptor activity (inferred) AND INVOLVED IN detection of chemical stimulus involved in sensory perception of smell (inferred) AND G-protein coupled receptor signaling pathway (inferred) AND FOUND IN integral component of membrane (inferred) AND plasma membrane (inferred) AND INTERACTS WITH 17beta-estradi…	chr2	-	Coding	35531338	35532285	0; 0; 0; 0; 0; 0; 0; 0; 0		10		mRNARGD7615468_1	Rat Genome Database	ENCODES a protein that exhibits G-protein coupled receptor activity (inferred) AND olfactory receptor activity (inferred) AND INVOLVED IN detection of chemical stimulus involved in sensory perception of smell (inferred) AND G-protein coupled receptor signaling pathway (inferred) AND FOUND IN integral component of membrane (inferred) AND plasma membrane (inferred) AND INTERACTS WITH 17beta-estradi…	chr2	100	100	0		0
TC0700001650.rn.2	6.46	4.75	0.57	0.28	T	T	3.25	5.27E-06	5.49E-05	T	NM_021676	Shank3	SH3 and multiple ankyrin repeat domains 3	chr7	+	Coding	130474268	130534679	0; 0; 0; 0; 0; 0; 0; 0; 0	59312	10	7q34	NM_021676; mRNARGD7622142_1; myta.aSep08-unspliced	RefSeq; Rat Genome Database; Ace View	Rattus norvegicus SH3 and multiple ankyrin repeat domains 3 (Shank3), mRNA.; ENCODES a protein that exhibits GKAP/Homer scaffold activity AND identical protein binding AND protein C-terminus binding AND INVOLVED IN positive regulation of glutamate receptor signaling pathway AND protein oligomerization AND adult behavior (ortholog) AND PARTICIPATES IN glutamate signaling pathway AND ASSOCIATED WIT…	chr7	100	100	0		0	NM_021676	Q9JLU4	NM_021676	Rn.42876	adipose tissue| brain| dorsal root ganglion| embryonic tissue| eye| heart| liver| lung| ovary| metamorphosing embryo| juvenile| adult	NM_021676	GO:0000165; GO:0001838; GO:0007416; GO:0007611; GO:0007612; GO:0007613; GO:0007626; GO:0021773; GO:0030534; GO:0032232; GO:0035176; GO:0035640; GO:0035641; GO:0040011; GO:0042297; GO:0045794; GO:0048167; GO:0048170; GO:0048854; GO:0050885; GO:0051259; GO:0051835; GO:0051968; GO:0060291; GO:0060292; GO:0060997; GO:0060999; GO:0061001; GO:0071625; GO:0097107; GO:0097113; GO:0097114; GO:0097117; GO:…	MAPK cascade; embryonic epithelial tube formation; synapse assembly; learning or memory; learning; memory; locomotory behavior; striatal medium spiny neuron differentiation; adult behavior; negative regulation of actin filament bundle assembly; social behavior; exploration behavior; locomotory exploration behavior; locomotion; vocal learning; negative regulation of cell volume; regulation of syna…	not recorded; inferred from sequence or structural similarity; inferred from direct assay; inferred from mutant phenotype	NM_021676	GO:0005737; GO:0005886; GO:0014069; GO:0030054; GO:0043005; GO:0043197; GO:0044309; GO:0045202; GO:0045211; GO:0060170; GO:0097481; GO:0016020; GO:0042995	cytoplasm; plasma membrane; postsynaptic density; cell junction; neuron projection; dendritic spine; neuron spine; synapse; postsynaptic membrane; ciliary membrane; neuronal postsynaptic density; membrane; cell projection	inferred from electronic annotation; not recorded; inferred from sequence or structural similarity; inferred from direct assay	NM_021676	GO:0003779; GO:0005515; GO:0008022; GO:0008270; GO:0017124; GO:0030160; GO:0035255; GO:0042802; GO:0043621; GO:0097110	actin binding; protein binding; protein C-terminus binding; zinc ion binding; SH3 domain binding; GKAP/Homer scaffold activity; ionotropic glutamate receptor binding; identical protein binding; protein self-association; scaffold protein binding	inferred from electronic annotation; inferred from physical interaction; not recorded; inferred from direct assay; inferred from sequence or structural similarity
TC0400003704.rn.2	5.66	3.96	0.55	0.28	T	T	3.24	3.04E-06	3.49E-05	T	NM_001287617; ENSRNOT00000043229	LOC102550396	LRRGT00188	chr4	-	Coding	155727868	155740193	0; 0; 0; 0; 0; 0; 0; 0; 0	102550396	10		NM_001287617; ENSRNOT00000043229	RefSeq; ENSEMBL	Rattus norvegicus LRRGT00188 (LOC102550396), mRNA.; LRRGT00188 [gene_biotype:protein_coding transcript_biotype:protein_coding]	chr4	100	100	0		0	NM_001287617; ENSRNOT00000043229	Q6QI20								NM_001287617; ENSRNOT00000043229	GO:0016021; GO:0016020	integral component of membrane; membrane	inferred from electronic annotation
TC0X00000316.rn.2	8.64	6.95	0.32	0.17	T	T	3.23	2.53E-07	4.68E-06	T	ENSRNOT00000045300	Zrsr2	zinc finger (CCCH type), RNA binding motif and serine/arginine rich 2	chrX	+	Coding	32304720	32327419	0; 0; 0; 0; 0; 0; 0; 0; 0	302670	10	Xq21	ENSRNOT00000045300; ENSRNOT00000075331; mRNARGD2547189_1; mRNARGD7674582_1; Zrsr2.aSep08; poybar.aSep08-unspliced; rarbar.aSep08-unspliced; zf-CCCH.0.aSep08	ENSEMBL; Rat Genome Database; Ace View	zinc finger (CCCH type), RNA binding motif and serine/arginine rich 2 [gene_biotype:protein_coding transcript_biotype:protein_coding]; Protein Zrsr2; ENCODES a protein that exhibits pre-mRNA 3'-splice site binding (ortholog) AND INVOLVED IN mRNA splicing via spliceosome (ortholog) AND spliceosomal complex assembly (ortholog) AND FOUND IN nucleolus (ortholog) AND U12-type spliceosomal complex (ort…	chrX	100	100	0		0	ENSRNOT00000045300	D3ZHQ8	ENSRNOT00000045300	Rn.26786	brain| colon| connective tissue| embryonic tissue| eye| heart| prostate| metamorphosing embryo| fetus| juvenile| adult	ENSRNOT00000045300	GO:0000245; GO:0000398	spliceosomal complex assembly; mRNA splicing, via spliceosome	not recorded	ENSRNOT00000045300	GO:0005689; GO:0005730; GO:0005634	U12-type spliceosomal complex; nucleolus; nucleus	not recorded; inferred from electronic annotation	ENSRNOT00000045300	GO:0000166; GO:0003723; GO:0030628; GO:0046872; GO:0003676	nucleotide binding; RNA binding; pre-mRNA 3'-splice site binding; metal ion binding; nucleic acid binding	inferred from electronic annotation; not recorded
TC1100000445.rn.2	5.83	4.14	0.64	0.15	T	T	3.23	0.0001	0.0006	T	ENSRNOT00000033716; mRNARGD2555987_1	LOC680520	similar to CG4349-PA; ENCODES a protein that exhibits ferric iron binding (inferred) AND INVOLVED IN cellular iron ion homeostasis (inferred) AND iron ion transport (inferred)	chr11	+	Coding	44071987	44075993	0; 0; 0; 0; 0; 0; 0; 0; 0	680520	10	11q12	ENSRNOT00000033716; mRNARGD2555987_1	ENSEMBL; Rat Genome Database	similar to CG4349-PA [gene_biotype:protein_coding transcript_biotype:protein_coding]; ENCODES a protein that exhibits ferric iron binding (inferred) AND INVOLVED IN cellular iron ion homeostasis (inferred) AND iron ion transport (inferred)	chr11	100	100	0		0	ENSRNOT00000033716	D3ZJP9				ENSRNOT00000033716	GO:0006826; GO:0006879	iron ion transport; cellular iron ion homeostasis	inferred from electronic annotation	ENSRNOT00000033716	GO:0005623	cell	inferred from electronic annotation	ENSRNOT00000033716	GO:0008199; GO:0046872	ferric iron binding; metal ion binding	inferred from electronic annotation
TC1300001763.rn.2	7.07	5.38	0.73	0.09	T	T	3.23	4.90E-05	0.0003	T	NM_138538; ENSRNOT00000067653	Dnm3	dynamin 3	chr13	-	Coding	79902348	80380322	0; 0; 0; 0; 0; 0; 0; 0; 0	171574	10	13q22	NM_138538; ENSRNOT00000067653; ENSRNOT00000041058; ENSRNOT00000047799; ENSRNOT00000064219; ENSRNOT00000068490; Dnm3.aSep08; Dnm3.bSep08; Dnm3.cSep08; Dnm3.dSep08-unspliced; Dnm3.eSep08; mRNARGD2788266_1; mRNARGD7634901_1; mRNARGD7634902_1; mRNARGD7634903_1; mRNARGD7634904_1; mRNARGD7634905_1; mRNARGD7634906_1; TCONS_00031631; TCONS_00032270	RefSeq; ENSEMBL; Ace View; Rat Genome Database; Chalmel	Rattus norvegicus dynamin 3 (Dnm3), mRNA.; dynamin 3 [gene_biotype:protein_coding transcript_biotype:protein_coding]; dynamin 3 (Dnm3), mRNA; dynamin 3; ENCODES a protein that exhibits GTPase activity AND INVOLVED IN endocytosis AND filopodium assembly AND GTP catabolic process AND PARTICIPATES IN endocytosis pathway AND Fc gamma receptor mediated signaling pathway AND FOUND IN dendritic spine AN…	chr13	100	100	0		0	NM_138538; ENSRNOT00000067653	Q08877	NM_138538; ENSRNOT00000067653	Rn.11191	brain| connective tissue| dorsal root ganglion| lung| pineal gland| prostate| testis| juvenile| adult	NM_138538; ENSRNOT00000067653	GO:0006897; GO:0007416; GO:0042713; GO:0046847; GO:0051491; GO:0061001; GO:0061002; GO:0008152	endocytosis; synapse assembly; sperm ejaculation; filopodium assembly; positive regulation of filopodium assembly; regulation of dendritic spine morphogenesis; negative regulation of dendritic spine morphogenesis; metabolic process	inferred from mutant phenotype; inferred from direct assay; non-traceable author statement; inferred from electronic annotation	NM_138538; ENSRNOT00000067653	GO:0001917; GO:0005737; GO:0005739; GO:0005794; GO:0005829; GO:0005874; GO:0005886; GO:0014069; GO:0016023; GO:0030424; GO:0043083; GO:0043197; GO:0044327; GO:0045202; GO:0048471; GO:0070062; GO:0005856; GO:0031410	photoreceptor inner segment; cytoplasm; mitochondrion; Golgi apparatus; cytosol; microtubule; plasma membrane; postsynaptic density; cytoplasmic membrane-bounded vesicle; axon; synaptic cleft; dendritic spine; dendritic spine head; synapse; perinuclear region of cytoplasm; extracellular exosome; cytoskeleton; cytoplasmic vesicle	inferred from electronic annotation; not recorded; inferred from direct assay; non-traceable author statement; traceable author statement	NM_138538; ENSRNOT00000067653	GO:0003924; GO:0005515; GO:0005525; GO:0031798; GO:0031802; GO:0050998; GO:0000166; GO:0016787	GTPase activity; protein binding; GTP binding; type 1 metabotropic glutamate receptor binding; type 5 metabotropic glutamate receptor binding; nitric-oxide synthase binding; nucleotide binding; hydrolase activity	inferred from mutant phenotype; inferred from physical interaction; inferred from electronic annotation; inferred from direct assay
TC1600001949.rn.2	4.78	3.1	0.52	0.16	T	F	3.21	7.97E-07	1.19E-05	F	NM_001037523; ENSRNOT00000058031	Defb33	defensin beta 33	chr16	-	Coding	75578703	75585488	0; 0; 0; 0; 0; 0; 0; 0; 0	641647	10	16q12.5	NM_001037523; ENSRNOT00000058031; Defb33.aSep08; mRNARGD2617625_1; mRNARGD7526392_1; mRNARGD7526393_1; TCONS_00043652	RefSeq; ENSEMBL; Ace View; Rat Genome Database; Chalmel	Rattus norvegicus defensin beta 33 (Defb33), mRNA.; defensin beta 33 [gene_biotype:protein_coding transcript_biotype:protein_coding]; defensin beta 33; INVOLVED IN defense response to bacterium (inferred) AND FOUND IN extracellular region (inferred); defensin beta 33 (Defb33), mRNA.	chr16	100	100	0		0	NM_001037523; ENSRNOT00000058031	Q32ZG1	NM_001037523; ENSRNOT00000058031	Rn.125329		NM_001037523; ENSRNOT00000058031	GO:0042742; GO:0006952	defense response to bacterium; defense response	inferred from electronic annotation	NM_001037523; ENSRNOT00000058031	GO:0005576	extracellular region	inferred from electronic annotation
TC1000003524.rn.2	7.11	5.42	0.68	0.18	T	T	3.21	1.54E-05	0.0001	T	mRNARGD7660477_1; RGD1562272.aSep08-unspliced	RGD1562272	INTERACTS WITH 2 6-dinitrotoluene AND 2 3 7 8-tetrachlorodibenzodioxine (ortholog) AND benzo[a]pyrene (ortholog); similar to TAF11 RNA polymerase II, TATA box binding protein (TBP)-associated factor	chr10	-	Multiple_Complex	76312375	76314576	0; 0; 0; 0; 0; 0; 0; 0; 0		10		mRNARGD7660477_1; RGD1562272.aSep08-unspliced; ENSRNOT00000000260	Rat Genome Database; Ace View; ENSEMBL	INTERACTS WITH 2 6-dinitrotoluene AND 2 3 7 8-tetrachlorodibenzodioxine (ortholog) AND benzo[a]pyrene (ortholog); similar to TAF11 RNA polymerase II, TATA box binding protein (TBP)-associated factor; ensembl:novel chromosome:Rnor_6.0:10:76312837:76313457:-1 gene:ENSRNOG00000027511 gene_biotype:processed_pseudogene transcript_biotype:processed_pseudogene	chr10	100	100	0		0
TC0300000106.rn.2	8.16	6.48	0.22	0.33	T	T	3.2	9.38E-08	2.15E-06	T	NM_139104; NR_031871; ENSRNOT00000026318; BC078725	Egfl7; Mir126	EGF-like-domain, multiple 7; microRNA 126	chr3	+	Multiple_Complex	4034903	4044927	0; 0; 0; 0; 0; 0; 0; 0; 0	245963; 100314237	10	3p13	NM_139104; NR_031871; ENSRNOT00000026318; BC078725; Egfl7.aSep08; Egfl7.bSep08; Egfl7.cSep08; Egfl7.dSep08; Egfl7.eSep08; Egfl7.fSep08; Egfl7.gSep08; mRNARGD2664176_1; mRNARGD6661289_1; mRNARGD7611464_1; mRNARGD7611465_1	RefSeq; ENSEMBL; GenBank; Ace View; Rat Genome Database	Rattus norvegicus EGF-like-domain, multiple 7 (Egfl7), mRNA.; Rattus norvegicus microRNA 126 (Mir126), microRNA.; EGF-like-domain, multiple 7 [gene_biotype:protein_coding transcript_biotype:protein_coding]; Rattus norvegicus EGF-like-domain, multiple 7, mRNA (cDNA clone MGC:93163 IMAGE:7127696), complete cds.; EGF-like-domain, multiple 7; ENCODES a protein that exhibits Notch binding (ortholog) A…	chr3	100	100	0		0	NM_139104; ENSRNOT00000026318; BC078725	Q6AZ60	NM_139104; ENSRNOT00000026318; BC078725	Rn.144669	adipose tissue| connective tissue| dorsal root ganglion| eye| heart| kidney| liver| lung| ovary| pancreas| pituitary gland| placenta| prostate|tailbud embryo| juvenile| adult	NM_139104; ENSRNOT00000026318; BC078725	GO:0001525; GO:0001568; GO:0001570; GO:0001938; GO:0007155; GO:0030336; GO:0045746; GO:0007275; GO:0030154	angiogenesis; blood vessel development; vasculogenesis; positive regulation of endothelial cell proliferation; cell adhesion; negative regulation of cell migration; negative regulation of Notch signaling pathway; multicellular organismal development; cell differentiation	inferred from electronic annotation; inferred from sequence or structural similarity; not recorded	NM_139104; ENSRNOT00000026318; BC078725	GO:0005576; GO:0005615; GO:0031012	extracellular region; extracellular space; extracellular matrix	not recorded; inferred from sequence or structural similarity; inferred from electronic annotation	NM_139104; ENSRNOT00000026318; BC078725	GO:0005112; GO:0005509	Notch binding; calcium ion binding	inferred from electronic annotation; not recorded
TC0900000628.rn.2	8.05	6.38	0.35	0.11	T	T	3.2	5.44E-08	1.43E-06	T	NM_053986; ENSRNOT00000068433	Myo1b	myosin Ib	chr9	+	Coding	54558059	54767629	0; 0; 0; 0; 0; 0; 0; 0; 0	117057	10	9q22	NM_053986; ENSRNOT00000068433; ENSRNOT00000034652; ENSRNOT00000045723; ENSRNOT00000066155; mRNARGD2564362_1; mRNARGD6502397_1; mRNARGD7630507_1; Myo1b.aSep08; TCONS_00113684; TCONS_00115723; IQ.4.aSep08; IQ.4.bSep08; jeynoy.aSep08; jornoy.aSep08	RefSeq; ENSEMBL; Rat Genome Database; Ace View; Chalmel	Rattus norvegicus myosin Ib (Myo1b), mRNA.; myosin Ib [gene_biotype:protein_coding transcript_biotype:protein_coding]; Protein LOC100909685; ENCODES a protein that exhibits actin binding AND actin-dependent ATPase activity AND ATP binding AND INVOLVED IN actin filament bundle assembly AND actin filament-based movement AND ATP catabolic process AND FOUND IN brush border AND cell periphery AND cyto…	chr9	100	100	0		0	NM_053986; ENSRNOT00000068433	Q05096; D4A2X2	NM_053986; ENSRNOT00000068433	Rn.36339	brain| eye| liver| lung| ovary| placenta| prostate| metamorphosing embryo| juvenile| adult	NM_053986; ENSRNOT00000068433	GO:0006892; GO:0007015; GO:0007399; GO:0030048; GO:0051017; GO:0008152	post-Golgi vesicle-mediated transport; actin filament organization; nervous system development; actin filament-based movement; actin filament bundle assembly; metabolic process	inferred from electronic annotation; not recorded; non-traceable author statement; inferred from direct assay	NM_053986; ENSRNOT00000068433	GO:0005737; GO:0005769; GO:0005856; GO:0005884; GO:0005886; GO:0005903; GO:0010008; GO:0016459; GO:0030175; GO:0032588; GO:0048471; GO:0070062; GO:0071944	cytoplasm; early endosome; cytoskeleton; actin filament; plasma membrane; brush border; endosome membrane; myosin complex; filopodium; trans-Golgi network membrane; perinuclear region of cytoplasm; extracellular exosome; cell periphery	inferred from direct assay; inferred from electronic annotation; not recorded; traceable author statement	NM_053986; ENSRNOT00000068433	GO:0000146; GO:0003774; GO:0003779; GO:0005516; GO:0005524; GO:0005546; GO:0005547; GO:0030898; GO:0051015; GO:0000166	microfilament motor activity; motor activity; actin binding; calmodulin binding; ATP binding; phosphatidylinositol-4,5-bisphosphate binding; phosphatidylinositol-3,4,5-trisphosphate binding; actin-dependent ATPase activity; actin filament binding; nucleotide binding	inferred from direct assay; not recorded; inferred from electronic annotation
TC0300003233.rn.2	5.82	4.14	0.41	0.64	T	T	3.2	1.35E-05	0.0001	T	NM_031686; ENSRNOT00000041096	Scn7a	sodium channel, voltage-gated, type VII, alpha subunit	chr3	-	Coding	52775651	52877335	0; 0; 0; 0; 0; 0; 0; 0; 0	64155	10	3q21	NM_031686; ENSRNOT00000041096; mRNARGD2631361_1; mRNARGD7601236_1; mRNARGD7601237_1; mRNARGD7601238_1; Scn7a.aSep08; geychy.aSep08; goychy.aSep08	RefSeq; ENSEMBL; Rat Genome Database; Ace View	Rattus norvegicus sodium channel, voltage-gated, type VII, alpha subunit (Scn7a), mRNA.; sodium channel, voltage-gated, type VII, alpha subunit [gene_biotype:protein_coding transcript_biotype:protein_coding]; ENCODES a protein that exhibits sodium channel activity (ortholog) AND INVOLVED IN sodium ion homeostasis (ortholog) AND FOUND IN glial cell projection (ortholog) AND plasma membrane (orthol…	chr3	100	100	0		0	NM_031686; ENSRNOT00000041096	Q9ESV8; Q01340; P97706; F1LQQ7	NM_031686; ENSRNOT00000041096	Rn.54541	brain| dorsal root ganglion| eye| heart| lung| ovary| pituitary gland| prostate| spleen| juvenile| adult	NM_031686; ENSRNOT00000041096	GO:0006814; GO:0006936; GO:0034765; GO:0035725; GO:0055078; GO:0006810; GO:0006811; GO:0034220; GO:0055085; GO:0019228; GO:0086010	sodium ion transport; muscle contraction; regulation of ion transmembrane transport; sodium ion transmembrane transport; sodium ion homeostasis; transport; ion transport; ion transmembrane transport; transmembrane transport; neuronal action potential; membrane depolarization during action potential	traceable author statement; inferred from electronic annotation; not recorded	NM_031686; ENSRNOT00000041096	GO:0001518; GO:0005886; GO:0097386; GO:0016020; GO:0016021	voltage-gated sodium channel complex; plasma membrane; glial cell projection; membrane; integral component of membrane	inferred from electronic annotation; not recorded	NM_031686; ENSRNOT00000041096	GO:0005248; GO:0005272; GO:0005216; GO:0005244; GO:0005515	voltage-gated sodium channel activity; sodium channel activity; ion channel activity; voltage-gated ion channel activity; protein binding	inferred from electronic annotation; not recorded; traceable author statement
TC0500000993.rn.2	8.22	6.54	0.43	0.26	T	T	3.2	7.99E-07	1.19E-05	T	NM_001105737; ENSRNOT00000032248	Tek	TEK tyrosine kinase, endothelial	chr5	+	Coding	113725717	113852799	0; 0; 0; 0; 0; 0; 0; 0; 0	89804	10	5q33	NM_001105737; ENSRNOT00000032248; mRNARGD4120018_1; Tek.aSep08; Tek.bSep08	RefSeq; ENSEMBL; Rat Genome Database; Ace View	Rattus norvegicus TEK tyrosine kinase, endothelial (Tek), mRNA.; TEK tyrosine kinase, endothelial [gene_biotype:protein_coding transcript_biotype:protein_coding]; ENCODES a protein that exhibits growth factor binding AND protein tyrosine kinase activity (ortholog) AND receptor activity (ortholog) AND INVOLVED IN endochondral ossification AND intracellular signal transduction AND organ regeneratio…	chr5	100	100	0		0	NM_001105737; ENSRNOT00000032248	D3ZCD0	NM_001105737; ENSRNOT00000032248	Rn.9159	eye| heart| liver| lung| muscle| placenta| juvenile| adult	NM_001105737; ENSRNOT00000032248	GO:0001525; GO:0001570; GO:0001666; GO:0001934; GO:0001935; GO:0001958; GO:0002040; GO:0002741; GO:0007160; GO:0007169; GO:0007507; GO:0010033; GO:0010595; GO:0014068; GO:0016337; GO:0016525; GO:0018108; GO:0023014; GO:0030097; GO:0030334; GO:0031100; GO:0032526; GO:0032878; GO:0033138; GO:0034446; GO:0035556; GO:0042307; GO:0043066; GO:0043434; GO:0043552; GO:0043627; GO:0045765; GO:0045766; GO:…	angiogenesis; vasculogenesis; response to hypoxia; positive regulation of protein phosphorylation; endothelial cell proliferation; endochondral ossification; sprouting angiogenesis; positive regulation of cytokine secretion involved in immune response; cell-matrix adhesion; transmembrane receptor protein tyrosine kinase signaling pathway; heart development; response to organic substance; positive…	not recorded; traceable author statement; inferred from expression pattern; inferred from electronic annotation; inferred from direct assay; inferred from mutant phenotype	NM_001105737; ENSRNOT00000032248	GO:0001725; GO:0005884; GO:0005887; GO:0005902; GO:0005911; GO:0009925; GO:0009986; GO:0016323; GO:0016324; GO:0045121; GO:0048471; GO:0005575; GO:0016020; GO:0016021	stress fiber; actin filament; integral component of plasma membrane; microvillus; cell-cell junction; basal plasma membrane; cell surface; basolateral plasma membrane; apical plasma membrane; membrane raft; perinuclear region of cytoplasm; cellular_component; membrane; integral component of membrane	inferred from electronic annotation; not recorded; no biological data available	NM_001105737; ENSRNOT00000032248	GO:0004713; GO:0004714; GO:0004716; GO:0004872; GO:0005524; GO:0019838; GO:0000166; GO:0004672; GO:0016301; GO:0005515	protein tyrosine kinase activity; transmembrane receptor protein tyrosine kinase activity; receptor signaling protein tyrosine kinase activity; receptor activity; ATP binding; growth factor binding; nucleotide binding; protein kinase activity; kinase activity; protein binding	not recorded; inferred from electronic annotation; traceable author statement; inferred from physical interaction
TC0100000427.rn.2	8.48	6.8	0.51	0.12	T	T	3.19	7.14E-07	1.09E-05	T	NM_001106207; ENSRNOT00000025616	Myct1	myc target 1	chr1	+	Coding	42121572	42132131	0; 0; 0; 0; 0; 0; 0; 0; 0	292264	10	1p11	NM_001106207; ENSRNOT00000025616; mRNARGD4124737_1; Myct1.aSep08	RefSeq; ENSEMBL; Rat Genome Database; Ace View	Rattus norvegicus myc target 1 (Myct1), mRNA.; myc target 1 [gene_biotype:protein_coding transcript_biotype:protein_coding]; INTERACTS WITH dopamine AND fenoldopam AND yohimbine; myc target 1	chr1	100	100	0		0	NM_001106207; ENSRNOT00000025616	D3ZUL5	NM_001106207; ENSRNOT00000025616	Rn.55418	heart| muscle					NM_001106207; ENSRNOT00000025616	GO:0016021; GO:0016020	integral component of membrane; membrane	inferred from electronic annotation
TC0400004088.rn.2	7.92	6.26	0.32	0.28	T	T	3.18	4.93E-08	1.34E-06	T	NM_031046	Itpr2	inositol 1,4,5-trisphosphate receptor, type 2	chr4	-	Coding	180421933	180800088	0; 0; 0; 0; 0; 0; 0; 0; 0	81678	10	4q44	NM_031046; Itpr2.aSep08; Itpr2.bSep08; mRNARGD2629304_t00; ENSRNOT00000040645; sheewey.aSep08; sherwey.aSep08; sheywey.aSep08; shorwey.aSep08	RefSeq; Ace View; Rat Genome Database; ENSEMBL	Rattus norvegicus inositol 1,4,5-trisphosphate receptor, type 2 (Itpr2), mRNA.; inositol 1,4,5-trisphosphate receptor, type 2; ENCODES a protein that exhibits calcium ion binding AND inositol 1 4 5 trisphosphate binding AND inositol 1 4 5-trisphosphate-sensitive calcium-release channel activity AND INVOLVED IN cellular response to hypoxia AND calcium ion transmembrane transport (ortholog) AND cal…	chr4	100	100	0		0	NM_031046; ENSRNOT00000040645	P29995; Q6W3E4; F1LQR8	NM_031046	Rn.89152	adipose tissue| brain| kidney| prostate| testis| thymus| metamorphosing embryo| juvenile| adult	NM_031046; ENSRNOT00000040645	GO:0001666; GO:0006816; GO:0048016; GO:0070588; GO:0071320; GO:0071361; GO:0071456; GO:0006810; GO:0006811; GO:0055085	response to hypoxia; calcium ion transport; inositol phosphate-mediated signaling; calcium ion transmembrane transport; cellular response to cAMP; cellular response to ethanol; cellular response to hypoxia; transport; ion transport; transmembrane transport	not recorded; inferred from direct assay; inferred from electronic annotation; inferred from expression pattern	NM_031046; ENSRNOT00000040645	GO:0005737; GO:0005783; GO:0005789; GO:0005886; GO:0005938; GO:0016020; GO:0016021; GO:0016529; GO:0030424; GO:0033017; GO:0043209; GO:0043235	cytoplasm; endoplasmic reticulum; endoplasmic reticulum membrane; plasma membrane; cell cortex; membrane; integral component of membrane; sarcoplasmic reticulum; axon; sarcoplasmic reticulum membrane; myelin sheath; receptor complex	inferred from direct assay; not recorded; traceable author statement; inferred from electronic annotation	NM_031046; ENSRNOT00000040645	GO:0005220; GO:0005509; GO:0015278; GO:0035091; GO:0070679; GO:0005216; GO:0005262	inositol 1,4,5-trisphosphate-sensitive calcium-release channel activity; calcium ion binding; calcium-release channel activity; phosphatidylinositol binding; inositol 1,4,5 trisphosphate binding; ion channel activity; calcium channel activity	inferred from direct assay; not recorded; inferred from electronic annotation	NM_031046
TC1500000067.rn.2	5.48	3.81	0.44	0.25	T	T	3.18	1.11E-06	1.53E-05	T	mRNARGD7677164_1	LOC102550211	disks large homolog 5-like	chr15	+	Coding	5772679	5777176	0; 0; 0; 0; 0; 0; 0; 0; 0		10		mRNARGD7677164_1; ENSRNOT00000043553	Rat Genome Database; ENSEMBL	disks large homolog 5-like; Uncharacterized protein [gene_biotype:protein_coding transcript_biotype:protein_coding]	chr15	100	100	0		0	ENSRNOT00000043553	F1M7F2
TC0400003572.rn.2	7.69	6.02	0.35	0.62	T	T	3.17	3.61E-05	0.0003	T	NM_001109393; ENSRNOT00000010748	Timp4	tissue inhibitor of metalloproteinase 4	chr4	-	Coding	147156948	147164764	0; 0; 0; 0; 0; 0; 0; 0; 0	680130	10	4q42	NM_001109393; ENSRNOT00000010748; mRNARGD4129394_t00; TCONS_00084550; Timp4.aSep08; Timp4.bSep08-unspliced	RefSeq; ENSEMBL; Rat Genome Database; Chalmel; Ace View	Rattus norvegicus tissue inhibitor of metalloproteinase 4 (Timp4), mRNA.; tissue inhibitor of metalloproteinase 4 [gene_biotype:protein_coding transcript_biotype:protein_coding]; ENCODES a protein that exhibits metal ion binding (inferred) AND metalloendopeptidase inhibitor activity (inferred) AND INVOLVED IN central nervous system development AND ovulation cycle AND response to cytokine stimulus…	chr4	100	100	0		0	NM_001109393; ENSRNOT00000010748	P81556	NM_001109393; ENSRNOT00000010748	Rn.155651	adipose tissue| connective tissue| heart| kidney| prostate| adult	NM_001109393; ENSRNOT00000010748	GO:0007219; GO:0007417; GO:0009725; GO:0010951; GO:0032496; GO:0034097; GO:0042493; GO:0042698; GO:0043434; GO:0048553; GO:0051045; GO:0010466	Notch signaling pathway; central nervous system development; response to hormone; negative regulation of endopeptidase activity; response to lipopolysaccharide; response to cytokine; response to drug; ovulation cycle; response to peptide hormone; negative regulation of metalloenzyme activity; negative regulation of membrane protein ectodomain proteolysis; negative regulation of peptidase activity	inferred from electronic annotation; not recorded; inferred from expression pattern	NM_001109393; ENSRNOT00000010748	GO:0005578; GO:0005615; GO:0030017; GO:0005576	proteinaceous extracellular matrix; extracellular space; sarcomere; extracellular region	not recorded; inferred from direct assay; inferred from electronic annotation	NM_001109393; ENSRNOT00000010748	GO:0002020; GO:0008191; GO:0046872; GO:0003674; GO:0004857; GO:0030414	protease binding; metalloendopeptidase inhibitor activity; metal ion binding; molecular_function; enzyme inhibitor activity; peptidase inhibitor activity	not recorded; inferred from electronic annotation; no biological data available	NM_001109393; ENSRNOT00000010748
TC1900001256.rn.2	6.97	5.3	0.76	0.71	T	T	3.17	0.0003	0.0014	T	ENSRNOT00000071778; mRNARGD7504576_1; mRNARGD7504577_1; mRNARGD7556595_1	LOC501421; LOC690568	Protein LOC501421; INTERACTS WITH bilirubin (ortholog) AND bisphenol A (ortholog) AND copper atom (ortholog); similar to RIKEN cDNA 5031410I06	chr19	-	Coding	28811599	29201462	0; 0; 0; 0; 0; 0; 0; 0; 0		10		ENSRNOT00000071778; mRNARGD7504576_1; mRNARGD7504577_1; mRNARGD7556595_1	ENSEMBL; Rat Genome Database	Protein LOC501421; INTERACTS WITH bilirubin (ortholog) AND bisphenol A (ortholog) AND copper atom (ortholog); similar to RIKEN cDNA 5031410I06	chr19	100	100	0		0
TC0800000654.rn.2	7.21	5.55	0.63	0.26	T	T	3.16	5.65E-06	5.82E-05	T	NM_001025055; NM_001134635; ENSRNOT00000047264; ENSRNOT00000072518; BC083798	Fam55b; Nxpe1	family with sequence similarity 55, member B; neurexophilin and PC-esterase domain family, member 1	chr8	+	Coding	52717341	52764200	0; 0; 0; 0; 0; 0; 0; 0; 0	500991; 500992	10	8q23	NM_001025055; NM_001134635; ENSRNOT00000047264; ENSRNOT00000072518; BC083798; mRNARGD2727796_1; mRNARGD4135525_1; mRNARGD7691984_1; mRNARGD7691985_1; RGD1566243.aSep08; flawru.aSep08-unspliced	RefSeq; ENSEMBL; GenBank; Rat Genome Database; Ace View	Rattus norvegicus family with sequence similarity 55, member B (Fam55b), mRNA.; Rattus norvegicus neurexophilin and PC-esterase domain family, member 1 (Nxpe1), mRNA.; neurexophilin and PC-esterase domain family, member 1 [gene_biotype:protein_coding transcript_biotype:protein_coding]; Rattus norvegicus family with sequence similarity 55, member B, mRNA (cDNA clone MGC:94826 IMAGE:7108656), compl…	chr8	100	100	0		0	NM_001025055; NM_001134635; ENSRNOT00000047264; ENSRNOT00000072518; BC083798	Q5XI89; F1M016; M0RBP3	NM_001025055; NM_001134635; ENSRNOT00000047264; ENSRNOT00000072518; BC083798	Rn.29872; Rn.214536	brain| colon| kidney| liver| lung| pancreas| spleen| juvenile| adult; dorsal root ganglion| spleen| juvenile					NM_001025055; BC083798	GO:0005576	extracellular region	inferred from electronic annotation
TC1500002126.rn.2	8.15	6.5	0.19	0.32	T	T	3.15	2.28E-08	7.42E-07	T	ENSRNOT00000058079	Dgkh	diacylglycerol kinase, eta	chr15	-	Coding	60791570	60967229	0; 0; 0; 0; 0; 0; 0; 0; 0	361076	10	15q11	ENSRNOT00000058079; ENSRNOT00000044063; mRNARGD2715719_1; mRNARGD6529186_1; mRNARGD7535101_1; mRNARGD7535102_1; mRNARGD7535103_1; RGD1561955.aSep08; RGD1561955.bSep08; TCONS_00038894; TCONS_00039963; DAGK_acc.0.aSep08; klawja.aSep08; sterjaw.aSep08-unspliced; steyjaw.aSep08-unspliced; stojaw.aSep08-unspliced	ENSEMBL; Rat Genome Database; Ace View; Chalmel	diacylglycerol kinase, eta [gene_biotype:protein_coding transcript_biotype:protein_coding]; Protein Dgkh; ENCODES a protein that exhibits diacylglycerol kinase activity (ortholog) AND INVOLVED IN protein kinase C-activating G-protein coupled receptor signaling pathway (ortholog) AND protein oligomerization (ortholog) AND FOUND IN cytoplasm (ortholog) AND endosome (ortholog) AND nuclear membrane (…	chr15	100	100	0		0	ENSRNOT00000058079	D3ZSZ6				ENSRNOT00000058079	GO:0007205; GO:0016310; GO:0035556; GO:0051259	protein kinase C-activating G-protein coupled receptor signaling pathway; phosphorylation; intracellular signal transduction; protein oligomerization	inferred from electronic annotation; not recorded	ENSRNOT00000058079	GO:0005634; GO:0005737; GO:0005768; GO:0031965	nucleus; cytoplasm; endosome; nuclear membrane	not recorded; inferred from electronic annotation	ENSRNOT00000058079	GO:0004143; GO:0005524; GO:0003951; GO:0000166; GO:0016301; GO:0016740	diacylglycerol kinase activity; ATP binding; NAD+ kinase activity; nucleotide binding; kinase activity; transferase activity	inferred from electronic annotation; not recorded
TC0X00000293.rn.2	5.67	4.01	0.79	0.31	T	T	3.15	6.57E-05	0.0004	T	NM_001014112; ENSRNOT00000037047; BC078965	Saxo1	stabilizer of axonemal microtubules 1	chrX	+	Coding	29520263	29522420	0; 0; 0; 0; 0; 0; 0; 0; 0	317471	10	Xq21	NM_001014112; ENSRNOT00000037047; BC078965; mRNARGD2447578_1	RefSeq; ENSEMBL; GenBank; Rat Genome Database	Rattus norvegicus stabilizer of axonemal microtubules 1 (Saxo1), mRNA.; similar to hypothetical protein MGC35182 [gene_biotype:protein_coding transcript_biotype:protein_coding]; Rattus norvegicus similar to hypothetical protein MGC35182, mRNA (cDNA clone MGC:93843 IMAGE:7111432), complete cds.; similar to hypothetical protein MGC35182	chrX	100	100	0		0	NM_001014112; ENSRNOT00000037047; BC078965	Q6AYP6; R9PY03	NM_001014112; ENSRNOT00000037047; BC078965	Rn.110842	testis| juvenile	NM_001014112; ENSRNOT00000037047; BC078965	GO:0009631; GO:0030030; GO:0045724; GO:0070417	cold acclimation; cell projection organization; positive regulation of cilium assembly; cellular response to cold	not recorded; inferred from sequence or structural similarity; inferred from electronic annotation	NM_001014112; ENSRNOT00000037047; BC078965	GO:0005814; GO:0005879; GO:0031512; GO:0036064; GO:0036126; GO:0005737; GO:0005815; GO:0005856; GO:0042995	centriole; axonemal microtubule; motile primary cilium; ciliary basal body; sperm flagellum; cytoplasm; microtubule organizing center; cytoskeleton; cell projection	not recorded; inferred from sequence or structural similarity; inferred from electronic annotation	NM_001014112; ENSRNOT00000037047; BC078965	GO:0008017	microtubule binding	not recorded; inferred from sequence or structural similarity
TC1400000442.rn.2	9.57	7.91	0.14	0.11	T	T	3.15	2.78E-09	1.68E-07	T	ENSRNOT00000003061	Fryl	FRY-like	chr14	+	Coding	37551805	37757510	0; 0; 0; 0; 0; 0; 0; 0; 0	364144	10	14p11	ENSRNOT00000003061; ENSRNOT00000036206; mRNARGD7641843_1; mRNARGD7641844_1; mRNARGD7641845_1; mRNARGD7641846_1; mRNARGD7641847_1; mRNARGD7641848_1; mRNARGD7641849_1; mRNARGD7641850_1; mRNARGD7641851_1; mRNARGD7641852_1; mRNARGD7641853_1; mRNARGD7641854_1; mRNARGD7641855_1; mRNARGD7641856_1; RGD1311309.aSep08; TCONS_00032602; TCONS_00035463; varjey.aSep08; vawjey.aSep08; vawjey.bSep08; vawjey.cSep…	ENSEMBL; Rat Genome Database; Ace View; Chalmel	FRY-like [gene_biotype:protein_coding transcript_biotype:protein_coding]; Protein Fryl; INTERACTS WITH (-)-demecolcine (ortholog) AND (-)-epigallocatechin 3-gallate (ortholog) AND 17beta-estradiol (ortholog); FRY-like; PREDICTED: similar to 2510002A14Rik protein, transcript variant 2 (RGD1311309), mRNA.; Unannotated AceView Transcript	chr14	100	100	0		0	ENSRNOT00000003061	D3ZQY4				ENSRNOT00000003061	GO:0000902; GO:0031175; GO:0090527	cell morphogenesis; neuron projection development; actin filament reorganization	not recorded	ENSRNOT00000003061	GO:0005938; GO:0030427	cell cortex; site of polarized growth	not recorded
TC0100007954.rn.2	9.04	7.39	0.26	0.46	T	T	3.15	9.45E-07	1.35E-05	T	ENSRNOT00000018693; ENSRNOT00000054679; ENSRNOT00000067257; Ablim1.aSep08; mRNARGD6751967_t03; TCONS_00012975; TCONS_00012977	Ablim1; ENSRNOG00000013687	actin-binding LIM protein 1 [Source:MGI Symbol;Acc:MGI:1194500]; Protein Ablim1; actin-binding LIM protein 1; ENCODES a protein that exhibits actin binding (ortholog) AND INVOLVED IN axon guidance (ortholog) AND positive regulation of transcription from RNA polymerase II promoter (ortholog) AND FOUND IN actin cytoskeleton (ortholog) AND INTERACTS WITH diuron AND rotenone AND 17beta-estradiol (ort…	chr1	-	Coding	277853877	278042240	0; 0; 0; 0; 0; 0; 0; 0; 0		10		ENSRNOT00000018693; ENSRNOT00000054679; ENSRNOT00000067257; Ablim1.aSep08; mRNARGD6751967_t03; TCONS_00012975; TCONS_00012977; LIM.3.aSep08; LIM.3.bSep08	ENSEMBL; Ace View; Rat Genome Database; Chalmel	actin-binding LIM protein 1 [gene_biotype:protein_coding transcript_biotype:protein_coding]; Protein Ablim1; actin-binding LIM protein 1; ENCODES a protein that exhibits actin binding (ortholog) AND INVOLVED IN axon guidance (ortholog) AND positive regulation of transcription from RNA polymerase II promoter (ortholog) AND FOUND IN actin cytoskeleton (ortholog) AND INTERACTS WITH diuron AND roteno…	chr1	100	100	0		0	ENSRNOT00000018693; ENSRNOT00000054679	F1LWK7; E9PT39				ENSRNOT00000018693; ENSRNOT00000054679	GO:0007411; GO:0008150; GO:0042384; GO:0030032; GO:0045944; GO:0007010	axon guidance; biological_process; cilium assembly; lamellipodium assembly; positive regulation of transcription from RNA polymerase II promoter; cytoskeleton organization	inferred from electronic annotation; no biological data available	ENSRNOT00000018693; ENSRNOT00000054679	GO:0005575; GO:0001725; GO:0015629; GO:0030027; GO:0097481	cellular_component; stress fiber; actin cytoskeleton; lamellipodium; neuronal postsynaptic density	no biological data available; inferred from electronic annotation	ENSRNOT00000018693; ENSRNOT00000054679	GO:0005515; GO:0003779; GO:0008270; GO:0046872	protein binding; actin binding; zinc ion binding; metal ion binding	inferred from physical interaction; inferred from electronic annotation
TC1600000711.rn.2	6.88	5.22	0.19	0.34	T	T	3.15	1.01E-07	2.29E-06	T	NM_001271244; ENSRNOT00000017883; ENSRNOT00000068011	Rbpms	RNA binding protein with multiple splicing	chr16	+	Coding	61954537	62110000	0; 0; 0; 0; 0; 0; 0; 0; 0	498642	10	16q12.3	NM_001271244; ENSRNOT00000017883; ENSRNOT00000068011; ENSRNOT00000046138; mRNARGD7693585_1; mRNARGD7693586_1; mRNARGD7693587_1; mRNARGD7693588_1; mRNARGD7693589_1; mRNARGD7693590_1; RGD1561067.aSep08; RGD1561067.bSep08; RGD1561067.cSep08; RGD1561067.dSep08; RGD1561067.eSep08; RGD1561067.fSep08; RGD1561067.gSep08; RGD1561067.hSep08; RGD1561067.jSep08; TCONS_00041060; TCONS_00042342; TCONS_00043302	RefSeq; ENSEMBL; Rat Genome Database; Ace View; Chalmel	Rattus norvegicus RNA binding protein with multiple splicing (Rbpms), mRNA.; RNA binding protein with multiple splicing [gene_biotype:protein_coding transcript_biotype:protein_coding]; RNA binding protein with multiple splicing (Rbpms), mRNA; ENCODES a protein that exhibits poly(A) binding (ortholog) AND poly(A) RNA binding (ortholog) AND transcription coactivator activity (ortholog) AND INVOLVED…	chr16	100	100	0		0	NM_001271244; ENSRNOT00000017883; ENSRNOT00000068011	F1M9Y9; F2Z3S5	NM_001271244; ENSRNOT00000017883; ENSRNOT00000068011	Rn.8565	brain| colon| connective tissue| embryonic tissue| eye| heart| liver| lung| ovary| pancreas| pituitary gland| spleen|tailbud embryo| metamorphosing embryo| fetus| juvenile| adult	NM_001271244; ENSRNOT00000017883; ENSRNOT00000068011	GO:0000398; GO:0010862; GO:0060391; GO:1903506	mRNA splicing, via spliceosome; positive regulation of pathway-restricted SMAD protein phosphorylation; positive regulation of SMAD protein import into nucleus; regulation of nucleic acid-templated transcription	inferred from electronic annotation; not recorded	NM_001271244; ENSRNOT00000017883; ENSRNOT00000068011	GO:0005654; GO:0005737	nucleoplasm; cytoplasm	inferred from electronic annotation; not recorded	NM_001271244; ENSRNOT00000017883; ENSRNOT00000068011	GO:0000166; GO:0003713; GO:0008143; GO:0017069; GO:0044822; GO:0003676; GO:0005515	nucleotide binding; transcription coactivator activity; poly(A) binding; snRNA binding; poly(A) RNA binding; nucleic acid binding; protein binding	inferred from electronic annotation; not recorded
TC1600001850.rn.2	4.86	3.21	0.5	0.11	T	F	3.14	3.46E-07	6.08E-06	F	NM_012928; ENSRNOT00000016415; Cnga2.aSep08; mRNARGD6489886_1; mRNARGD7539668_1	Cnga2; LOC100911965	cyclic nucleotide gated channel alpha 2; INTERACTS WITH aflatoxin B1 (ortholog) AND all-trans-retinoic acid (ortholog) AND benzo[a]pyrene (ortholog); ENCODES a protein that exhibits cGMP binding AND intracellular cAMP activated cation channel activity AND intracellular cGMP activated cation channel activity AND INVOLVED IN membrane depolarization AND protein heterotetramerization AND protein homo…	chr16	-	Coding	69873460	69935986	0; 0; 0; 0; 0; 0; 0; 0; 0	25411	10		NM_012928; ENSRNOT00000016415; Cnga2.aSep08; mRNARGD6489886_1; mRNARGD7539668_1	RefSeq; ENSEMBL; Ace View; Rat Genome Database	Rattus norvegicus cyclic nucleotide gated channel alpha 2 (Cnga2), mRNA.; cyclic nucleotide gated channel alpha 2 [gene_biotype:protein_coding transcript_biotype:protein_coding]; cyclic nucleotide gated channel alpha 2; INTERACTS WITH aflatoxin B1 (ortholog) AND all-trans-retinoic acid (ortholog) AND benzo[a]pyrene (ortholog); ENCODES a protein that exhibits cGMP binding AND intracellular cAMP ac…	chr16	100	100	0		0	NM_012928; ENSRNOT00000016415	Q00195; F1LS43	NM_012928; ENSRNOT00000016415	Rn.10384	brain| adult	NM_012928; ENSRNOT00000016415	GO:0007608; GO:0051289; GO:0051290; GO:0051899; GO:0071805; GO:0006810; GO:0006811; GO:0006813; GO:0007603; GO:0050896; GO:0055085; GO:0034220	sensory perception of smell; protein homotetramerization; protein heterotetramerization; membrane depolarization; potassium ion transmembrane transport; transport; ion transport; potassium ion transport; phototransduction, visible light; response to stimulus; transmembrane transport; ion transmembrane transport	inferred from expression pattern; not recorded; inferred from direct assay; inferred from electronic annotation	NM_012928; ENSRNOT00000016415	GO:0005886; GO:0005887; GO:0016021; GO:0017071; GO:0043204; GO:0016020	plasma membrane; integral component of plasma membrane; integral component of membrane; intracellular cyclic nucleotide activated cation channel complex; perikaryon; membrane	inferred from direct assay; not recorded; inferred from electronic annotation	NM_012928; ENSRNOT00000016415	GO:0005216; GO:0005222; GO:0005223; GO:0005249; GO:0005516; GO:0030552; GO:0030553; GO:0000166	ion channel activity; intracellular cAMP activated cation channel activity; intracellular cGMP activated cation channel activity; voltage-gated potassium channel activity; calmodulin binding; cAMP binding; cGMP binding; nucleotide binding	not recorded; inferred from direct assay; inferred from electronic annotation
TC0800002087.rn.2	7.16	5.51	0.48	0.16	T	T	3.14	5.49E-07	8.82E-06	T	NM_001108997; ENSRNOT00000064551	Dock6	dedicator of cytokinesis 6	chr8	-	Coding	22822412	22874651	0; 0; 0; 0; 0; 0; 0; 0; 0	367039	10	8q13	NM_001108997; ENSRNOT00000064551; Dock6.aSep08; Dock6.bSep08; mRNARGD4113959_1; mRNARGD7738796_1; mRNARGD7738797_1; mRNARGD7738798_1; mRNARGD7738799_1; smawpey.aSep08; smopey.aSep08; smupey.aSep08; smupey.bSep08-unspliced	RefSeq; ENSEMBL; Ace View; Rat Genome Database	Rattus norvegicus dedicator of cytokinesis 6 (Dock6), mRNA.; dedicator of cytokinesis 6 [gene_biotype:protein_coding transcript_biotype:protein_coding]; dedicator of cytokinesis 6; ENCODES a protein that exhibits guanyl-nucleotide exchange factor activity (inferred) AND INVOLVED IN positive regulation of GTPase activity (inferred) AND small GTPase mediated signal transduction (inferred) AND INTER…	chr8	100	100	0		0	NM_001108997; ENSRNOT00000064551	D3ZY19	NM_001108997; ENSRNOT00000064551	Rn.22443	adipose tissue| adrenal gland| brain| colon| heart| lung| pancreas| pineal gland| spleen|tailbud embryo| fetus| juvenile| adult	NM_001108997; ENSRNOT00000064551	GO:0007264; GO:0043547	small GTPase mediated signal transduction; positive regulation of GTPase activity	inferred from electronic annotation	NM_001108997; ENSRNOT00000064551	GO:0005622; GO:0005737	intracellular; cytoplasm	inferred from electronic annotation; not recorded	NM_001108997; ENSRNOT00000064551	GO:0005085	guanyl-nucleotide exchange factor activity	inferred from electronic annotation
TC1500001899.rn.2	4.86	3.22	0.46	0.2	T	T	3.13	5.15E-06	5.38E-05	T	NM_001037532; ENSRNOT00000059215	Defb42	defensin beta 42	chr15	-	Coding	46159511	46166335	0; 0; 0; 0; 0; 0; 0; 0; 0	641657	10	15p12	NM_001037532; ENSRNOT00000059215; Defb42.aSep08; mRNARGD2617590_1	RefSeq; ENSEMBL; Ace View; Rat Genome Database	Rattus norvegicus defensin beta 42 (Defb42), mRNA.; defensin beta 42 [gene_biotype:protein_coding transcript_biotype:protein_coding]; defensin beta 42; INVOLVED IN defense response to bacterium (inferred) AND FOUND IN extracellular region (inferred)	chr15	100	100	0		0	NM_001037532; ENSRNOT00000059215	Q32ZF4	NM_001037532; ENSRNOT00000059215	Rn.160889		NM_001037532; ENSRNOT00000059215	GO:0042742; GO:0006952	defense response to bacterium; defense response	inferred from electronic annotation	NM_001037532; ENSRNOT00000059215	GO:0005576	extracellular region	inferred from electronic annotation
TC0200003808.rn.2	7.35	5.71	0.22	0.33	T	T	3.13	1.53E-07	3.15E-06	T	ENSRNOT00000001187; mRNARGD2358398_1; mRNARGD7550772_1; mRNARGD7682944_1; mRNARGD7682945_1; mRNARGD7682946_1	LOC304239; LOC102553407; LOC691046	similar to RalA binding protein 1 [Source:RGD Symbol;Acc:1565198]; INVOLVED IN signal transduction (inferred) AND FOUND IN intracellular (inferred) AND INTERACTS WITH (S)-colchicine (ortholog) AND 3 4-dichloroaniline (ortholog) AND 4-hydroxynon-2-enal (ortholog); rho GTPase-activating protein 20-like; similar to nidogen 2	chr2	-	Coding	157031018	157175419	0; 0; 0; 0; 0; 0; 0; 0; 0		10		ENSRNOT00000001187; mRNARGD2358398_1; mRNARGD7550772_1; mRNARGD7682944_1; mRNARGD7682945_1; mRNARGD7682946_1	ENSEMBL; Rat Genome Database	similar to RalA binding protein 1 [gene_biotype:protein_coding transcript_biotype:protein_coding]; INVOLVED IN signal transduction (inferred) AND FOUND IN intracellular (inferred) AND INTERACTS WITH (S)-colchicine (ortholog) AND 3 4-dichloroaniline (ortholog) AND 4-hydroxynon-2-enal (ortholog); rho GTPase-activating protein 20-like; similar to nidogen 2	chr2	100	100	0		0	ENSRNOT00000001187	F1LR97				ENSRNOT00000001187	GO:0007165; GO:0006897; GO:0007264; GO:0043547	signal transduction; endocytosis; small GTPase mediated signal transduction; positive regulation of GTPase activity	inferred from electronic annotation	ENSRNOT00000001187	GO:0005622; GO:0016020	intracellular; membrane	inferred from electronic annotation	ENSRNOT00000001187	GO:0005096; GO:0016887; GO:0017160	GTPase activator activity; ATPase activity; Ral GTPase binding
TC0600000642.rn.2	7.38	5.73	0.33	0.25	T	T	3.13	9.70E-08	2.21E-06	T	NM_019304; ENSRNOT00000063874	Dgkb	diacylglycerol kinase, beta	chr6	+	Coding	57516364	58277383	0; 0; 0; 0; 0; 0; 0; 0; 0	54248	10	6q21	NM_019304; ENSRNOT00000063874; Dgkb.aSep08; Dgkb.bSep08; Dgkb.cSep08; mRNARGD2537873_1; mRNARGD2537873_2	RefSeq; ENSEMBL; Ace View; Rat Genome Database	Rattus norvegicus diacylglycerol kinase, beta (Dgkb), mRNA.; diacylglycerol kinase, beta [gene_biotype:protein_coding transcript_biotype:protein_coding]; diacylglycerol kinase, beta; ENCODES a protein that exhibits diacylglycerol kinase activity AND INVOLVED IN intracellular signal transduction (inferred) AND phosphorylation (inferred) AND protein kinase C-activating G-protein coupled receptor si…	chr6	100	100	0		0	NM_019304; ENSRNOT00000063874	P49621; F1LP01	NM_019304; ENSRNOT00000063874	Rn.11413	brain| eye| ovary| pancreas| prostate| adult	NM_019304; ENSRNOT00000063874	GO:0007205; GO:0016310; GO:0035556	protein kinase C-activating G-protein coupled receptor signaling pathway; phosphorylation; intracellular signal transduction	inferred from electronic annotation	NM_019304; ENSRNOT00000063874	GO:0005622; GO:0005737; GO:0005886; GO:0016020	intracellular; cytoplasm; plasma membrane; membrane	inferred from electronic annotation; not recorded; inferred from direct assay	NM_019304; ENSRNOT00000063874	GO:0004143; GO:0005509; GO:0005524; GO:0000166; GO:0016301; GO:0016740; GO:0046872; GO:0003951	diacylglycerol kinase activity; calcium ion binding; ATP binding; nucleotide binding; kinase activity; transferase activity; metal ion binding; NAD+ kinase activity	inferred from direct assay; inferred from electronic annotation; not recorded
TC0600002356.rn.2	6.98	5.34	0.57	0.19	T	T	3.12	1.18E-06	1.62E-05	T	ENSRNOT00000005643; mRNARGD2577388_1	Smarce1l	Protein Smarce1l; ENCODES a protein that exhibits ligand-dependent nuclear receptor binding (inferred) AND N-acetyltransferase activity (inferred) AND protein N-terminus binding (inferred) AND INVOLVED IN chromatin remodeling (inferred) AND metabolic process (inferred) AND negative regulation of transcription DNA-templated (inferred) AND FOUND IN nucleus (inferred) AND transcriptional repressor c…	chr6	-	Coding	59366840	59368066	0; 0; 0; 0; 0; 0; 0; 0; 0		10		ENSRNOT00000005643; mRNARGD2577388_1	ENSEMBL; Rat Genome Database	Protein Smarce1l; ENCODES a protein that exhibits ligand-dependent nuclear receptor binding (inferred) AND N-acetyltransferase activity (inferred) AND protein N-terminus binding (inferred) AND INVOLVED IN chromatin remodeling (inferred) AND metabolic process (inferred) AND negative regulation of transcription DNA-templated (inferred) AND FOUND IN nucleus (inferred) AND transcriptional repressor c…	chr6	100	100	0		0
TC0200003684.rn.2	5.97	4.34	0.4	0.25	T	T	3.11	2.40E-07	4.49E-06	T	mRNARGD7647091_1; TCONS_00060883	LOC102549823; Trpc4	uncharacterized LOC102549823; transient receptor potential cation channel, subfamily C, member 4 (Trpc4), transcript variant beta, mRNA. Chalmel, et. al. Testis-expressed Unannotated Transcripts (TUTs)	chr2	-	NonCoding	143517051	143522232	0; 0; 0; 0; 0; 0; 0; 0; 0		10		mRNARGD7647091_1; TCONS_00060883	Rat Genome Database; Chalmel	uncharacterized LOC102549823; transient receptor potential cation channel, subfamily C, member 4 (Trpc4), transcript variant beta, mRNA. Chalmel, et. al. Testis-expressed Unannotated Transcripts (TUTs)	chr2	100	100	0		0
TC0800003560.rn.2	8.16	6.52	0.25	0.13	T	T	3.11	3.70E-08	1.07E-06	T	NM_133534; ENSRNOT00000025019	Cx3cr1	chemokine (C-X3-C motif) receptor 1	chr8	-	Coding	128740756	128754514	0; 0; 0; 0; 0; 0; 0; 0; 0	171056	10	8q32	NM_133534; ENSRNOT00000025019; Cx3cr1.aSep08; mRNARGD2386092_1	RefSeq; ENSEMBL; Ace View; Rat Genome Database	Rattus norvegicus chemokine (C-X3-C motif) receptor 1 (Cx3cr1), mRNA.; chemokine (C-X3-C motif) receptor 1 [gene_biotype:protein_coding transcript_biotype:protein_coding]; chemokine (C-X3-C motif) receptor 1; ENCODES a protein that exhibits C-X3-C chemokine receptor activity AND cytokine receptor activity (ortholog) AND INVOLVED IN cellular response to lipopolysaccharide AND cellular response to …	chr8	100	100	0		0	NM_133534; ENSRNOT00000025019	P35411	NM_133534; ENSRNOT00000025019	Rn.10482	prostate| adult	NM_133534; ENSRNOT00000025019	GO:0001774; GO:0002052; GO:0002282; GO:0002881; GO:0007155; GO:0007186; GO:0007613; GO:0016525; GO:0019221; GO:0021795; GO:0030336; GO:0045766; GO:0048246; GO:0070098; GO:0071222; GO:0071560; GO:1900272; GO:2001240; GO:0006935; GO:0007165	microglial cell activation; positive regulation of neuroblast proliferation; microglial cell activation involved in immune response; negative regulation of chronic inflammatory response to non-antigenic stimulus; cell adhesion; G-protein coupled receptor signaling pathway; memory; negative regulation of angiogenesis; cytokine-mediated signaling pathway; cerebral cortex cell migration; negative re…	inferred from mutant phenotype; inferred from electronic annotation; not recorded; inferred from direct assay; inferred from expression pattern	NM_133534; ENSRNOT00000025019	GO:0016021; GO:0032809; GO:0043005; GO:0048471; GO:0005886; GO:0016020	integral component of membrane; neuronal cell body membrane; neuron projection; perinuclear region of cytoplasm; plasma membrane; membrane	inferred from electronic annotation; inferred from direct assay	NM_133534; ENSRNOT00000025019	GO:0004896; GO:0016495; GO:0004871; GO:0004930; GO:0005515	cytokine receptor activity; C-X3-C chemokine receptor activity; signal transducer activity; G-protein coupled receptor activity; protein binding	not recorded; inferred from direct assay; inferred from electronic annotation	NM_133534; ENSRNOT00000025019
TC0200004857.rn.2	10.81	9.18	0.38	0.61	T	T	3.11	5.25E-06	5.48E-05	T	NM_031327; ENSRNOT00000019501; BC081689	Cyr61	cysteine-rich, angiogenic inducer, 61	chr2	-	Coding	251529352	251532312	0; 0; 0; 0; 0; 0; 0; 0; 0	83476	10	2q44	NM_031327; ENSRNOT00000019501; BC081689; Cyr61.aSep08; Cyr61.bSep08-unspliced; mRNARGD2398009_t00	RefSeq; ENSEMBL; GenBank; Ace View; Rat Genome Database	Rattus norvegicus cysteine-rich, angiogenic inducer, 61 (Cyr61), mRNA.; cysteine-rich, angiogenic inducer, 61 [gene_biotype:protein_coding transcript_biotype:protein_coding]; Rattus norvegicus cysteine-rich, angiogenic inducer, 61, mRNA (cDNA clone MGC:93040 IMAGE:7122117), complete cds.; cysteine-rich, angiogenic inducer, 61; ENCODES a protein that exhibits extracellular matrix binding (ortholog…	chr2	100	100	0		0	NM_031327; ENSRNOT00000019501; BC081689	Q9ES72; Q66HT5; Q9WTM9	NM_031327; ENSRNOT00000019501; BC081689	Rn.22129	adipose tissue| brain| connective tissue| eye| heart| lung| muscle| prostate| vibrissa| fetus| adult	NM_031327; ENSRNOT00000019501; BC081689	GO:0001558; GO:0001649; GO:0001934; GO:0002041; GO:0003181; GO:0003278; GO:0003281; GO:0006935; GO:0007155; GO:0007165; GO:0007267; GO:0010518; GO:0010811; GO:0016337; GO:0030198; GO:0030335; GO:0030513; GO:0033690; GO:0043065; GO:0043066; GO:0043280; GO:0044319; GO:0045597; GO:0045669; GO:0045766; GO:0045860; GO:0045944; GO:0060413; GO:0060548; GO:0060591; GO:0060710; GO:0060716; GO:0061036; GO:…	regulation of cell growth; osteoblast differentiation; positive regulation of protein phosphorylation; intussusceptive angiogenesis; atrioventricular valve morphogenesis; apoptotic process involved in heart morphogenesis; ventricular septum development; chemotaxis; cell adhesion; signal transduction; cell-cell signaling; positive regulation of phospholipase activity; positive regulation of cell-s…	inferred from electronic annotation; not recorded; inferred from direct assay; traceable author statement	NM_031327; ENSRNOT00000019501; BC081689	GO:0005576; GO:0005578; GO:0031012	extracellular region; proteinaceous extracellular matrix; extracellular matrix	inferred from electronic annotation; traceable author statement; not recorded	NM_031327; ENSRNOT00000019501; BC081689	GO:0005178; GO:0005520; GO:0008201; GO:0050840; GO:0019838	integrin binding; insulin-like growth factor binding; heparin binding; extracellular matrix binding; growth factor binding	not recorded; inferred from electronic annotation; traceable author statement
TC0400001817.rn.2	6.2	4.57	0.64	0.17	T	T	3.1	1.94E-05	0.0002	T	ENSRNOT00000027092; mRNARGD2341671_t01; TCONS_00084197	Parp11	Protein Parp11; ENCODES a protein that exhibits NAD+ ADP-ribosyltransferase activity (inferred) AND INTERACTS WITH L-methionine (ortholog) AND choline (ortholog) AND copper(2+) sulfate (ortholog); PREDICTED: poly (ADP-ribose) polymerase family, member 11 (Parp11), mRNA.	chr4	+	Coding	160038743	160057695	0; 0; 0; 0; 0; 0; 0; 0; 0		10		ENSRNOT00000027092; mRNARGD2341671_t01; TCONS_00084197	ENSEMBL; Rat Genome Database; Chalmel	Protein Parp11; ENCODES a protein that exhibits NAD+ ADP-ribosyltransferase activity (inferred) AND INTERACTS WITH L-methionine (ortholog) AND choline (ortholog) AND copper(2+) sulfate (ortholog); PREDICTED: poly (ADP-ribose) polymerase family, member 11 (Parp11), mRNA.	chr4	100	100	0		0
TC0400001460.rn.2	5.68	4.05	0.46	0.12	T	T	3.1	4.70E-06	4.99E-05	T	ENSRNOT00000050382	Fam19a1	Protein Fam19a1	chr4	+	Coding	128824049	128935413	0; 0; 0; 0; 0; 0; 0; 0; 0		10		ENSRNOT00000050382	ENSEMBL	Protein Fam19a1	chr4	100	100	0		0
TC0500002575.rn.2	7.02	5.39	0.22	0.18	T	T	3.09	1.58E-08	5.60E-07	T	ENSRNOT00000017903	RGD1561916	similar to testes development-related NYD-SP22 isoform 1	chr5	-	Coding	57883705	57896451	0; 0; 0; 0; 0; 0; 0; 0; 0	500441	10	5q22	ENSRNOT00000017903; ENSRNOT00000068698; mRNARGD2328159_1; mRNARGD7644712_1; mRNARGD7644713_1; mRNARGD7644714_1; RGD1561916.aSep08; TCONS_00091055; TCONS_00091056; TCONS_00091057; TCONS_00092576	ENSEMBL; Rat Genome Database; Ace View; Chalmel	similar to testes development-related NYD-SP22 isoform 1 [gene_biotype:protein_coding transcript_biotype:protein_coding]; Protein RGD1561916; ENCODES a protein that exhibits alpha-tubulin binding (ortholog) AND INVOLVED IN cellular protein complex assembly (ortholog) AND FOUND IN cytoplasm (ortholog) AND manchette (ortholog) AND nucleus (ortholog) AND INTERACTS WITH (-)-epigallocatechin 3-gallate…	chr5	100	100	0		0	ENSRNOT00000017903	D4A9U1				ENSRNOT00000017903	GO:0043623	cellular protein complex assembly	inferred from electronic annotation; not recorded	ENSRNOT00000017903	GO:0002177; GO:0005634; GO:0005737; GO:0048471	manchette; nucleus; cytoplasm; perinuclear region of cytoplasm	inferred from electronic annotation; not recorded	ENSRNOT00000017903	GO:0043014; GO:0005515	alpha-tubulin binding; protein binding	inferred from electronic annotation; not recorded
TC0100002316.rn.2	5.58	3.96	0.81	0.17	T	T	3.08	0.0012	0.0047	T	NM_001000220; ENSRNOT00000071859	Olr263	olfactory receptor 263	chr1	+	Coding	172625352	172626296	0; 0; 0; 0; 0; 0; 0; 0; 0	293399	10	1q33	NM_001000220; ENSRNOT00000071859; mRNARGD2405830_1; Olr263.aSep08-unspliced	RefSeq; ENSEMBL; Rat Genome Database; Ace View	Rattus norvegicus olfactory receptor 263 (Olr263), mRNA.; olfactory receptor 263 [gene_biotype:protein_coding transcript_biotype:protein_coding]; ENCODES a protein that exhibits G-protein coupled receptor activity (inferred) AND olfactory receptor activity (inferred) AND INVOLVED IN detection of chemical stimulus involved in sensory perception of smell (inferred) AND G-protein coupled receptor si…	chr1	100	100	0		0	NM_001000220; ENSRNOT00000071859	M0RAZ5	NM_001000220; ENSRNOT00000071859	Rn.141769		NM_001000220; ENSRNOT00000071859	GO:0007186; GO:0007608; GO:0050911; GO:0007165; GO:0050896	G-protein coupled receptor signaling pathway; sensory perception of smell; detection of chemical stimulus involved in sensory perception of smell; signal transduction; response to stimulus	not recorded; inferred from electronic annotation	NM_001000220; ENSRNOT00000071859	GO:0005887; GO:0016021; GO:0005886; GO:0016020	integral component of plasma membrane; integral component of membrane; plasma membrane; membrane	not recorded; inferred from electronic annotation	NM_001000220; ENSRNOT00000071859	GO:0004930; GO:0004984; GO:0005549; GO:0004871	G-protein coupled receptor activity; olfactory receptor activity; odorant binding; signal transducer activity	not recorded; inferred from electronic annotation
TC0100003516.rn.2	8.28	6.66	0.72	0.16	T	T	3.07	0.0001	0.0007	T	NM_001024753; ENSRNOT00000054757; BC097384	Ifit2	interferon-induced protein with tetratricopeptide repeats 2	chr1	+	Coding	252894663	252900728	0; 0; 0; 0; 0; 0; 0; 0; 0	294091	10	1q52	NM_001024753; ENSRNOT00000054757; BC097384; Ifit2.aSep08; mRNARGD2786526_1; TCONS_00001441	RefSeq; ENSEMBL; GenBank; Ace View; Rat Genome Database; Chalmel	Rattus norvegicus interferon-induced protein with tetratricopeptide repeats 2 (Ifit2), mRNA.; interferon-induced protein with tetratricopeptide repeats 2 [gene_biotype:protein_coding transcript_biotype:protein_coding]; Rattus norvegicus interferon-induced protein with tetratricopeptide repeats 2, mRNA (cDNA clone MGC:114424 IMAGE:7446350), complete cds.; interferon-induced protein with tetratrico…	chr1	100	100	0		0	NM_001024753; ENSRNOT00000054757; BC097384	Q4V8H9	NM_001024753; ENSRNOT00000054757; BC097384	Rn.6175	embryonic tissue| eye| heart| lung| placenta| metamorphosing embryo| adult	NM_001024753; ENSRNOT00000054757; BC097384	GO:0009615; GO:0032091; GO:0035457; GO:0043065; GO:0051607; GO:0060337	response to virus; negative regulation of protein binding; cellular response to interferon-alpha; positive regulation of apoptotic process; defense response to virus; type I interferon signaling pathway	not recorded; inferred from electronic annotation	NM_001024753; ENSRNOT00000054757; BC097384	GO:0005737; GO:0005783; GO:0005829	cytoplasm; endoplasmic reticulum; cytosol	not recorded; inferred from electronic annotation	NM_001024753; ENSRNOT00000054757; BC097384	GO:0003723; GO:0044822; GO:0005515	RNA binding; poly(A) RNA binding; protein binding	not recorded; inferred from electronic annotation
TC0100007072.rn.2	5.04	3.42	0.7	0.35	T	F	3.06	1.90E-05	0.0002	F	NM_001106323; ENSRNOT00000026092	Rhod	ras homolog family member D	chr1	-	Coding	219668352	219684194	0; 0; 0; 0; 0; 0; 0; 0; 0	293660	10	1q42	NM_001106323; ENSRNOT00000026092; mRNARGD4113682_1; Rhod.aSep08; Rhod.bSep08; TCONS_00002807; TCONS_00012767; TCONS_00012768; TCONS_00012769	RefSeq; ENSEMBL; Rat Genome Database; Ace View; Chalmel	Rattus norvegicus ras homolog family member D (Rhod), mRNA.; ras homolog family member D [gene_biotype:protein_coding transcript_biotype:protein_coding]; ENCODES a protein that exhibits GTP binding (ortholog) AND INVOLVED IN small GTPase mediated signal transduction (inferred) AND FOUND IN intracellular (inferred) AND membrane (inferred) AND INTERACTS WITH 2 4-dinitrotoluene AND 2 6-dinitrotoluen…	chr1	100	100	0		0	NM_001106323; ENSRNOT00000026092	D4ADM8	NM_001106323; ENSRNOT00000026092	Rn.25197	connective tissue| eye| kidney| ovary| small intestine| testis| vibrissa| juvenile| adult	NM_001106323; ENSRNOT00000026092	GO:0006605; GO:0007264; GO:0030032; GO:0030335; GO:0045785; GO:0048041; GO:0051017; GO:0051893; GO:2000249; GO:0008150	protein targeting; small GTPase mediated signal transduction; lamellipodium assembly; positive regulation of cell migration; positive regulation of cell adhesion; focal adhesion assembly; actin filament bundle assembly; regulation of focal adhesion assembly; regulation of actin cytoskeleton reorganization; biological_process	inferred from electronic annotation; not recorded; no biological data available	NM_001106323; ENSRNOT00000026092	GO:0005622; GO:0016020; GO:0005575	intracellular; membrane; cellular_component	inferred from electronic annotation; no biological data available	NM_001106323; ENSRNOT00000026092	GO:0005525; GO:0019901; GO:0000166; GO:0003674	GTP binding; protein kinase binding; nucleotide binding; molecular_function	inferred from electronic annotation; not recorded; no biological data available
TC0300001805.rn.2	8.84	7.23	0.29	0.13	T	T	3.06	9.61E-08	2.20E-06	T	NM_024353; ENSRNOT00000042853; ENSRNOT00000045393; ENSRNOT00000049855	Plcb4	phospholipase C, beta 4	chr3	+	Coding	128601072	128971726	0; 0; 0; 0; 0; 0; 0; 0; 0	25031	10	3q36	NM_024353; ENSRNOT00000042853; ENSRNOT00000045393; ENSRNOT00000049855; mRNARGD2725502_1; mRNARGD7673635_1; mRNARGD7673636_1; mRNARGD7673637_1; mRNARGD7673638_1; mRNARGD7673639_1; mRNARGD7673640_1; mRNARGD7673641_1; mRNARGD7673642_1; mRNARGD7673643_1; mRNARGD7673644_1; mRNARGD7673645_1; mRNARGD7673646_1; mRNARGD7673647_1; Plcb4.aSep08; Plcb4.bSep08; Plcb4.cSep08; TCONS_00072304; TCONS_00072308; TC…	RefSeq; ENSEMBL; Rat Genome Database; Ace View; Chalmel	Rattus norvegicus phospholipase C, beta 4 (Plcb4), mRNA.; phospholipase C, beta 4 [gene_biotype:protein_coding transcript_biotype:protein_coding]; ENCODES a protein that exhibits mitogen-activated protein kinase binding AND INVOLVED IN negative regulation of potassium ion transport AND PARTICIPATES IN G protein mediated signaling pathway via Galphaq family AND protein kinase C (PKC) signaling pat…	chr3	100	100	0		0	NM_024353; ENSRNOT00000042853; ENSRNOT00000045393; ENSRNOT00000049855	Q9QW07; F1LNK2; D4A8C5; D3ZCI6	NM_024353; ENSRNOT00000042853; ENSRNOT00000045393; ENSRNOT00000049855	Rn.6155	adrenal gland| brain| connective tissue| embryonic tissue| eye| heart| liver| lung| ovary| pancreas| pituitary gland| prostate| metamorphosing embryo| juvenile| adult	NM_024353; ENSRNOT00000042853; ENSRNOT00000045393; ENSRNOT00000049855	GO:0007602; GO:0016042; GO:0035556; GO:0043267; GO:0006629; GO:0007165	phototransduction; lipid catabolic process; intracellular signal transduction; negative regulation of potassium ion transport; lipid metabolic process; signal transduction	non-traceable author statement; inferred from electronic annotation; inferred from mutant phenotype	NM_024353; ENSRNOT00000042853; ENSRNOT00000045393; ENSRNOT00000049855	GO:0005622; GO:0005634; GO:0005737; GO:0005790; GO:0014069; GO:0030425	intracellular; nucleus; cytoplasm; smooth endoplasmic reticulum; postsynaptic density; dendrite	inferred from electronic annotation; not recorded; inferred from direct assay	NM_024353; ENSRNOT00000042853; ENSRNOT00000045393; ENSRNOT00000049855	GO:0004435; GO:0004871; GO:0005509; GO:0051019; GO:0008081; GO:0016787; GO:0005515	phosphatidylinositol phospholipase C activity; signal transducer activity; calcium ion binding; mitogen-activated protein kinase binding; phosphoric diester hydrolase activity; hydrolase activity; protein binding	inferred from electronic annotation; inferred from physical interaction
TC1300001606.rn.2	7	5.39	0.36	0.43	T	T	3.05	3.42E-07	6.04E-06	T	NM_001271292; ENSRNOT00000030971	Hmcn1	hemicentin 1	chr13	-	Coding	67799791	68360664	0; 0; 0; 0; 0; 0; 0; 0; 0	289094	10	13q21	NM_001271292; ENSRNOT00000030971; Hmcn1.aSep08; Hmcn1.bSep08-unspliced; mRNARGD7653918_1; mRNARGD7653918_2; TCONS_00031565; TCONS_00031567; gakoy.aSep08-unspliced	RefSeq; ENSEMBL; Ace View; Rat Genome Database; Chalmel	Rattus norvegicus hemicentin 1 (Hmcn1), mRNA.; hemicentin 1 [gene_biotype:protein_coding transcript_biotype:protein_coding]; hemicentin 1; ENCODES a protein that exhibits calcium ion binding (inferred) AND ASSOCIATED WITH Macular Degeneration Age-Related 1 (ortholog) AND FOUND IN extracellular vesicular exosome (ortholog) AND INTERACTS WITH 1 3-dinitrobenzene AND 17beta-estradiol (ortholog) AND 2…	chr13	100	100	0		0	ENSRNOT00000030971	F1M4Q3	NM_001271292; ENSRNOT00000030971	Rn.52931	embryonic tissue| heart| kidney| lung| thymus| metamorphosing embryo| adult					NM_001271292; ENSRNOT00000030971	GO:0005576; GO:0005604; GO:0005938; GO:0030054; GO:0070062	extracellular region; basement membrane; cell cortex; cell junction; extracellular exosome	not recorded; inferred from electronic annotation	NM_001271292; ENSRNOT00000030971	GO:0005509	calcium ion binding	inferred from electronic annotation
TC1800000272.rn.2	10.63	9.02	0.31	0.54	T	T	3.05	1.36E-05	0.0001	T	NM_012551; ENSRNOT00000026303	Egr1	early growth response 1	chr18	+	Coding	27656299	27661336	0; 0; 0; 0; 0; 0; 0; 0; 0	24330	10	18q	NM_012551; ENSRNOT00000026303; Egr1.aSep08; mRNARGD2352008_1; TCONS_00049768	RefSeq; ENSEMBL; Ace View; Rat Genome Database; Chalmel	Rattus norvegicus early growth response 1 (Egr1), mRNA.; early growth response 1 [gene_biotype:protein_coding transcript_biotype:protein_coding]; early growth response 1; ENCODES a protein that exhibits double-stranded DNA binding AND RNA polymerase II core promoter proximal region sequence-specific DNA binding transcription factor activity involved in positive regulation of transcription AND RNA…	chr18	100	100	0		0	NM_012551; ENSRNOT00000026303	P08154; P97705; A0A0H2UHR3	NM_012551; ENSRNOT00000026303	Rn.9096	adipose tissue| brain| connective tissue| heart| liver| lung| ovary| pancreas| pituitary gland| prostate| juvenile| adult	NM_012551; ENSRNOT00000026303	GO:0000122; GO:0001975; GO:0006355; GO:0006366; GO:0007611; GO:0007616; GO:0007623; GO:0009749; GO:0010628; GO:0010942; GO:0014911; GO:0030217; GO:0030509; GO:0031667; GO:0032354; GO:0032868; GO:0032869; GO:0033233; GO:0034465; GO:0034698; GO:0035690; GO:0035914; GO:0042060; GO:0042220; GO:0042493; GO:0042981; GO:0043066; GO:0043525; GO:0045471; GO:0045893; GO:0045944; GO:0048169; GO:0048661; GO:…	negative regulation of transcription from RNA polymerase II promoter; response to amphetamine; regulation of transcription, DNA-templated; transcription from RNA polymerase II promoter; learning or memory; long-term memory; circadian rhythm; response to glucose; positive regulation of gene expression; positive regulation of cell death; positive regulation of smooth muscle cell migration; T cell d…	inferred from electronic annotation; not recorded; inferred from expression pattern; inferred from mutant phenotype; inferred by curator; inferred from direct assay	NM_012551; ENSRNOT00000026303	GO:0005634; GO:0005654; GO:0005737	nucleus; nucleoplasm; cytoplasm	inferred from direct assay; not recorded; inferred from electronic annotation	NM_012551; ENSRNOT00000026303	GO:0000976; GO:0000977; GO:0000979; GO:0000982; GO:0001077; GO:0003677; GO:0003690; GO:0003700; GO:0008134; GO:0035035; GO:0043565; GO:0044212; GO:0046872; GO:1990841; GO:0003676; GO:0005515	transcription regulatory region sequence-specific DNA binding; RNA polymerase II regulatory region sequence-specific DNA binding; RNA polymerase II core promoter sequence-specific DNA binding; transcription factor activity, RNA polymerase II core promoter proximal region sequence-specific binding; transcriptional activator activity, RNA polymerase II core promoter proximal region sequence-specifi…	not recorded; inferred from direct assay; inferred from mutant phenotype; inferred from physical interaction; inferred from electronic annotation
TC2000000985.rn.2	8.11	6.52	0.25	0.09	T	T	3.03	8.09E-08	1.92E-06	T	NM_031028; ENSRNOT00000040232; ENSRNOT00000051634	Gabbr1	gamma-aminobutyric acid (GABA) B receptor 1	chr20	-	Coding	1955344	1984883	0; 0; 0; 0; 0; 0; 0; 0; 0	81657	10	20p12	NM_031028; ENSRNOT00000040232; ENSRNOT00000051634; Gabbr1.aSep08; Gabbr1.bSep08; Gabbr1.cSep08; Gabbr1.dSep08; mRNARGD2629785_1; mRNARGD7529580_1; TCONS_00067624; TCONS_00067626	RefSeq; ENSEMBL; Ace View; Rat Genome Database; Chalmel	Rattus norvegicus gamma-aminobutyric acid (GABA) B receptor 1 (Gabbr1), mRNA.; gamma-aminobutyric acid (GABA) B receptor 1 [gene_biotype:protein_coding transcript_biotype:protein_coding]; gamma-aminobutyric acid (GABA) B receptor 1; ENCODES a protein that exhibits G-protein coupled GABA receptor activity AND transcription factor binding AND INVOLVED IN negative regulation of adenylate cyclase act…	chr20	100	100	0		0	NM_031028; ENSRNOT00000040232; ENSRNOT00000051634	Q9Z0U4; Q5CC44; Q5CC43; B5D5S8; Q924M0; Q920D8; Q719L2; Q6MFX8	NM_031028; ENSRNOT00000040232; ENSRNOT00000051634	Rn.30059	adrenal gland| brain| dorsal root ganglion| embryonic tissue| heart| kidney| lung| muscle| ovary| pancreas| pituitary gland| placenta| prostate| spleen| thymus| metamorphosing embryo| juvenile| adult	NM_031028; ENSRNOT00000040232; ENSRNOT00000051634	GO:0001649; GO:0007186; GO:0007193; GO:0007194; GO:0007214; GO:0008285; GO:0014048; GO:0014049; GO:0014053; GO:0030817; GO:0032811; GO:0033602; GO:0035094; GO:0045471; GO:0050805; GO:0060124; GO:0007165	osteoblast differentiation; G-protein coupled receptor signaling pathway; adenylate cyclase-inhibiting G-protein coupled receptor signaling pathway; negative regulation of adenylate cyclase activity; gamma-aminobutyric acid signaling pathway; negative regulation of cell proliferation; regulation of glutamate secretion; positive regulation of glutamate secretion; negative regulation of gamma-amino…	inferred from mutant phenotype; inferred from electronic annotation; not recorded; inferred from sequence or structural similarity; inferred from direct assay; inferred from expression pattern	NM_031028; ENSRNOT00000040232; ENSRNOT00000051634	GO:0005615; GO:0005737; GO:0005789; GO:0005887; GO:0008021; GO:0016020; GO:0016021; GO:0030054; GO:0030673; GO:0031966; GO:0038037; GO:0038039; GO:0042734; GO:0043005; GO:0043025; GO:0043197; GO:0043198; GO:0043231; GO:0045121; GO:0045211; GO:0005886; GO:0030425; GO:0042995; GO:0045202	extracellular space; cytoplasm; endoplasmic reticulum membrane; integral component of plasma membrane; synaptic vesicle; membrane; integral component of membrane; cell junction; axolemma; mitochondrial membrane; G-protein coupled receptor dimeric complex; G-protein coupled receptor heterodimeric complex; presynaptic membrane; neuron projection; neuronal cell body; dendritic spine; dendritic shaft…	inferred from direct assay; not recorded; inferred from sequence or structural similarity; inferred from electronic annotation	NM_031028; ENSRNOT00000040232; ENSRNOT00000051634	GO:0004965; GO:0005515; GO:0008134; GO:0004871; GO:0004930	G-protein coupled GABA receptor activity; protein binding; transcription factor binding; signal transducer activity; G-protein coupled receptor activity	inferred from direct assay; inferred from mutant phenotype; not recorded; inferred from physical interaction; inferred from electronic annotation	NM_031028; ENSRNOT00000040232; ENSRNOT00000051634
TC0700000094.rn.2	4.49	2.89	0.65	0.2	T	T	3.03	8.12E-06	7.90E-05	T	mRNARGD2604944_1	Olr886	ENCODES a protein that exhibits G-protein coupled receptor activity (inferred) AND olfactory receptor activity (inferred) AND INVOLVED IN detection of chemical stimulus involved in sensory perception of smell (inferred) AND G-protein coupled receptor signaling pathway (inferred) AND FOUND IN integral component of membrane (inferred) AND plasma membrane (inferred)	chr7	+	Multiple_Complex	6547206	6548161	0; 0; 0; 0; 0; 0; 0; 0; 0		10		mRNARGD2604944_1; ENSRNOT00000075337	Rat Genome Database; ENSEMBL	ENCODES a protein that exhibits G-protein coupled receptor activity (inferred) AND olfactory receptor activity (inferred) AND INVOLVED IN detection of chemical stimulus involved in sensory perception of smell (inferred) AND G-protein coupled receptor signaling pathway (inferred) AND FOUND IN integral component of membrane (inferred) AND plasma membrane (inferred); ensembl:novel chromosome:Rnor_6.…	chr7	100	100	0		0
TC0100006107.rn.2	7.17	5.57	0.2	0.24	T	T	3.03	8.42E-08	1.98E-06	T	NM_001109336; ENSRNOT00000067026	RGD1561870	similar to ribosomal protein L27	chr1	-	Coding	163813960	163814364	0; 0; 0; 0; 0; 0; 0; 0; 0	502353	10	1q32	NM_001109336; ENSRNOT00000067026; mRNARGD4123555_1; RGD1561870.aSep08-unspliced	RefSeq; ENSEMBL; Rat Genome Database; Ace View	Rattus norvegicus similar to ribosomal protein L27 (RGD1561870), mRNA.; similar to ribosomal protein L27 [gene_biotype:protein_coding transcript_biotype:protein_coding]; ENCODES a protein that exhibits structural constituent of ribosome (inferred) AND INVOLVED IN translation (inferred) AND FOUND IN ribosome (inferred) AND INTERACTS WITH furan AND cobalt dichloride (ortholog) AND elemental seleniu…	chr1	100	100	0		0	NM_001109336; ENSRNOT00000067026	D3ZK92	NM_001109336; ENSRNOT00000067026	Rn.218653		NM_001109336; ENSRNOT00000067026	GO:0006412	translation	inferred from electronic annotation	NM_001109336; ENSRNOT00000067026	GO:0022625; GO:0005622; GO:0005840	cytosolic large ribosomal subunit; intracellular; ribosome	not recorded; inferred from electronic annotation	NM_001109336; ENSRNOT00000067026	GO:0003735; GO:0044822	structural constituent of ribosome; poly(A) RNA binding	not recorded; inferred from electronic annotation
TC1700002061.rn.2	7.29	5.7	0.46	0.34	T	T	3.02	3.49E-06	3.93E-05	T	NM_138547; ENSRNOT00000023835; BC091123	Akr1c14	aldo-keto reductase family 1, member C14	chr17	-	Coding	69806095	69827195	0; 0; 0; 0; 0; 0; 0; 0; 0	191574	10	17q12.3	NM_138547; ENSRNOT00000023835; BC091123; Akr1c14.aSep08; Akr1c14.bSep08; Akr1c14.cSep08; mRNARGD2439657_1; TCONS_00045324	RefSeq; ENSEMBL; GenBank; Ace View; Rat Genome Database; Chalmel	Rattus norvegicus aldo-keto reductase family 1, member C14 (Akr1c14), mRNA.; aldo-keto reductase family 1, member C14 [gene_biotype:protein_coding transcript_biotype:protein_coding]; Rattus norvegicus aldo-keto reductase family 1, member C14, mRNA (cDNA clone MGC:108595 IMAGE:7372929), complete cds.; aldo-keto reductase family 1, member C14; ENCODES a protein that exhibits steroid dehydrogenase a…	chr17	100	100	0		0	NM_138547; ENSRNOT00000023835; BC091123	P23457	NM_138547; ENSRNOT00000023835; BC091123	Rn.10021	adipose tissue| colon| liver| lung| ovary| placenta| spleen| fetus| juvenile| adult	NM_138547; ENSRNOT00000023835; BC091123	GO:0008202; GO:0021766; GO:0055114	steroid metabolic process; hippocampus development; oxidation-reduction process	traceable author statement; inferred from expression pattern; inferred from electronic annotation	NM_138547; ENSRNOT00000023835; BC091123	GO:0005737	cytoplasm	inferred from electronic annotation	NM_138547; ENSRNOT00000023835; BC091123	GO:0016229; GO:0047042; GO:0016491; GO:0047023	steroid dehydrogenase activity; androsterone dehydrogenase (B-specific) activity; oxidoreductase activity; androsterone dehydrogenase activity	inferred from mutant phenotype; inferred from electronic annotation	NM_138547; ENSRNOT00000023835; BC091123
TC0200004547.rn.2	8.86	7.26	0.49	0.33	T	T	3.02	1.28E-06	1.73E-05	T	NM_001025688; BC098755	Palmd	palmdelphin	chr2	-	Coding	220481292	220536004	0; 0; 0; 0; 0; 0; 0; 0; 0	310811	10	2q41	NM_001025688; BC098755	RefSeq; GenBank	Rattus norvegicus palmdelphin (Palmd), mRNA.; Rattus norvegicus palmdelphin, mRNA (cDNA clone MGC:112777 IMAGE:7370232), complete cds.	chr2	100	100	0		0	NM_001025688; BC098755	Q4KM62	NM_001025688; BC098755	Rn.24602	adipose tissue| brain| connective tissue| dorsal root ganglion| heart| liver| lung| ovary| pituitary gland| placenta| prostate| testis| metamorphosing embryo| juvenile| adult	NM_001025688; BC098755	GO:0008360	regulation of cell shape	inferred from electronic annotation	NM_001025688; BC098755	GO:0005737; GO:0016020; GO:0030425; GO:0043197; GO:0042995	cytoplasm; membrane; dendrite; dendritic spine; cell projection	inferred from direct assay; not recorded; inferred from electronic annotation
TC0300001792.rn.2	5.79	4.21	0.4	0.26	T	T	3.01	2.65E-07	4.89E-06	T	NM_001077641; ENSRNOT00000006389; ENSRNOT00000051184	Plcb1	phospholipase C, beta 1 (phosphoinositide-specific)	chr3	+	Coding	127721244	128419551	0; 0; 0; 0; 0; 0; 0; 0; 0	24654	10	3q36	NM_001077641; ENSRNOT00000006389; ENSRNOT00000051184; ENSRNOT00000075266; Plcb1.aSep08	RefSeq; ENSEMBL; Ace View	Rattus norvegicus phospholipase C, beta 1 (phosphoinositide-specific) (Plcb1), mRNA.; phospholipase C, beta 1 (phosphoinositide-specific) [gene_biotype:protein_coding transcript_biotype:protein_coding]; Uncharacterized protein; phospholipase C, beta 1 (phosphoinositide-specific)	chr3	100	100	0		0	NM_001077641; ENSRNOT00000006389; ENSRNOT00000051184	P10687; F1M084; R9PXY3	NM_001077641; ENSRNOT00000006389; ENSRNOT00000051184	Rn.45523	brain| eye| lung| pituitary gland| prostate| adult	NM_001077641; ENSRNOT00000006389; ENSRNOT00000051184	GO:0000086; GO:0007213; GO:0007215; GO:0007420; GO:0007612; GO:0007613; GO:0008277; GO:0010243; GO:0016042; GO:0021987; GO:0032735; GO:0034284; GO:0035556; GO:0035722; GO:0035723; GO:0040019; GO:0043434; GO:0043547; GO:0045444; GO:0045663; GO:0045892; GO:0045893; GO:0046330; GO:0046488; GO:0048009; GO:0048639; GO:0051726; GO:0060466; GO:0070498; GO:0080154; GO:1900087; GO:2000344; GO:2000438; GO:…	G2/M transition of mitotic cell cycle; G-protein coupled acetylcholine receptor signaling pathway; glutamate receptor signaling pathway; brain development; learning; memory; regulation of G-protein coupled receptor protein signaling pathway; response to organonitrogen compound; lipid catabolic process; cerebral cortex development; positive regulation of interleukin-12 production; response to mono…	not recorded; inferred from electronic annotation; inferred from sequence or structural similarity; inferred from expression pattern; inferred from direct assay	NM_001077641; ENSRNOT00000006389; ENSRNOT00000051184	GO:0000790; GO:0005634; GO:0005737; GO:0005829; GO:0016020; GO:0016607; GO:0031965; GO:0043209; GO:0070062	nuclear chromatin; nucleus; cytoplasm; cytosol; membrane; nuclear speck; nuclear membrane; myelin sheath; extracellular exosome	inferred from electronic annotation; not recorded; inferred from sequence or structural similarity; inferred from direct assay	NM_001077641; ENSRNOT00000006389; ENSRNOT00000051184	GO:0004435; GO:0004871; GO:0005096; GO:0005509; GO:0005515; GO:0005516; GO:0005521; GO:0005546; GO:0019899; GO:0042803; GO:0008081; GO:0016787	phosphatidylinositol phospholipase C activity; signal transducer activity; GTPase activator activity; calcium ion binding; protein binding; calmodulin binding; lamin binding; phosphatidylinositol-4,5-bisphosphate binding; enzyme binding; protein homodimerization activity; phosphoric diester hydrolase activity; hydrolase activity	inferred from direct assay; inferred from electronic annotation; not recorded; inferred from physical interaction
TC1300000692.rn.2	5.92	4.34	0.34	0.27	T	T	3	1.76E-07	3.51E-06	T	ENSRNOT00000005187; mRNARGD2600623_1; RGD1564387.aSep08-unspliced	RGD1564387; Fam78b	Protein RGD1564387; INTERACTS WITH cocaine AND all-trans-retinoic acid (ortholog) AND arsenite(3-) (ortholog); family with sequence similarity 78, member B	chr13	+	Coding	85229173	85233243	0; 0; 0; 0; 0; 0; 0; 0; 0		10		ENSRNOT00000005187; mRNARGD2600623_1; RGD1564387.aSep08-unspliced	ENSEMBL; Rat Genome Database; Ace View	Protein RGD1564387; INTERACTS WITH cocaine AND all-trans-retinoic acid (ortholog) AND arsenite(3-) (ortholog); family with sequence similarity 78, member B	chr13	100	100	0		0
TC0300002217.rn.2	8.76	7.18	0.31	0.2	T	T	3	9.63E-08	2.20E-06	T	NM_013187	Plcg1	phospholipase C, gamma 1	chr3	+	Coding	156727642	156758307	0; 0; 0; 0; 0; 0; 0; 0; 0	25738	10	3q42	NM_013187; Plcg1.bSep08; Plcg1.cSep08; Plcg1.dSep08; Plcg1.eSep08	RefSeq; Ace View	Rattus norvegicus phospholipase C, gamma 1 (Plcg1), mRNA.; phospholipase C, gamma 1	chr3	100	100	0		0	NM_013187	P10686	NM_013187	Rn.11243	adipose tissue| adrenal gland| brain| colon| connective tissue| dorsal root ganglion| embryonic tissue| heart| kidney| liver| lung| ovary| pituitary gland| placenta| prostate| spleen| thymus| metamorphosing embryo| fetus| juvenile| adult	NM_013187	GO:0001701; GO:0006816; GO:0007165; GO:0007173; GO:0009306; GO:0009395; GO:0009629; GO:0010243; GO:0010634; GO:0016477; GO:0019722; GO:0032959; GO:0035556; GO:0042542; GO:0043278; GO:0043536; GO:0045766; GO:0050852; GO:0051281; GO:0071364; GO:1901339; GO:0006629; GO:0016042	in utero embryonic development; calcium ion transport; signal transduction; epidermal growth factor receptor signaling pathway; protein secretion; phospholipid catabolic process; response to gravity; response to organonitrogen compound; positive regulation of epithelial cell migration; cell migration; calcium-mediated signaling; inositol trisphosphate biosynthetic process; intracellular signal tr…	inferred from electronic annotation; not recorded; inferred from mutant phenotype; traceable author statement; inferred from expression pattern; inferred from sequence or structural similarity	NM_013187	GO:0001726; GO:0005737; GO:0005829; GO:0005886; GO:0005911; GO:0008180; GO:0030027; GO:0042995; GO:0043005	ruffle; cytoplasm; cytosol; plasma membrane; cell-cell junction; COP9 signalosome; lamellipodium; cell projection; neuron projection	inferred from electronic annotation; not recorded; inferred from sequence or structural similarity; traceable author statement; inferred from direct assay	NM_013187	GO:0004435; GO:0004871; GO:0005158; GO:0005168; GO:0005509; GO:0005515; GO:0019901; GO:0030971; GO:0035254; GO:0051219; GO:0008081; GO:0016787; GO:0046872	phosphatidylinositol phospholipase C activity; signal transducer activity; insulin receptor binding; neurotrophin TRKA receptor binding; calcium ion binding; protein binding; protein kinase binding; receptor tyrosine kinase binding; glutamate receptor binding; phosphoprotein binding; phosphoric diester hydrolase activity; hydrolase activity; metal ion binding	inferred from electronic annotation; not recorded; inferred from direct assay; inferred from physical interaction	NM_013187
TC0500000539.rn.2	9.05	7.47	0.27	0.16	T	T	3	3.69E-08	1.07E-06	T	ENSRNOT00000060282	Hrct1	histidine rich carboxyl terminus 1	chr5	+	Coding	59228138	59228915	0; 0; 0; 0; 0; 0; 0; 0; 0	100359865	10		ENSRNOT00000060282; mRNARGD2669654_1; tavey.aSep08-unspliced	ENSEMBL; Rat Genome Database; Ace View	histidine rich carboxyl terminus 1 [gene_biotype:protein_coding transcript_biotype:protein_coding]; INTERACTS WITH aflatoxin B1 (ortholog) AND benzo[a]pyrene (ortholog) AND calcitriol (ortholog); Unannotated AceView Transcript	chr5	100	100	0		0	ENSRNOT00000060282	D4AB67	ENSRNOT00000060282	Rn.8985	brain| connective tissue| eye| heart| juvenile| adult					ENSRNOT00000060282	GO:0016021; GO:0016020	integral component of membrane; membrane	inferred from electronic annotation
TC1700001058.rn.2	6.14	4.56	0.42	0.21	T	T	3	7.01E-07	1.07E-05	T	NM_053851; ENSRNOT00000031542; ENSRNOT00000066826	Cacnb2	calcium channel, voltage-dependent, beta 2 subunit	chr17	+	Coding	81673916	82020592	0; 0; 0; 0; 0; 0; 0; 0; 0	116600	10	17q12.3	NM_053851; ENSRNOT00000031542; ENSRNOT00000066826; Cacnb2.aSep08; Cacnb2.bSep08; mRNARGD2628978_1; mRNARGD7536655_1; mRNARGD7536656_1; mRNARGD7536657_1; mRNARGD7536658_1; mRNARGD7536659_1; mRNARGD7536660_1; mRNARGD7536661_1; mRNARGD7536662_1; mRNARGD7536663_1; mRNARGD7536664_1; mRNARGD7536665_1; TCONS_00044919; zawgo.aSep08-unspliced	RefSeq; ENSEMBL; Ace View; Rat Genome Database; Chalmel	Rattus norvegicus calcium channel, voltage-dependent, beta 2 subunit (Cacnb2), mRNA.; calcium channel, voltage-dependent, beta 2 subunit [gene_biotype:protein_coding transcript_biotype:protein_coding]; calcium channel, voltage-dependent, beta 2 subunit; ENCODES a protein that exhibits calcium channel regulator activity AND phosphoprotein binding AND protein domain specific binding AND INVOLVED IN…	chr17	100	100	0		0	NM_053851; ENSRNOT00000031542; ENSRNOT00000066826	Q8VGC3; A0A0G2JSZ0; D3ZWK0	NM_053851; ENSRNOT00000031542; ENSRNOT00000066826	Rn.10739	brain| eye| heart| kidney| ovary| pineal gland| pituitary gland| thymus| fetus| juvenile| adult	NM_053851; ENSRNOT00000031542; ENSRNOT00000066826	GO:0006816; GO:0007268; GO:0007528; GO:0007601; GO:0051928; GO:0070509; GO:0070588; GO:1901385; GO:0006810; GO:0006811; GO:0034765	calcium ion transport; synaptic transmission; neuromuscular junction development; visual perception; positive regulation of calcium ion transport; calcium ion import; calcium ion transmembrane transport; regulation of voltage-gated calcium channel activity; transport; ion transport; regulation of ion transmembrane transport	traceable author statement; not recorded; inferred from electronic annotation	NM_053851; ENSRNOT00000031542; ENSRNOT00000066826	GO:0005891; GO:0042383; GO:1990454; GO:0005886; GO:0016020	voltage-gated calcium channel complex; sarcolemma; L-type voltage-gated calcium channel complex; plasma membrane; membrane	inferred from direct assay; not recorded; inferred from electronic annotation	NM_053851; ENSRNOT00000031542; ENSRNOT00000066826	GO:0005245; GO:0005246; GO:0008331; GO:0019901; GO:0019904; GO:0051219; GO:0005244; GO:0005262; GO:0005515	voltage-gated calcium channel activity; calcium channel regulator activity; high voltage-gated calcium channel activity; protein kinase binding; protein domain specific binding; phosphoprotein binding; voltage-gated ion channel activity; calcium channel activity; protein binding	inferred from direct assay; not recorded; traceable author statement; inferred from physical interaction; inferred from electronic annotation
TC0300001539.rn.2	8.54	6.96	0.17	0.23	T	T	3	2.26E-08	7.38E-07	T	ENSRNOT00000048141	Stard9	StAR-related lipid transfer domain containing 9	chr3	+	Coding	112428384	112660002	0; 0; 0; 0; 0; 0; 0; 0; 0	691920	10	3q35	ENSRNOT00000048141; mRNARGD2442903_1; mRNARGD6600375_1; mRNARGD7584977_1; mRNARGD7584978_1; mRNARGD7584979_1; mRNARGD7584980_1; mRNARGD7584981_1; RGD1310448.aSep08-unspliced; TCONS_00069134; TCONS_00069135; TCONS_00072194; TCONS_00074574; TCONS_00076387; varchoy.aSep08-unspliced; veechy.aSep08	ENSEMBL; Rat Genome Database; Ace View; Chalmel	similar to kinesin-like motor protein C20orf23 [gene_biotype:protein_coding transcript_biotype:protein_coding]; ENCODES a protein that exhibits microtubule binding (ortholog) AND microtubule motor activity (ortholog) AND INVOLVED IN metabolic process (ortholog) AND spindle assembly (ortholog) AND FOUND IN centriole (ortholog) AND cytoplasm (ortholog) AND Golgi apparatus (ortholog) AND INTERACTS W…	chr3	100	100	0		0	ENSRNOT00000048141	D3Z9J4				ENSRNOT00000048141	GO:0007018; GO:0051225; GO:0008152	microtubule-based movement; spindle assembly; metabolic process	not recorded; inferred from electronic annotation	ENSRNOT00000048141	GO:0005634; GO:0005654; GO:0005737; GO:0005794; GO:0005814; GO:0005871; GO:0005874	nucleus; nucleoplasm; cytoplasm; Golgi apparatus; centriole; kinesin complex; microtubule	not recorded; inferred from electronic annotation	ENSRNOT00000048141	GO:0003777; GO:0005524; GO:0008017; GO:0008289; GO:0008574; GO:0016887; GO:0000166	microtubule motor activity; ATP binding; microtubule binding; lipid binding; ATP-dependent microtubule motor activity, plus-end-directed; ATPase activity; nucleotide binding	inferred from electronic annotation; not recorded
TC0100000403.rn.2	7.33	5.75	0.43	0.31	T	T	2.99	1.03E-05	9.64E-05	T	NM_001190999; ENSRNOT00000021471	Plekhg1	pleckstrin homology domain containing, family G (with RhoGef domain) member 1	chr1	+	Coding	40286925	40521395	0; 0; 0; 0; 0; 0; 0; 0; 0	679812	10	1p11	NM_001190999; ENSRNOT00000021471; mRNARGD6747296_1; mRNARGD7650356_1; mRNARGD7650357_1; mRNARGD7650358_1; mRNARGD7650359_1; mRNARGD7650360_1; mRNARGD7650361_1; mRNARGD7650362_1; mRNARGD7650363_1; mRNARGD7650364_1; Plekhg1.aSep08-unspliced; TCONS_00000136; TCONS_00000138; blarfly.aSep08	RefSeq; ENSEMBL; Rat Genome Database; Ace View; Chalmel	Rattus norvegicus pleckstrin homology domain containing, family G (with RhoGef domain) member 1 (Plekhg1), mRNA.; pleckstrin homology domain containing, family G (with RhoGef domain) member 1 [gene_biotype:protein_coding transcript_biotype:protein_coding]; ENCODES a protein that exhibits Rho guanyl-nucleotide exchange factor activity (inferred) AND INVOLVED IN positive regulation of Rho GTPase ac…	chr1	100	100	0		0	ENSRNOT00000021471	D4AE81	NM_001190999; ENSRNOT00000021471	Rn.225479	brain| lung	NM_001190999; ENSRNOT00000021471	GO:0035023; GO:0043547	regulation of Rho protein signal transduction; positive regulation of GTPase activity	inferred from electronic annotation					NM_001190999; ENSRNOT00000021471	GO:0005089	Rho guanyl-nucleotide exchange factor activity	inferred from electronic annotation
TC0400001910.rn.2	6.29	4.71	0.44	0.13	T	T	2.98	3.88E-07	6.67E-06	T	mRNARGD2669479_t00	LOC100363344	null	chr4	+	Coding	167351697	167353973	0; 0; 0; 0; 0; 0; 0; 0; 0		10		mRNARGD2669479_t00; ENSRNOT00000046622	Rat Genome Database; ENSEMBL	null; rCG29588-like [gene_biotype:protein_coding transcript_biotype:protein_coding]	chr4	100	100	0		0	ENSRNOT00000046622	D4AAB1; P08568; P08462; Q63134; Q63133	ENSRNOT00000046622	Rn.219982; Rn.10942	adult	ENSRNOT00000046622	GO:0031214	biomineral tissue development	inferred from electronic annotation	ENSRNOT00000046622	GO:0005576	extracellular region	inferred from electronic annotation	ENSRNOT00000046622	GO:0046848	hydroxyapatite binding	inferred from direct assay
TC1800000221.rn.2	7.81	6.23	0.19	0.31	T	T	2.98	1.08E-07	2.41E-06	T	NM_001012163; ENSRNOT00000061054; BC087108	Lims2	LIM and senescent cell antigen like domains 2	chr18	+	Coding	24707981	24746159	0; 0; 0; 0; 0; 0; 0; 0; 0	361303	10	18p12	NM_001012163; ENSRNOT00000061054; BC087108; Lims2.aSep08; Lims2.bSep08; Lims2.cSep08-unspliced; Lims2.dSep08; mRNARGD2674184_1; mRNARGD7553629_1; mRNARGD7553630_1	RefSeq; ENSEMBL; GenBank; Ace View; Rat Genome Database	Rattus norvegicus LIM and senescent cell antigen like domains 2 (Lims2), mRNA.; LIM and senescent cell antigen like domains 2 [gene_biotype:protein_coding transcript_biotype:protein_coding]; Rattus norvegicus LIM and senescent cell antigen like domains 2, mRNA (cDNA clone MGC:94717 IMAGE:7193274), complete cds.; LIM and senescent cell antigen like domains 2; ENCODES a protein that exhibits zinc i…	chr18	100	100	0		0	NM_001012163; ENSRNOT00000061054; BC087108	Q5PQM7	NM_001012163; ENSRNOT00000061054; BC087108	Rn.115282	brain| connective tissue| dorsal root ganglion| heart| kidney| lung| muscle| pancreas| placenta| prostate| spleen| juvenile| adult	NM_001012163; ENSRNOT00000061054; BC087108	GO:0016337; GO:0043066; GO:0045216; GO:0050680; GO:2000178; GO:2000346; GO:2001046	single organismal cell-cell adhesion; negative regulation of apoptotic process; cell-cell junction organization; negative regulation of epithelial cell proliferation; negative regulation of neural precursor cell proliferation; negative regulation of hepatocyte proliferation; positive regulation of integrin-mediated signaling pathway	not recorded	NM_001012163; ENSRNOT00000061054; BC087108	GO:0005925	focal adhesion	not recorded	NM_001012163; ENSRNOT00000061054; BC087108	GO:0008270; GO:0046872	zinc ion binding; metal ion binding	inferred from electronic annotation
TC0400001424.rn.2	6.43	4.86	0.52	0.36	T	T	2.97	1.22E-05	0.0001	T	ENSRNOT00000051022	Fgd5	FYVE, RhoGEF and PH domain containing 5	chr4	+	Coding	123874278	123962917	0; 0; 0; 0; 0; 0; 0; 0; 0	362402	10	4q34	ENSRNOT00000051022; ENSRNOT00000072925; Fgd5.aSep08; Fgd5.bSep08; Fgd5.cSep08; zozee.aSep08-unspliced	ENSEMBL; Ace View	FYVE, RhoGEF and PH domain containing 5 [gene_biotype:protein_coding transcript_biotype:protein_coding]; Protein Fgd5; FYVE, RhoGEF and PH domain containing 5; Unannotated AceView Transcript	chr4	100	100	0		0	ENSRNOT00000051022	F1LTE6				ENSRNOT00000051022	GO:0035023; GO:0043547	regulation of Rho protein signal transduction; positive regulation of GTPase activity	inferred from electronic annotation					ENSRNOT00000051022	GO:0005089; GO:0046872; GO:0005515	Rho guanyl-nucleotide exchange factor activity; metal ion binding; protein binding	inferred from electronic annotation
TC0500003457.rn.2	9.22	7.66	0.27	0.3	T	T	2.96	1.68E-07	3.38E-06	T	NM_053545; ENSRNOT00000027414; BC169020	Tie1	tyrosine kinase with immunoglobulin-like and EGF-like domains 1	chr5	-	Coding	137294544	137321121	0; 0; 0; 0; 0; 0; 0; 0; 0	89806	10	5q36	NM_053545; ENSRNOT00000027414; BC169020; mRNARGD4120023_1; mRNARGD7752771_1; Tie1.aSep08; Tie1.bSep08; Tie1.cSep08	RefSeq; ENSEMBL; GenBank; Rat Genome Database; Ace View	Rattus norvegicus tyrosine kinase with immunoglobulin-like and EGF-like domains 1 (Tie1), mRNA.; tyrosine kinase with immunoglobulin-like and EGF-like domains 1 [gene_biotype:protein_coding transcript_biotype:protein_coding]; Rattus norvegicus tyrosine kinase with immunoglobulin-like and EGF-like domains 1, mRNA (cDNA clone MGC:189394 IMAGE:9099086), complete cds.; ENCODES a protein that exhibits…	chr5	100	100	0		0	NM_053545; ENSRNOT00000027414; BC169020	B5DFD6; O35461	NM_053545; ENSRNOT00000027414; BC169020	Rn.13171	brain| colon| dorsal root ganglion| heart| liver| lung| ovary| pancreas| pituitary gland| placenta| prostate| spleen| thymus| metamorphosing embryo| fetus| juvenile| adult	NM_053545; ENSRNOT00000027414; BC169020	GO:0001568; GO:0001570; GO:0001701; GO:0016525; GO:0018108; GO:0030336; GO:0032526; GO:0045026; GO:0006468; GO:0016310	blood vessel development; vasculogenesis; in utero embryonic development; negative regulation of angiogenesis; peptidyl-tyrosine phosphorylation; negative regulation of cell migration; response to retinoic acid; plasma membrane fusion; protein phosphorylation; phosphorylation	not recorded; inferred from direct assay; inferred from electronic annotation	NM_053545; ENSRNOT00000027414; BC169020	GO:0005886; GO:0016021; GO:0016020	plasma membrane; integral component of membrane; membrane	inferred from electronic annotation; not recorded	NM_053545; ENSRNOT00000027414; BC169020	GO:0004714; GO:0005524; GO:0000166; GO:0004672; GO:0004713; GO:0016301; GO:0016740	transmembrane receptor protein tyrosine kinase activity; ATP binding; nucleotide binding; protein kinase activity; protein tyrosine kinase activity; kinase activity; transferase activity	inferred from electronic annotation
TC1000003417.rn.2	7.41	5.84	0.3	0.47	T	T	2.96	1.41E-06	1.88E-05	T	NM_001013970; ENSRNOT00000055963; BC085777	Slfn13	schlafen family member 13	chr10	-	Coding	70326028	70343007	0; 0; 0; 0; 0; 0; 0; 0; 0	303378	10	10q26	NM_001013970; ENSRNOT00000055963; BC085777; mRNARGD2461143_1; mRNARGD7577230_1; mRNARGD7577231_1; mRNARGD7626027_1; mRNARGD7626028_1; mRNARGD7626029_1; Slfn8.aSep08; Slfn8.bSep08; TCONS_00017267	RefSeq; ENSEMBL; GenBank; Rat Genome Database; Ace View; Chalmel	Rattus norvegicus schlafen family member 13 (Slfn13), mRNA.; schlafen family member 13 [gene_biotype:protein_coding transcript_biotype:protein_coding]; Rattus norvegicus schlafen 8, mRNA (cDNA clone MGC:93709 IMAGE:7106041), complete cds.; ENCODES a protein that exhibits ATP binding (inferred) AND FOUND IN intracellular (ortholog) AND INTERACTS WITH sodium dichromate AND (-)-demecolcine (ortholog…	chr10	100	100	0		0	NM_001013970; ENSRNOT00000055963; BC085777	Q5U311	NM_001013970; ENSRNOT00000055963; BC085777	Rn.137139	brain| kidney| lung| pituitary gland| prostate| spleen| thymus| juvenile| adult	NM_001013970; ENSRNOT00000055963; BC085777	GO:0051607; GO:2000134	defense response to virus; negative regulation of G1/S transition of mitotic cell cycle	inferred from electronic annotation	NM_001013970; ENSRNOT00000055963; BC085777	GO:0005622; GO:0005634	intracellular; nucleus	not recorded; inferred from electronic annotation	NM_001013970; ENSRNOT00000055963; BC085777	GO:0005524; GO:0000049	ATP binding; tRNA binding	inferred from electronic annotation
TC1500001297.rn.2	5.31	3.74	0.73	0.35	T	T	2.96	4.15E-05	0.0003	T	mRNARGD2716851_1	Spetex-2E	INTERACTS WITH indole-3-methanol	chr15	-	Coding	5365597	5417570	0; 0; 0; 0; 0; 0; 0; 0; 0		10		mRNARGD2716851_1	Rat Genome Database	INTERACTS WITH indole-3-methanol	chr15	100	100	0		0
TC0X00001639.rn.2	5.06	3.49	0.35	0.31	T	T	2.96	3.61E-06	4.04E-05	T	NM_020976; ENSRNOT00000005348; BC078838	Tmem27	transmembrane protein 27	chrX	-	Coding	32118080	32153744	0; 0; 0; 0; 0; 0; 0; 0; 0	57395	10	Xq21	NM_020976; ENSRNOT00000005348; BC078838; mRNARGD2596671_1; Tmem27.aSep08	RefSeq; ENSEMBL; GenBank; Rat Genome Database; Ace View	Rattus norvegicus transmembrane protein 27 (Tmem27), mRNA.; transmembrane protein 27 [gene_biotype:protein_coding transcript_biotype:protein_coding]; Rattus norvegicus transmembrane protein 27, mRNA (cDNA clone MGC:93468 IMAGE:7129929), complete cds.; ENCODES a protein that exhibits metallopeptidase activity (inferred) AND peptidyl-dipeptidase activity (inferred) AND INVOLVED IN positive regulati…	chrX	100	100	0		0	NM_020976; ENSRNOT00000005348; BC078838	Q9ESG3	NM_020976; ENSRNOT00000005348; BC078838	Rn.32298	kidney| adult	NM_020976; ENSRNOT00000005348; BC078838	GO:0006508; GO:0035543; GO:0035774; GO:0045956; GO:0051957	proteolysis; positive regulation of SNARE complex assembly; positive regulation of insulin secretion involved in cellular response to glucose stimulus; positive regulation of calcium ion-dependent exocytosis; positive regulation of amino acid transport	inferred from electronic annotation; not recorded	NM_020976; ENSRNOT00000005348; BC078838	GO:0005737; GO:0016020; GO:0016021; GO:0031526; GO:0070062	cytoplasm; membrane; integral component of membrane; brush border membrane; extracellular exosome	not recorded; traceable author statement; inferred from electronic annotation	NM_020976; ENSRNOT00000005348; BC078838	GO:0008237; GO:0008241; GO:0005515	metallopeptidase activity; peptidyl-dipeptidase activity; protein binding	inferred from electronic annotation
TC1000003389.rn.2	8.12	6.56	0.29	0.12	T	T	2.96	5.11E-08	1.37E-06	T	NM_012983; ENSRNOT00000004609; BC087027	Myo1d	myosin ID	chr10	-	Coding	67866932	68142938	0; 0; 0; 0; 0; 0; 0; 0; 0	25485	10	10q26	NM_012983; ENSRNOT00000004609; BC087027; lynar.aSep08-unspliced; mRNARGD2667649_1; Myo1d.aSep08; TCONS_00014767; slermee.aSep08; sleymee.aSep08; sleymee.bSep08	RefSeq; ENSEMBL; GenBank; Ace View; Rat Genome Database; Chalmel	Rattus norvegicus myosin ID (Myo1d), mRNA.; myosin ID [gene_biotype:protein_coding transcript_biotype:protein_coding]; Rattus norvegicus myosin ID, mRNA (cDNA clone MGC:93573 IMAGE:7106587), complete cds.; myosin ID (Myo1d), mRNA. NM_012983; ENCODES a protein that exhibits actin-dependent ATPase activity AND calcium-dependent protein binding AND calmodulin binding AND INVOLVED IN ATP catabolic pr…	chr10	100	100	0		0	NM_012983; ENSRNOT00000004609; BC087027	Q63357	NM_012983; ENSRNOT00000004609; BC087027	Rn.10376	adipose tissue| adrenal gland| colon| connective tissue| kidney| lung| nerve| ovary| pancreas| pineal gland| placenta| prostate| small intestine| fetus| juvenile| adult	NM_012983; ENSRNOT00000004609; BC087027	GO:0010923; GO:0051641; GO:0008150; GO:0008152	negative regulation of phosphatase activity; cellular localization; biological_process; metabolic process	not recorded; inferred from sequence or structural similarity; inferred from electronic annotation; no biological data available	NM_012983; ENSRNOT00000004609; BC087027	GO:0005790; GO:0005903; GO:0016323; GO:0016459; GO:0030424; GO:0030673; GO:0031410; GO:0043005; GO:0043025; GO:0043209; GO:0044853; GO:0070062; GO:0097440	smooth endoplasmic reticulum; brush border; basolateral plasma membrane; myosin complex; axon; axolemma; cytoplasmic vesicle; neuron projection; neuronal cell body; myelin sheath; plasma membrane raft; extracellular exosome; apical dendrite	inferred from direct assay; not recorded; inferred from sequence or structural similarity; inferred from electronic annotation	NM_012983; ENSRNOT00000004609; BC087027	GO:0000146; GO:0005516; GO:0005524; GO:0019904; GO:0030898; GO:0048306; GO:0051015; GO:0000166; GO:0003774; GO:0003779; GO:0005515	microfilament motor activity; calmodulin binding; ATP binding; protein domain specific binding; actin-dependent ATPase activity; calcium-dependent protein binding; actin filament binding; nucleotide binding; motor activity; actin binding; protein binding	inferred from direct assay; inferred from mutant phenotype; inferred from electronic annotation; not recorded
TC1000004401.rn.2	13.05	11.49	0.08	0.35	T	T	2.95	1.27E-07	2.73E-06	T	NM_013096; ENSRNOT00000051483; BC059150; BC160818	Hba1	hemoglobin, alpha 1	chr10	-	Coding	15602770	15604016	0; 0; 0; 0; 0; 0; 0; 0; 0	25632	10	10q12	NM_013096; ENSRNOT00000051483; BC059150; BC160818; Hba-a2.aSep08; Hba-a2.bSep08; mRNARGD2635208_1; TCONS_00016947; TCONS_00020716	RefSeq; ENSEMBL; GenBank; Ace View; Rat Genome Database; Chalmel	Rattus norvegicus hemoglobin, alpha 1 (Hba1), mRNA.; hemoglobin, alpha 1 [gene_biotype:protein_coding transcript_biotype:protein_coding]; Rattus norvegicus hemoglobin alpha, adult chain 2, mRNA (cDNA clone MGC:72917 IMAGE:6918464), complete cds.; Rattus norvegicus hemoglobin alpha, adult chain 2, mRNA (cDNA clone MGC:187279 IMAGE:7375173), complete cds.; hemoglobin, alpha 1; ENCODES a protein tha…	chr10	100	100	0		0	NM_013096; ENSRNOT00000051483; BC059150; BC160818	P01946; B1H216	NM_013096; ENSRNOT00000051483; BC059150; BC160818	Rn.107334; Rn.203003	adipose tissue| brain| colon| connective tissue| dorsal root ganglion| embryonic tissue| heart| kidney| liver| lung| muscle| ovary| pancreas| pineal gland| pituitary gland| placenta| spleen|tailbud embryo| metamorphosing embryo| fetus| juvenile| adult; brain| colon| connective tissue| dorsal root ganglion| embryonic tissue| eye| heart| kidney| liver| lung| muscle| nerve| ovary| pancreas| pineal g…	NM_013096; ENSRNOT00000051483; BC059150; BC160818	GO:0015671; GO:0006810; GO:0045776; GO:0051291; GO:0051930	oxygen transport; transport; negative regulation of blood pressure; protein heterooligomerization; regulation of sensory perception of pain	inferred from electronic annotation; inferred from mutant phenotype; inferred from direct assay	NM_013096; ENSRNOT00000051483; BC059150; BC160818	GO:0005833	hemoglobin complex	inferred from electronic annotation; inferred from direct assay	NM_013096; ENSRNOT00000051483; BC059150; BC160818	GO:0005344; GO:0005506; GO:0005515; GO:0019825; GO:0020037; GO:0046872; GO:0001540; GO:0043177	oxygen transporter activity; iron ion binding; protein binding; oxygen binding; heme binding; metal ion binding; beta-amyloid binding; organic acid binding	inferred from electronic annotation; inferred from physical interaction; inferred by curator; inferred from direct assay
TC1300001848.rn.2	6.77	5.21	0.57	0.07	T	T	2.95	2.29E-05	0.0002	T	ENSRNOT00000066609	Fmo13	flavin-containing monooxygenase 13	chr13	-	Coding	84680858	84694575	0; 0; 0; 0; 0; 0; 0; 0; 0	289193	10	13q23	ENSRNOT00000066609; mRNARGD2489753_1	ENSEMBL; Rat Genome Database	flavin-containing monooxygenase 13 [gene_biotype:protein_coding transcript_biotype:protein_coding]; ENCODES a protein that exhibits flavin adenine dinucleotide binding (inferred) AND N N-dimethylaniline monooxygenase activity (inferred) AND NADP binding (inferred) AND INVOLVED IN oxidation-reduction process (inferred) AND FOUND IN endoplasmic reticulum membrane (inferred) AND INTERACTS WITH 2 3 7…	chr13	100	100	0		0	ENSRNOT00000066609	D4A6T0				ENSRNOT00000066609	GO:0017144; GO:0055114	drug metabolic process; oxidation-reduction process	not recorded; inferred from electronic annotation	ENSRNOT00000066609	GO:0005789; GO:0016021; GO:0005783; GO:0016020; GO:0031090; GO:0043231	endoplasmic reticulum membrane; integral component of membrane; endoplasmic reticulum; membrane; organelle membrane; intracellular membrane-bounded organelle	inferred from electronic annotation	ENSRNOT00000066609	GO:0004499; GO:0050660; GO:0050661; GO:0004497; GO:0016491	N,N-dimethylaniline monooxygenase activity; flavin adenine dinucleotide binding; NADP binding; monooxygenase activity; oxidoreductase activity	not recorded; inferred from electronic annotation
TC0X00001761.rn.2	4.88	3.32	0.35	0.22	T	T	2.94	9.09E-07	1.31E-05	T	mRNARGD2776040_1; mRNARGD7692005_1	Chdc2; LOC680813	calponin homology domain containing 2; hypothetical protein LOC680813	chrX	-	Coding	46701610	46767728	0; 0; 0; 0; 0; 0; 0; 0; 0		10		mRNARGD2776040_1; mRNARGD7692005_1	Rat Genome Database	calponin homology domain containing 2; hypothetical protein LOC680813	chrX	100	100	0		0
TC1600000552.rn.2	6.04	4.48	0.5	0.35	T	T	2.94	4.28E-05	0.0003	T	NM_001134863; ENSRNOT00000068562	Stox2	storkhead box 2	chr16	+	Coding	47990761	48229531	0; 0; 0; 0; 0; 0; 0; 0; 0	306459	10	16q11	NM_001134863; ENSRNOT00000068562; mRNARGD4123208_1; mRNARGD4123211_1; mRNARGD7533658_1; mRNARGD7693300_1; mRNARGD7693301_1; mRNARGD7693302_1; mRNARGD7693303_1; mRNARGD7693304_1; mRNARGD7693305_1; mRNARGD7693306_1; mRNARGD7693307_1; Stox2.aSep08; TCONS_00043264; keygey.aSep08-unspliced	RefSeq; ENSEMBL; Rat Genome Database; Ace View; Chalmel	Rattus norvegicus storkhead box 2 (Stox2), mRNA.; storkhead box 2 [gene_biotype:protein_coding transcript_biotype:protein_coding]; INVOLVED IN maternal placenta development (ortholog) AND INTERACTS WITH 3 3' 4 4' 5-pentachlorobiphenyl AND ammonium chloride AND 17beta-estradiol (ortholog); uncharacterized LOC102555353; storkhead box 2; storkhead box 2 (Stox2), transcript variant 1, mRNA.; Unannota…	chr16	100	100	0		0	NM_001134863; ENSRNOT00000068562	Q8CFG3; D4A001	NM_001134863; ENSRNOT00000068562	Rn.61768	brain| eye| nerve| pineal gland| metamorphosing embryo| adult	NM_001134863; ENSRNOT00000068562	GO:0001893; GO:0009790	maternal placenta development; embryo development	not recorded; inferred from sequence or structural similarity; inferred from electronic annotation	NM_001134863; ENSRNOT00000068562	GO:0016020; GO:0016021; GO:0005575	membrane; integral component of membrane; cellular_component	inferred from electronic annotation; no biological data available	NM_001134863; ENSRNOT00000068562	GO:0003674	molecular_function	no biological data available
TC1000000381.rn.2	10.4	8.84	0.21	0.2	T	T	2.94	4.24E-08	1.20E-06	T	NM_053820; ENSRNOT00000047970; ENSRNOT00000071435	Ebf1	early B-cell factor 1	chr10	+	Multiple_Complex	23654868	24051631	0; 0; 0; 0; 0; 0; 0; 0; 0	116543	10	10q21	NM_053820; ENSRNOT00000047970; ENSRNOT00000071435; ENSRNOT00000059557; Ebf1.aSep08; Ebf1.bSep08; Ebf1.cSep08; mRNARGD2647453_1; mRNARGD7703662_1; mRNARGD7703663_1; mRNARGD7703664_1; mRNARGD7703665_1; mRNARGD7703666_1; mRNARGD7703667_1; chamoy.aSep08-unspliced; vymoy.aSep08-unspliced	RefSeq; ENSEMBL; Ace View; Rat Genome Database	Rattus norvegicus early B-cell factor 1 (Ebf1), mRNA.; early B-cell factor 1 [gene_biotype:protein_coding transcript_biotype:protein_coding]; early B-cell factor 1; ENCODES a protein that exhibits C2H2 zinc finger domain binding AND INVOLVED IN positive regulation of transcription DNA-templated (ortholog) AND FOUND IN nucleus (inferred) AND INTERACTS WITH 17alpha-ethynylestradiol AND ammonium chl…	chr10	100	100	0		0	NM_053820; ENSRNOT00000047970; ENSRNOT00000071435	Q63398; A0A096MIU2; M0RCU9	NM_053820; ENSRNOT00000047970; ENSRNOT00000071435	Rn.11257	dorsal root ganglion| embryonic tissue| eye| heart| kidney| pancreas| vibrissa| metamorphosing embryo| fetus| adult	NM_053820; ENSRNOT00000047970; ENSRNOT00000071435	GO:0006355; GO:0006366; GO:0007275; GO:0045893; GO:0045944; GO:0006351	regulation of transcription, DNA-templated; transcription from RNA polymerase II promoter; multicellular organismal development; positive regulation of transcription, DNA-templated; positive regulation of transcription from RNA polymerase II promoter; transcription, DNA-templated	inferred from electronic annotation; not recorded	NM_053820; ENSRNOT00000047970; ENSRNOT00000071435	GO:0005634	nucleus	not recorded; inferred from electronic annotation	NM_053820; ENSRNOT00000047970; ENSRNOT00000071435	GO:0000978; GO:0001077; GO:0003677; GO:0003700; GO:0046872; GO:0046983; GO:0070742	RNA polymerase II core promoter proximal region sequence-specific DNA binding; transcriptional activator activity, RNA polymerase II core promoter proximal region sequence-specific binding; DNA binding; transcription factor activity, sequence-specific DNA binding; metal ion binding; protein dimerization activity; C2H2 zinc finger domain binding	inferred from electronic annotation; not recorded; inferred from physical interaction
TC0100001056.rn.2	5.07	3.52	0.34	0.22	T	T	2.93	1.53E-06	2.01E-05	T	NR_045097_2; ENSRNOT00000034553; ENSRNOT00000057600; BC078962; Ceacam6.aSep08; Ceacam6.bSep08; mRNARGD7542919_1; mRNARGD7542920_1; mRNARGD7542921_1; TCONS_00008768; TCONS_00008769; TCONS_00011572	Ceacam6; LOC103689938	carcinoembryonic antigen-related cell adhesion molecule 6 (Ceacam6), long non-coding RNA.; carcinoembryonic antigen-related cell adhesion molecule 1-like; carcinoembryonic antigen-related cell adhesion molecule 6; INTERACTS WITH (-)-demecolcine (ortholog) AND (-)-epigallocatechin 3-gallate (ortholog) AND 1-methylphenanthrene (ortholog); carcinoembryonic antigen-related cell adhesion molecule 6 (C…	chr1	+	Multiple_Complex	81683428	81701237	0; 0; 0; 0; 0; 0; 0; 0; 0	103689938; 100125369	10		NR_045097_2; ENSRNOT00000034553; ENSRNOT00000057600; BC078962; Ceacam6.aSep08; Ceacam6.bSep08; mRNARGD7542919_1; mRNARGD7542920_1; mRNARGD7542921_1; TCONS_00008768; TCONS_00008769; TCONS_00011572	RefSeq; ENSEMBL; GenBank; Ace View; Rat Genome Database; Chalmel	carcinoembryonic antigen-related cell adhesion molecule 6 (Ceacam6), long non-coding RNA.; carcinoembryonic antigen-related cell adhesion molecule 6 [gene_biotype:protein_coding transcript_biotype:protein_coding]; Rattus norvegicus carcinoembryonic antigen-related cell adhesion molecule 6, mRNA (cDNA clone MGC:93832 IMAGE:7111028), complete cds.; carcinoembryonic antigen-related cell adhesion mol…	chr1	100	100	0		0	ENSRNOT00000034553; ENSRNOT00000057600; BC078962	Q6AYP8; F7FIX1; Q64724; B3Y574	BC078962	Rn.92160; Rn.122781	connective tissue| muscle| adult; testis| juvenile					ENSRNOT00000034553; ENSRNOT00000057600; BC078962	GO:0005615; GO:0016021; GO:0016020	extracellular space; integral component of membrane; membrane	not recorded; inferred from electronic annotation
TC1100000593.rn.2	6.66	5.11	0.46	0.22	T	T	2.93	2.62E-06	3.09E-05	T	NM_031518; ENSRNOT00000058453; BC089793	Cd200	Cd200 molecule	chr11	+	Coding	60371588	60403195	0; 0; 0; 0; 0; 0; 0; 0; 0	24560	10	11q21-q22	NM_031518; ENSRNOT00000058453; BC089793; Cd200.aSep08; Cd200.bSep08; Cd200.cSep08; Cd200.dSep08; Cd200.eSep08; mRNARGD2791762_1; mRNARGD7632029_1; TCONS_00021453; TCONS_00021454; TCONS_00022735	RefSeq; ENSEMBL; GenBank; Ace View; Rat Genome Database; Chalmel	Rattus norvegicus Cd200 molecule (Cd200), mRNA.; Cd200 molecule [gene_biotype:protein_coding transcript_biotype:protein_coding]; Rattus norvegicus Cd200 molecule, mRNA (cDNA clone MGC:108657 IMAGE:7380792), complete cds.; Cd200 molecule; FOUND IN integral component of membrane (inferred) AND plasma membrane (inferred) AND INTERACTS WITH 3 3' 4 4' 5-pentachlorobiphenyl AND alachlor AND all-trans-r…	chr11	100	100	0		0	NM_031518; ENSRNOT00000058453; BC089793	P04218; A0A5D0	NM_031518; ENSRNOT00000058453; BC089793	Rn.7085	brain| dorsal root ganglion| embryonic tissue| eye| heart| lung| ovary| pancreas| pituitary gland| prostate| thymus|tailbud embryo| juvenile| adult	NM_031518; ENSRNOT00000058453; BC089793	GO:0007156; GO:0007157; GO:0008037; GO:0043031	homophilic cell adhesion via plasma membrane adhesion molecules; heterophilic cell-cell adhesion via plasma membrane cell adhesion molecules; cell recognition; negative regulation of macrophage activation	not recorded	NM_031518; ENSRNOT00000058453; BC089793	GO:0005887; GO:0005913; GO:0005886; GO:0016020; GO:0016021	integral component of plasma membrane; cell-cell adherens junction; plasma membrane; membrane; integral component of membrane	not recorded; inferred from electronic annotation	NM_031518; ENSRNOT00000058453; BC089793	GO:0004872; GO:0005102; GO:0042803; GO:0050839	receptor activity; receptor binding; protein homodimerization activity; cell adhesion molecule binding	not recorded
TC1000001270.rn.2	5.4	3.85	0.54	0.2	T	T	2.92	4.34E-06	4.69E-05	T	mRNARGD6502229_1; mRNARGD7503246_1	LOC100909660	extracellular peptidase inhibitor-like	chr10	+	Coding	70964396	70966700	0; 0; 0; 0; 0; 0; 0; 0; 0		10		mRNARGD6502229_1; mRNARGD7503246_1	Rat Genome Database	extracellular peptidase inhibitor-like	chr10	100	100	0		0
TC0700000970.rn.2	6.63	5.08	0.24	0.2	T	T	2.92	2.93E-08	8.97E-07	T	NM_001012116; ENSRNOT00000013801; BC085828	Spag1	sperm associated antigen 1	chr7	+	Coding	74994395	75054294	0; 0; 0; 0; 0; 0; 0; 0; 0	315033	10	7q22	NM_001012116; ENSRNOT00000013801; BC085828; mRNARGD2781865_1; mRNARGD7506521_1; Spag1.aSep08; TCONS_00104130	RefSeq; ENSEMBL; GenBank; Rat Genome Database; Ace View; Chalmel	Rattus norvegicus sperm associated antigen 1 (Spag1), mRNA.; sperm associated antigen 1 [gene_biotype:protein_coding transcript_biotype:protein_coding]; Rattus norvegicus sperm associated antigen 1, mRNA (cDNA clone MGC:94310 IMAGE:7132502), complete cds.; ENCODES a protein that exhibits GTP binding (inferred) AND hydrolase activity (inferred) AND INVOLVED IN axonemal dynein complex assembly (ort…	chr7	100	100	0		0	NM_001012116; ENSRNOT00000013801; BC085828	Q5U2X2	NM_001012116; ENSRNOT00000013801; BC085828	Rn.45841	brain| dorsal root ganglion| lung| testis| adult	NM_001012116; ENSRNOT00000013801; BC085828	GO:0007338; GO:0070286; GO:0008152	single fertilization; axonemal dynein complex assembly; metabolic process	inferred from electronic annotation; inferred from sequence or structural similarity	NM_001012116; ENSRNOT00000013801; BC085828	GO:0005654; GO:0005737; GO:0015630	nucleoplasm; cytoplasm; microtubule cytoskeleton	inferred from electronic annotation; not recorded; inferred from sequence or structural similarity	NM_001012116; ENSRNOT00000013801; BC085828	GO:0005525; GO:0016787; GO:0000166	GTP binding; hydrolase activity; nucleotide binding	inferred from electronic annotation
TC1900000910.rn.2	4.71	3.16	0.71	0.23	T	T	2.92	3.66E-05	0.0003	T	mRNARGD7649522_1; mRNARGD7649523_1; mRNARGD7649524_1	LOC689453	hypothetical protein LOC689453	chr19	-	Coding	149434	160689	0; 0; 0; 0; 0; 0; 0; 0; 0		10		mRNARGD7649522_1; mRNARGD7649523_1; mRNARGD7649524_1	Rat Genome Database	hypothetical protein LOC689453	chr19	100	100	0		0
TC0600000910.rn.2	5.93	4.39	0.98	0.12	T	T	2.91	0.0042	0.0132	T	NM_001003928; ENSRNOT00000036933	Abhd12b	abhydrolase domain containing 12B	chr6	+	Coding	92568975	92596327	0; 0; 0; 0; 0; 0; 0; 0; 0	408202	10	6q24	NM_001003928; ENSRNOT00000036933; mRNARGD2469821_1	RefSeq; ENSEMBL; Rat Genome Database	Rattus norvegicus abhydrolase domain containing 12B (Abhd12b), mRNA.; abhydrolase domain containing 12B [gene_biotype:protein_coding transcript_biotype:protein_coding]; INTERACTS WITH fonofos (ortholog) AND parathion (ortholog) AND terbufos (ortholog)	chr6	100	100	0		0	NM_001003928; ENSRNOT00000036933	Q6IE05; F1LZ64	NM_001003928; ENSRNOT00000036933	Rn.143269
TC0M00000009.rn.2	12.7	11.16	0.06	0.14	T	T	2.91	5.13E-09	2.52E-07	T	ENSRNOT00000040993	ND2	NADH dehydrogenase subunit 2	chrM	+	Coding	3904	4942	0; 0; 0; 0; 0; 0; 0; 0; 0	26194	10		ENSRNOT00000040993	ENSEMBL	mitochondrially encoded NADH dehydrogenase 2 [gene_biotype:protein_coding transcript_biotype:protein_coding]	chrM	100	100	0		0	ENSRNOT00000040993	P11662; Q8HID0				ENSRNOT00000040993	GO:0006120; GO:0072593; GO:0008150; GO:0055114	mitochondrial electron transport, NADH to ubiquinone; reactive oxygen species metabolic process; biological_process; oxidation-reduction process	inferred from electronic annotation; not recorded; no biological data available	ENSRNOT00000040993	GO:0005739; GO:0005747; GO:0014069; GO:0016021; GO:0005743; GO:0070469; GO:0016020	mitochondrion; mitochondrial respiratory chain complex I; postsynaptic density; integral component of membrane; mitochondrial inner membrane; respiratory chain; membrane	inferred from direct assay; not recorded; inferred from electronic annotation	ENSRNOT00000040993	GO:0008137; GO:0019901; GO:0035255; GO:0016491	NADH dehydrogenase (ubiquinone) activity; protein kinase binding; ionotropic glutamate receptor binding; oxidoreductase activity	inferred from electronic annotation; inferred from physical interaction	ENSRNOT00000040993
TC0100000319.rn.2	5.02	3.47	0.58	0.09	T	T	2.91	1.77E-05	0.0002	T	ENSRNOT00000016989	RGD1311933	similar to RIKEN cDNA 2310057J18	chr1	+	Coding	31409579	31425668	0; 0; 0; 0; 0; 0; 0; 0; 0	308056	10	1p11	ENSRNOT00000016989; mRNARGD2782937_1; RGD1311933.aSep08	ENSEMBL; Rat Genome Database; Ace View	similar to RIKEN cDNA 2310057J18 [gene_biotype:protein_coding transcript_biotype:protein_coding]; FOUND IN extracellular vesicular exosome (ortholog) AND INTERACTS WITH (-)-demecolcine (ortholog) AND arsenic atom (ortholog) AND formaldehyde (ortholog); similar to RIKEN cDNA 2310057J18	chr1	100	100	0		0	ENSRNOT00000016989	F1M171	ENSRNOT00000016989	Rn.214139	small intestine| adult					ENSRNOT00000016989	GO:0005615; GO:0070062	extracellular space; extracellular exosome	inferred from electronic annotation; not recorded
TC0500003076.rn.2	4.97	3.44	0.44	0.18	T	T	2.9	5.18E-07	8.43E-06	T	NM_031743; ENSRNOT00000010827	Slc24a2	solute carrier family 24 (sodium/potassium/calcium exchanger), member 2	chr5	-	Coding	105330566	105579959	0; 0; 0; 0; 0; 0; 0; 0; 0	84550	10	5q32	NM_031743; ENSRNOT00000010827; mRNARGD2724102_1; Slc24a2.aSep08; keewa.aSep08-unspliced	RefSeq; ENSEMBL; Rat Genome Database; Ace View	Rattus norvegicus solute carrier family 24 (sodium/potassium/calcium exchanger), member 2 (Slc24a2), mRNA.; solute carrier family 24 (sodium/potassium/calcium exchanger), member 2 [gene_biotype:protein_coding transcript_biotype:protein_coding]; ENCODES a protein that exhibits cadmium ion binding AND calcium ion binding AND calcium potassium:sodium antiporter activity AND INVOLVED IN calcium ion t…	chr5	100	100	0		0	NM_031743; ENSRNOT00000010827	O54701; A0A0A0MXV6	NM_031743; ENSRNOT00000010827	Rn.208755	brain| dorsal root ganglion| pineal gland| juvenile| adult	NM_031743; ENSRNOT00000010827	GO:0006813; GO:0006816; GO:0006874; GO:0007601; GO:0007612; GO:0007613; GO:0034220; GO:0035725; GO:0060291; GO:0060292; GO:0070588; GO:0006810; GO:0006811; GO:0006814; GO:0050896; GO:0055085	potassium ion transport; calcium ion transport; cellular calcium ion homeostasis; visual perception; learning; memory; ion transmembrane transport; sodium ion transmembrane transport; long-term synaptic potentiation; long term synaptic depression; calcium ion transmembrane transport; transport; ion transport; sodium ion transport; response to stimulus; transmembrane transport	inferred from electronic annotation; not recorded; inferred from direct assay; inferred from mutant phenotype	NM_031743; ENSRNOT00000010827	GO:0005887; GO:0016020; GO:0031226; GO:0016021	integral component of plasma membrane; membrane; intrinsic component of plasma membrane; integral component of membrane	not recorded; inferred from mutant phenotype; inferred from electronic annotation	NM_031743; ENSRNOT00000010827	GO:0005262; GO:0005509; GO:0008273; GO:0015293; GO:0016151; GO:0030145; GO:0030955; GO:0031402; GO:0046870; GO:0046983; GO:0015297	calcium channel activity; calcium ion binding; calcium, potassium:sodium antiporter activity; symporter activity; nickel cation binding; manganese ion binding; potassium ion binding; sodium ion binding; cadmium ion binding; protein dimerization activity; antiporter activity	not recorded; inferred from mutant phenotype; inferred from direct assay; inferred from electronic annotation
TC0600003092.rn.2	7.65	6.11	0.35	0.23	T	T	2.9	1.35E-06	1.80E-05	T	NM_001106755; ENSRNOT00000065529	Clmn	calmin	chr6	-	Coding	128472678	128567336	0; 0; 0; 0; 0; 0; 0; 0; 0	299285	10	6q32	NM_001106755; ENSRNOT00000065529; Clmn.aSep08; Clmn.bSep08; mRNARGD4124676_1; mRNARGD7528217_1; mRNARGD7528218_1; TCONS_00098828; TCONS_00098829; TCONS_00098830; TCONS_00098831	RefSeq; ENSEMBL; Ace View; Rat Genome Database; Chalmel	Rattus norvegicus calmin (Clmn), mRNA.; calmin [gene_biotype:protein_coding transcript_biotype:protein_coding]; calmin; ENCODES a protein that exhibits actin binding (inferred) AND INVOLVED IN negative regulation of cell proliferation (ortholog) AND neuron projection development (ortholog) AND FOUND IN cytoplasm (ortholog) AND INTERACTS WITH 2 4-dinitrotoluene AND (-)-epigallocatechin 3-gallate (…	chr6	100	100	0		0	NM_001106755; ENSRNOT00000065529	D4A626	NM_001106755; ENSRNOT00000065529	Rn.206545	brain| colon| kidney| prostate| spleen| testis| fetus| juvenile| adult	NM_001106755; ENSRNOT00000065529	GO:0008285; GO:0031175	negative regulation of cell proliferation; neuron projection development	inferred from electronic annotation; not recorded	NM_001106755; ENSRNOT00000065529	GO:0005737; GO:0016021; GO:0016020	cytoplasm; integral component of membrane; membrane	inferred from electronic annotation; not recorded	NM_001106755; ENSRNOT00000065529	GO:0003779	actin binding	inferred from electronic annotation
TC0300000811.rn.2	8.63	7.1	0.37	0.31	T	T	2.89	1.02E-07	2.29E-06	T	NM_053725; ENSRNOT00000002075	Itga6	integrin, alpha 6	chr3	+	Coding	58442904	58515124	0; 0; 0; 0; 0; 0; 0; 0; 0	114517	10	3q22	NM_053725; ENSRNOT00000002075; ENSRNOT00000045394; Itga6.aSep08; Itga6.bSep08; mRNARGD6661086_1; mRNARGD7586816_1; TCONS_00071993; TCONS_00071994; Integrin_alpha.1.aSep08; Integrin_alpha.1.bSep08; Integrin_alpha.1.cSep08-unspliced	RefSeq; ENSEMBL; Ace View; Rat Genome Database; Chalmel	Rattus norvegicus integrin, alpha 6 (Itga6), mRNA.; integrin, alpha 6 [gene_biotype:protein_coding transcript_biotype:protein_coding]; integrin, alpha 6 (Itga6), mRNA; integrin, alpha 6; ENCODES a protein that exhibits laminin binding AND protein complex binding AND integrin binding (ortholog) AND INVOLVED IN cellular response to organic cyclic compound AND positive regulation of cell-substrate a…	chr3	100	100	0		0	NM_053725; ENSRNOT00000002075	Q924W3; Q924W2; G3V667	NM_053725; ENSRNOT00000002075	Rn.22382	brain| colon| connective tissue| dorsal root ganglion| eye| heart| kidney| lung| ovary| placenta| prostate| spleen| thymus|tailbud embryo| metamorphosing embryo| fetus| juvenile| adult	NM_053725; ENSRNOT00000002075	GO:0007160; GO:0007229; GO:0010668; GO:0010811; GO:0016337; GO:0022409; GO:0031589; GO:0031668; GO:0033627; GO:0035878; GO:0042327; GO:0042475; GO:0043065; GO:0043547; GO:0043588; GO:0045944; GO:0046847; GO:0048565; GO:0050873; GO:0050900; GO:0071407; GO:0072001; GO:0097186; GO:2001237; GO:0007155	cell-matrix adhesion; integrin-mediated signaling pathway; ectodermal cell differentiation; positive regulation of cell-substrate adhesion; single organismal cell-cell adhesion; positive regulation of cell-cell adhesion; cell-substrate adhesion; cellular response to extracellular stimulus; cell adhesion mediated by integrin; nail development; positive regulation of phosphorylation; odontogenesis …	inferred from electronic annotation; not recorded; inferred from mutant phenotype; inferred from expression pattern	NM_053725; ENSRNOT00000002075	GO:0005604; GO:0005886; GO:0005913; GO:0005925; GO:0008305; GO:0009897; GO:0009925; GO:0009986; GO:0016323; GO:0030056; GO:0030175; GO:0034676; GO:0045178; GO:0016020; GO:0016021	basement membrane; plasma membrane; cell-cell adherens junction; focal adhesion; integrin complex; external side of plasma membrane; basal plasma membrane; cell surface; basolateral plasma membrane; hemidesmosome; filopodium; integrin alpha6-beta4 complex; basal part of cell; membrane; integral component of membrane	inferred from electronic annotation; not recorded; inferred from direct assay	NM_053725; ENSRNOT00000002075	GO:0005178; GO:0032403; GO:0043236; GO:0005515	integrin binding; protein complex binding; laminin binding; protein binding	inferred from electronic annotation; not recorded; inferred from direct assay; inferred from physical interaction	NM_053725; ENSRNOT00000002075
TC0200004523.rn.2	8.03	6.5	0.18	0.07	T	T	2.89	1.27E-08	4.82E-07	T	NM_017301; ENSRNOT00000018318; BC097938	S1pr1	sphingosine-1-phosphate receptor 1	chr2	-	Coding	218654406	218659040	0; 0; 0; 0; 0; 0; 0; 0; 0	29733	10	2q41	NM_017301; ENSRNOT00000018318; BC097938; mRNARGD2539172_1; S1pr1.aSep08-unspliced; S1pr1.bSep08; TCONS_00058113	RefSeq; ENSEMBL; GenBank; Rat Genome Database; Ace View; Chalmel	Rattus norvegicus sphingosine-1-phosphate receptor 1 (S1pr1), mRNA.; sphingosine-1-phosphate receptor 1 [gene_biotype:protein_coding transcript_biotype:protein_coding]; Rattus norvegicus sphingosine-1-phosphate receptor 1, mRNA (cDNA clone MGC:116057 IMAGE:7460011), complete cds.; ENCODES a protein that exhibits G-protein coupled receptor activity AND sphingolipid binding AND G-protein coupled re…	chr2	100	100	0		0	NM_017301; ENSRNOT00000018318; BC097938	P48303	NM_017301; ENSRNOT00000018318; BC097938	Rn.109455	adipose tissue| brain| colon| connective tissue| dorsal root ganglion| heart| liver| lung| ovary| placenta| spleen| thymus| juvenile| adult	NM_017301; ENSRNOT00000018318; BC097938	GO:0001525; GO:0001955; GO:0003245; GO:0003376; GO:0006935; GO:0007186; GO:0007193; GO:0007420; GO:0008284; GO:0016477; GO:0019226; GO:0030032; GO:0030155; GO:0030182; GO:0030335; GO:0030500; GO:0031532; GO:0043547; GO:0045124; GO:0045446; GO:0045944; GO:0048661; GO:0050927; GO:0051482; GO:0051497; GO:0061384; GO:0072678; GO:0007165	angiogenesis; blood vessel maturation; cardiac muscle tissue growth involved in heart morphogenesis; sphingosine-1-phosphate signaling pathway; chemotaxis; G-protein coupled receptor signaling pathway; adenylate cyclase-inhibiting G-protein coupled receptor signaling pathway; brain development; positive regulation of cell proliferation; cell migration; transmission of nerve impulse; lamellipodium…	inferred from electronic annotation; not recorded; inferred from sequence or structural similarity; inferred from mutant phenotype; traceable author statement; inferred from expression pattern; inferred from direct assay	NM_017301; ENSRNOT00000018318; BC097938	GO:0005768; GO:0005829; GO:0009897; GO:0016021; GO:0031226; GO:0045121; GO:0005886; GO:0016020	endosome; cytosol; external side of plasma membrane; integral component of membrane; intrinsic component of plasma membrane; membrane raft; plasma membrane; membrane	inferred from electronic annotation; inferred from mutant phenotype; not recorded; inferred from sequence or structural similarity	NM_017301; ENSRNOT00000018318; BC097938	GO:0001664; GO:0004930; GO:0038036; GO:0046625; GO:0004871	G-protein coupled receptor binding; G-protein coupled receptor activity; sphingosine-1-phosphate receptor activity; sphingolipid binding; signal transducer activity	inferred from electronic annotation; not recorded; inferred from mutant phenotype; traceable author statement; inferred from sequence or structural similarity; inferred from direct assay	NM_017301; ENSRNOT00000018318; BC097938
TC0600000826.rn.2	5.86	4.33	0.81	0.1	T	T	2.89	7.87E-05	0.0005	T	ENSRNOT00000032743	RGD1560556	similar to C14orf25 protein	chr6	+	Coding	78567960	78631557	0; 0; 0; 0; 0; 0; 0; 0; 0	366631	10	6q23	ENSRNOT00000032743; NM_001108983; mRNARGD4116697_1; RGD1560556.aSep08	ENSEMBL; RefSeq; Rat Genome Database; Ace View	similar to C14orf25 protein [gene_biotype:protein_coding transcript_biotype:protein_coding]; similar to C14orf25 protein (RGD1560556), mRNA; INTERACTS WITH copper(2+) sulfate (ortholog); similar to C14orf25 protein	chr6	100	100	0		0	ENSRNOT00000032743	D3ZW64	ENSRNOT00000032743	Rn.95516	adult
TC0100007029.rn.2	7.53	6	0.56	0.23	T	T	2.88	0.0001	0.0008	T	NM_001107566; ENSRNOT00000017914; ENSRNOT00000054857; BC166782	Tpcn2	two pore segment channel 2	chr1	-	Coding	218419182	218448886	0; 0; 0; 0; 0; 0; 0; 0; 0	309139	10	1q42	NM_001107566; ENSRNOT00000017914; ENSRNOT00000054857; BC166782; mRNARGD4129883_1; mRNARGD7573284_1; Tpcn2.aSep08; Tpcn2.bSep08; Tpcn2.cSep08; Tpcn2.dSep08	RefSeq; ENSEMBL; GenBank; Rat Genome Database; Ace View	Rattus norvegicus two pore segment channel 2 (Tpcn2), mRNA.; two pore segment channel 2 [gene_biotype:protein_coding transcript_biotype:protein_coding]; Rattus norvegicus two pore segment channel 2, mRNA (cDNA clone MGC:188562 IMAGE:7935012), complete cds.; ENCODES a protein that exhibits identical protein binding (ortholog) AND NAADP-sensitive calcium-release channel activity (ortholog) AND prot…	chr1	100	100	0		0	NM_001107566; ENSRNOT00000017914; ENSRNOT00000054857; BC166782	B2RYH7; D3ZTJ6; F1MAS6	NM_001107566; ENSRNOT00000017914; ENSRNOT00000054857; BC166782	Rn.138237	brain| connective tissue| dorsal root ganglion| embryonic tissue| eye| liver| placenta| prostate| spleen| metamorphosing embryo| juvenile| adult	NM_001107566; ENSRNOT00000017914; ENSRNOT00000054857; BC166782	GO:0006816; GO:0006874; GO:0006939; GO:0007040; GO:0019722; GO:0033280; GO:0034220; GO:0034765; GO:0051209; GO:0070588; GO:0086010; GO:0006810; GO:0006811; GO:0055085	calcium ion transport; cellular calcium ion homeostasis; smooth muscle contraction; lysosome organization; calcium-mediated signaling; response to vitamin D; ion transmembrane transport; regulation of ion transmembrane transport; release of sequestered calcium ion into cytosol; calcium ion transmembrane transport; membrane depolarization during action potential; transport; ion transport; transmem…	not recorded; inferred from electronic annotation; inferred from expression pattern	NM_001107566; ENSRNOT00000017914; ENSRNOT00000054857; BC166782	GO:0005764; GO:0005765; GO:0005886; GO:0010008; GO:0016021; GO:0016020; GO:0005575	lysosome; lysosomal membrane; plasma membrane; endosome membrane; integral component of membrane; membrane; cellular_component	not recorded; inferred from electronic annotation; no biological data available	NM_001107566; ENSRNOT00000017914; ENSRNOT00000054857; BC166782	GO:0005244; GO:0005245; GO:0019901; GO:0042802; GO:0072345; GO:0005216; GO:0003674; GO:0005515	voltage-gated ion channel activity; voltage-gated calcium channel activity; protein kinase binding; identical protein binding; NAADP-sensitive calcium-release channel activity; ion channel activity; molecular_function; protein binding	inferred from electronic annotation; not recorded; no biological data available
TC0700003813.rn.2	6.59	5.06	0.18	0.27	T	T	2.88	6.38E-08	1.61E-06	T	NM_182816; ENSRNOT00000009199	Amigo2	adhesion molecule with Ig like domain 2	chr7	-	Coding	138704124	138707221	0; 0; 0; 0; 0; 0; 0; 0; 0	300186	10	7q35	NM_182816; ENSRNOT00000009199; Amigo2.aSep08-unspliced; mRNARGD2425724_1; mRNARGD7507632_1; mRNARGD7507633_1	RefSeq; ENSEMBL; Ace View; Rat Genome Database	Rattus norvegicus adhesion molecule with Ig like domain 2 (Amigo2), mRNA.; adhesion molecule with Ig like domain 2 [gene_biotype:protein_coding transcript_biotype:protein_coding]; adhesion molecule with Ig like domain 2; INVOLVED IN heterophilic cell-cell adhesion AND homophilic cell adhesion AND negative regulation of apoptotic process AND FOUND IN nucleus (inferred) AND INTERACTS WITH 2 4-dinit…	chr7	100	100	0		0	NM_182816; ENSRNOT00000009199	Q7TNJ4; A0A0G2JSI9	NM_182816; ENSRNOT00000009199	Rn.98123	brain| dorsal root ganglion| eye| heart| liver| lung| prostate| juvenile| adult	NM_182816; ENSRNOT00000009199	GO:0007156; GO:0007157; GO:0007420; GO:0043066; GO:0043069; GO:0051965; GO:0007155	homophilic cell adhesion via plasma membrane adhesion molecules; heterophilic cell-cell adhesion via plasma membrane cell adhesion molecules; brain development; negative regulation of apoptotic process; negative regulation of programmed cell death; positive regulation of synapse assembly; cell adhesion	inferred from physical interaction; not recorded; inferred from mutant phenotype; inferred from direct assay; inferred from electronic annotation	NM_182816; ENSRNOT00000009199	GO:0005634; GO:0005887; GO:0016021; GO:0005886; GO:0016020	nucleus; integral component of plasma membrane; integral component of membrane; plasma membrane; membrane	inferred from electronic annotation; non-traceable author statement; not recorded	NM_182816; ENSRNOT00000009199	GO:0005515	protein binding	inferred from physical interaction
TC1900001249.rn.2	5.69	4.16	0.43	0.31	T	T	2.88	4.14E-07	7.02E-06	T	mRNARGD7496028_1	LOC685199	similar to RIKEN cDNA 5031410I06	chr19	-	Coding	28291406	28296645	0; 0; 0; 0; 0; 0; 0; 0; 0		10		mRNARGD7496028_1	Rat Genome Database	similar to RIKEN cDNA 5031410I06	chr19	100	100	0		0
TC0900002707.rn.2	8.36	6.83	0.13	0.27	T	T	2.88	4.66E-08	1.28E-06	T	NM_001014220; BC083808	Sp100	SP100 nuclear antigen	chr9	+	Coding	92675021	92748918	0; 0; 0; 0; 0; 0; 0; 0; 0	363269	10	9q35	NM_001014220; BC083808; ENSRNOT00000034152; LOC679623.aSep08; LOC679623.bSep08; mRNARGD6487675_1; Sp100.bSep08; Sp100.cSep08; Sp100.eSep08; Sp100.fSep08; Sp100.gSep08; Sp100.hSep08	RefSeq; GenBank; ENSEMBL; Ace View; Rat Genome Database	Rattus norvegicus SP100 nuclear antigen (Sp100), mRNA.; Rattus norvegicus SP100 nuclear antigen, mRNA (cDNA clone MGC:94860 IMAGE:7109918), complete cds.; SP100 nuclear antigen [gene_biotype:protein_coding transcript_biotype:protein_coding]; similar to Nuclear autoantigen Sp-100 (Speckled 100 kDa) (Nuclear dot-associated Sp100 protein); nuclear autoantigen Sp-100-like; SP100 nuclear antigen	chr9	100	100	0		0	NM_001014220; BC083808; ENSRNOT00000034152	Q5XI80; F7FPF5	NM_001014220; BC083808	Rn.15232	adipose tissue| connective tissue| kidney| lung| muscle| pancreas| prostate| spleen| juvenile| adult	NM_001014220; BC083808	GO:0000122; GO:0000723; GO:0006978; GO:0010596; GO:0032526; GO:0032897; GO:0034097; GO:0034340; GO:0034341; GO:0043392; GO:0043433; GO:0045765; GO:0045892; GO:0045893; GO:0046826; GO:0051091; GO:0051271; GO:1902041; GO:1902044; GO:1903507	negative regulation of transcription from RNA polymerase II promoter; telomere maintenance; DNA damage response, signal transduction by p53 class mediator resulting in transcription of p21 class mediator; negative regulation of endothelial cell migration; response to retinoic acid; negative regulation of viral transcription; response to cytokine; response to type I interferon; response to interfe…	not recorded	NM_001014220; BC083808; ENSRNOT00000034152	GO:0000784; GO:0005634; GO:0005730; GO:0005737; GO:0016605; GO:0030870; GO:0034399	nuclear chromosome, telomeric region; nucleus; nucleolus; cytoplasm; PML body; Mre11 complex; nuclear periphery	not recorded; inferred from electronic annotation	NM_001014220; BC083808	GO:0003713; GO:0003714; GO:0008134; GO:0019900; GO:0019904; GO:0042802; GO:0042803; GO:0070087	transcription coactivator activity; transcription corepressor activity; transcription factor binding; kinase binding; protein domain specific binding; identical protein binding; protein homodimerization activity; chromo shadow domain binding	not recorded
TC1500000953.rn.2	5.91	4.39	0.25	0.23	T	T	2.87	1.51E-07	3.12E-06	T	mRNARGD7514871_1	LOC102546540	MLV-related proviral Env polyprotein-like	chr15	+	Coding	74064272	74065537	0; 0; 0; 0; 0; 0; 0; 0; 0		10		mRNARGD7514871_1	Rat Genome Database	MLV-related proviral Env polyprotein-like	chr15	100	100	0		0
TSUnmapped00000114.rn.2	7.95	6.43	0.44	0.21	T	T	2.87	2.08E-05	0.0002	T	NM_181375	Robo4	roundabout guidance receptor 4			Coding			0; 0; 0; 0; 0; 0; 0; 0; 0	300518	10	8q21	NM_181375	RefSeq	Rattus norvegicus roundabout guidance receptor 4 (Robo4), mRNA.		100	100	0		0	NM_181375	Q80W87	NM_181375	Rn.96119		NM_181375	GO:0001525; GO:0030154; GO:0030336; GO:0007275	angiogenesis; cell differentiation; negative regulation of cell migration; multicellular organismal development	inferred from electronic annotation; not recorded	NM_181375	GO:0009897; GO:0070062	external side of plasma membrane; extracellular exosome	not recorded	NM_181375	GO:0004872	receptor activity	not recorded
TC1500001372.rn.2	7.3	5.78	0.23	0.04	T	T	2.87	3.33E-08	9.89E-07	T	NM_134356; ENSRNOT00000042010	Ptprg	protein tyrosine phosphatase, receptor type, G	chr15	-	Coding	12925162	13633839	0; 0; 0; 0; 0; 0; 0; 0; 0	171357	10	15p16-p15	NM_134356; ENSRNOT00000042010; mRNARGD2349098_1; Ptprg.aSep08; Ptprg.bSep08; Ptprg.cSep08	RefSeq; ENSEMBL; Rat Genome Database; Ace View	Rattus norvegicus protein tyrosine phosphatase, receptor type, G (Ptprg), mRNA.; protein tyrosine phosphatase, receptor type, G [gene_biotype:protein_coding transcript_biotype:protein_coding]; ENCODES a protein that exhibits identical protein binding (ortholog) AND protein tyrosine phosphatase activity (ortholog) AND INVOLVED IN brain development AND negative regulation of neuron projection devel…	chr15	100	100	0		0	NM_134356; ENSRNOT00000042010	Q62989; Q8CIN3; Q8CIN1; Q8CIN0; Q8CIN2; F1LP13	NM_134356; ENSRNOT00000042010	Rn.229370	adipose tissue| brain| colon| dorsal root ganglion| embryonic tissue| eye| lung| pineal gland| prostate| small intestine| metamorphosing embryo| fetus| adult	NM_134356; ENSRNOT00000042010	GO:0007420; GO:0010633; GO:0010977; GO:0035335; GO:1901998; GO:1903385; GO:0006470; GO:0016311	brain development; negative regulation of epithelial cell migration; negative regulation of neuron projection development; peptidyl-tyrosine dephosphorylation; toxin transport; regulation of homophilic cell adhesion; protein dephosphorylation; dephosphorylation	inferred from expression pattern; inferred from electronic annotation; not recorded; inferred from direct assay; non-traceable author statement	NM_134356; ENSRNOT00000042010	GO:0005615; GO:0016021; GO:0070062; GO:0016020	extracellular space; integral component of membrane; extracellular exosome; membrane	inferred from direct assay; inferred from electronic annotation; not recorded	NM_134356; ENSRNOT00000042010	GO:0004725; GO:0042802; GO:0004721; GO:0016787; GO:0016791	protein tyrosine phosphatase activity; identical protein binding; phosphoprotein phosphatase activity; hydrolase activity; phosphatase activity	inferred from electronic annotation; not recorded; non-traceable author statement
TC1000000824.rn.2	10.57	9.05	0.16	0.37	T	T	2.87	1.79E-06	2.28E-05	T	NM_017037; ENSRNOT00000041606	Pmp22	peripheral myelin protein 22	chr10	+	Coding	49538563	49568690	0; 0; 0; 0; 0; 0; 0; 0; 0	24660	10	10q22	NM_017037; ENSRNOT00000041606; mRNARGD2774734_1; mRNARGD7571532_1; mRNARGD7571533_1; Pmp22.aSep08; Pmp22.bSep08; Pmp22.cSep08; Pmp22.dSep08; TCONS_00016305	RefSeq; ENSEMBL; Rat Genome Database; Ace View; Chalmel	Rattus norvegicus peripheral myelin protein 22 (Pmp22), mRNA.; peripheral myelin protein 22 [gene_biotype:protein_coding transcript_biotype:protein_coding]; INVOLVED IN cell differentiation AND myelination AND negative regulation of cell proliferation AND ASSOCIATED WITH Sciatic Neuropathy AND Charcot-Marie-Tooth Disease (ortholog) AND Charcot-Marie-Tooth Disease Demyelinating Type 1e (ortholog) …	chr10	100	100	0		0	NM_017037; ENSRNOT00000041606	P25094	NM_017037; ENSRNOT00000041606	Rn.1476	adipose tissue| brain| connective tissue| dorsal root ganglion| embryonic tissue| eye| heart| kidney| lung| muscle| ovary| pituitary gland| placenta| prostate| small intestine| spleen| metamorphosing embryo| fetus| juvenile| adult	NM_017037; ENSRNOT00000041606	GO:0007050; GO:0007422; GO:0008219; GO:0008285; GO:0010977; GO:0030154; GO:0032060; GO:0032288; GO:0042552; GO:0007049	cell cycle arrest; peripheral nervous system development; cell death; negative regulation of cell proliferation; negative regulation of neuron projection development; cell differentiation; bleb assembly; myelin assembly; myelination; cell cycle	inferred from electronic annotation; inferred by curator; not recorded; inferred from direct assay; inferred from mutant phenotype	NM_017037; ENSRNOT00000041606	GO:0005886; GO:0005923; GO:0016021; GO:0043218; GO:0016020	plasma membrane; bicellular tight junction; integral component of membrane; compact myelin; membrane	inferred from electronic annotation; not recorded; inferred from direct assay
TC2000000934.rn.2	4.75	3.22	0.56	0.24	T	T	2.87	1.05E-06	1.47E-05	T	NM_001000893	Olr1678	olfactory receptor 1678	chr20	-	Coding	472633	473571	0; 0; 0; 0; 0; 0; 0; 0; 0	405194	10	20p12	NM_001000893; ENSRNOT00000046628; mRNARGD2420052_1; Olr1678.aSep08-unspliced	RefSeq; ENSEMBL; Rat Genome Database; Ace View	Rattus norvegicus olfactory receptor 1678 (Olr1678), mRNA.; olfactory receptor 1678 (Olr1678), mRNA; ENCODES a protein that exhibits G-protein coupled receptor activity (inferred) AND olfactory receptor activity (inferred) AND INVOLVED IN detection of chemical stimulus involved in sensory perception of smell (inferred) AND G-protein coupled receptor signaling pathway (inferred) AND FOUND IN integ…	chr20	100	100	0		0			NM_001000893	Rn.142697		NM_001000893	GO:0007186; GO:0050911	G-protein coupled receptor signaling pathway; detection of chemical stimulus involved in sensory perception of smell	inferred from electronic annotation	NM_001000893	GO:0016021	integral component of membrane	inferred from electronic annotation	NM_001000893	GO:0004984	olfactory receptor activity	inferred from electronic annotation
TC1900001366.rn.2	6.53	5.02	0.58	0.2	T	T	2.86	1.31E-05	0.0001	T	NM_001011928; ENSRNOT00000034722; BC088195	Dpep2	dipeptidase 2	chr19	-	Coding	37963920	37984934	0; 0; 0; 0; 0; 0; 0; 0; 0	291984	10	19q12	NM_001011928; ENSRNOT00000034722; BC088195; Dpep2.aSep08; Dpep2.bSep08; Dpep2.cSep08; mRNARGD2578407_1; mRNARGD7514115_1	RefSeq; ENSEMBL; GenBank; Ace View; Rat Genome Database	Rattus norvegicus dipeptidase 2 (Dpep2), mRNA.; dipeptidase 2 [gene_biotype:protein_coding transcript_biotype:protein_coding]; Rattus norvegicus dipeptidase 2, mRNA (cDNA clone MGC:108872 IMAGE:7374282), complete cds.; dipeptidase 2; ENCODES a protein that exhibits exopeptidase activity (ortholog) AND INVOLVED IN proteolysis (ortholog) AND FOUND IN anchored component of membrane (inferred) AND IN…	chr19	100	100	0		0	NM_001011928; ENSRNOT00000034722; BC088195	Q5M872	NM_001011928; ENSRNOT00000034722; BC088195	Rn.20731	colon| lung| placenta| prostate| spleen| fetus| adult	NM_001011928; ENSRNOT00000034722; BC088195	GO:0006508	proteolysis	inferred from electronic annotation	NM_001011928; ENSRNOT00000034722; BC088195	GO:0031225; GO:0016020	anchored component of membrane; membrane	inferred from electronic annotation	NM_001011928; ENSRNOT00000034722; BC088195	GO:0008235; GO:0008238; GO:0008239; GO:0016805; GO:0046872; GO:0008233; GO:0008237; GO:0016787	metalloexopeptidase activity; exopeptidase activity; dipeptidyl-peptidase activity; dipeptidase activity; metal ion binding; peptidase activity; metallopeptidase activity; hydrolase activity	inferred from electronic annotation; not recorded
TC0200002399.rn.2	9.12	7.6	0.11	0.18	T	T	2.86	1.98E-08	6.58E-07	T	NM_022294; ENSRNOT00000047564	Adgrl4	adhesion G protein-coupled receptor L4	chr2	+	Coding	256609787	256724647	0; 0; 0; 0; 0; 0; 0; 0; 0	64124	10	2q45	NM_022294; ENSRNOT00000047564; Eltd1.aSep08; mRNARGD2631506_t00	RefSeq; ENSEMBL; Ace View; Rat Genome Database	Rattus norvegicus adhesion G protein-coupled receptor L4 (Adgrl4), mRNA.; adhesion G protein-coupled receptor L4 [gene_biotype:protein_coding transcript_biotype:protein_coding]; EGF, latrophilin and seven transmembrane domain containing 1; ENCODES a protein that exhibits protein dimerization activity AND INVOLVED IN neuropeptide signaling pathway (inferred) AND FOUND IN cytoplasmic vesicle membra…	chr2	100	100	0		0	NM_022294; ENSRNOT00000047564	Q9ESC1	NM_022294; ENSRNOT00000047564	Rn.8731	brain| connective tissue| eye| kidney| lung| pancreas| placenta| prostate| juvenile| adult	NM_022294; ENSRNOT00000047564	GO:0007166; GO:0007186; GO:0007165	cell surface receptor signaling pathway; G-protein coupled receptor signaling pathway; signal transduction	inferred from electronic annotation	NM_022294; ENSRNOT00000047564	GO:0005886; GO:0016021; GO:0031410; GO:0016020; GO:0005615; GO:0030659	plasma membrane; integral component of membrane; cytoplasmic vesicle; membrane; extracellular space; cytoplasmic vesicle membrane	inferred from direct assay; inferred from electronic annotation	NM_022294; ENSRNOT00000047564	GO:0004930; GO:0005509; GO:0046983; GO:0004871; GO:0004888	G-protein coupled receptor activity; calcium ion binding; protein dimerization activity; signal transducer activity; transmembrane signaling receptor activity	inferred from electronic annotation; inferred from direct assay
TC0300002191.rn.2	6.58	5.07	0.44	0.57	T	T	2.85	4.81E-05	0.0003	T	NM_017208; ENSRNOT00000019787; BC101906	Lbp	lipopolysaccharide binding protein	chr3	+	Coding	154786215	154813464	0; 0; 0; 0; 0; 0; 0; 0; 0	29469	10	3q42	NM_017208; ENSRNOT00000019787; BC101906; Lbp.aSep08; Lbp.bSep08; Lbp.cSep08; mRNARGD2582876_1	RefSeq; ENSEMBL; GenBank; Ace View; Rat Genome Database	Rattus norvegicus lipopolysaccharide binding protein (Lbp), mRNA.; lipopolysaccharide binding protein [gene_biotype:protein_coding transcript_biotype:protein_coding]; Rattus norvegicus lipopolysaccharide binding protein, mRNA (cDNA clone MGC:124626 IMAGE:7933709), complete cds.; lipopolysaccharide binding protein; ENCODES a protein that exhibits lipopolysaccharide binding (ortholog) AND lipoteich…	chr3	100	100	0		0	NM_017208; ENSRNOT00000019787; BC101906	Q3MID7	NM_017208; ENSRNOT00000019787; BC101906	Rn.48863	colon| connective tissue| dorsal root ganglion| liver| lung| ovary| placenta| prostate| fetus| juvenile| adult	NM_017208; ENSRNOT00000019787; BC101906	GO:0001889; GO:0002232; GO:0002281; GO:0006869; GO:0006953; GO:0015920; GO:0031663; GO:0032490; GO:0032496; GO:0032720; GO:0032722; GO:0032755; GO:0032757; GO:0032760; GO:0034145; GO:0042535; GO:0043032; GO:0044130; GO:0045087; GO:0050829; GO:0050830; GO:0060100; GO:0060265; GO:0071222; GO:0071223; GO:0090023; GO:0090559	liver development; leukocyte chemotaxis involved in inflammatory response; macrophage activation involved in immune response; lipid transport; acute-phase response; lipopolysaccharide transport; lipopolysaccharide-mediated signaling pathway; detection of molecule of bacterial origin; response to lipopolysaccharide; negative regulation of tumor necrosis factor production; positive regulation of ch…	inferred from expression pattern; inferred from electronic annotation; not recorded; inferred from sequence or structural similarity; inferred from direct assay; inferred from mutant phenotype	NM_017208; ENSRNOT00000019787; BC101906	GO:0005615; GO:0009986; GO:0070062	extracellular space; cell surface; extracellular exosome	inferred from direct assay; not recorded; inferred from electronic annotation	NM_017208; ENSRNOT00000019787; BC101906	GO:0001530; GO:0005102; GO:0070891; GO:0008289; GO:0005515	lipopolysaccharide binding; receptor binding; lipoteichoic acid binding; lipid binding; protein binding	inferred from direct assay; not recorded; inferred from electronic annotation
TC0X00000627.rn.2	5.38	3.87	0.27	0.14	T	T	2.85	2.40E-07	4.49E-06	T	ENSRNOT00000057718; mRNARGD7660176_1; RGD1564117.aSep08	Nhsl2	NHS-like 2 [Source:RGD Symbol;Acc:1564117]; INTERACTS WITH clofibrate (ortholog); NHS-like 2	chrX	+	Coding	71940839	71976050	0; 0; 0; 0; 0; 0; 0; 0; 0		10		ENSRNOT00000057718; mRNARGD7660176_1; RGD1564117.aSep08; jawbee.aSep08-unspliced; jobee.aSep08-unspliced; raby.aSep08	ENSEMBL; Rat Genome Database; Ace View	NHS-like 2 [gene_biotype:processed_transcript transcript_biotype:processed_transcript]; INTERACTS WITH clofibrate (ortholog); NHS-like 2; Unannotated AceView Transcript	chrX	100	100	0		0
TC1600000914.rn.2	7.28	5.78	0.32	0.27	T	T	2.84	2.18E-06	2.66E-05	T	NM_134454; ENSRNOT00000022774; BC161931	Angpt2	angiopoietin 2	chr16	+	Coding	75966313	76016147	0; 0; 0; 0; 0; 0; 0; 0; 0	89805	10	16q12.5	NM_134454; ENSRNOT00000022774; BC161931; Angpt2.aSep08; mRNARGD4120013_1	RefSeq; ENSEMBL; GenBank; Ace View; Rat Genome Database	Rattus norvegicus angiopoietin 2 (Angpt2), mRNA.; angiopoietin 2 [gene_biotype:protein_coding transcript_biotype:protein_coding]; Rattus norvegicus angiopoietin 2, mRNA (cDNA clone MGC:187710 IMAGE:9021835), complete cds.; angiopoietin 2; ENCODES a protein that exhibits receptor tyrosine kinase binding (ortholog) AND INVOLVED IN angiogenesis AND cellular response to growth factor stimulus AND ger…	chr16	100	100	0		0	NM_134454; ENSRNOT00000022774; BC161931	O35462; Q91Z90	NM_134454; ENSRNOT00000022774; BC161931	Rn.138360	colon| connective tissue| eye| kidney| ovary| placenta| prostate| thymus| metamorphosing embryo| fetus| juvenile| adult	NM_134454; ENSRNOT00000022774; BC161931	GO:0001525; GO:0001666; GO:0007281; GO:0009314; GO:0009612; GO:0009749; GO:0010812; GO:0014070; GO:0014823; GO:0016525; GO:0031100; GO:0043537; GO:0045766; GO:0048014; GO:0048514; GO:0050928; GO:0060135; GO:0071363; GO:0072012; GO:0007275; GO:0030154	angiogenesis; response to hypoxia; germ cell development; response to radiation; response to mechanical stimulus; response to glucose; negative regulation of cell-substrate adhesion; response to organic cyclic compound; response to activity; negative regulation of angiogenesis; organ regeneration; negative regulation of blood vessel endothelial cell migration; positive regulation of angiogenesis;…	inferred from expression pattern; not recorded; inferred from electronic annotation; inferred from mutant phenotype	NM_134454; ENSRNOT00000022774; BC161931	GO:0005615; GO:0005634; GO:0005886; GO:0042995; GO:0005576	extracellular space; nucleus; plasma membrane; cell projection; extracellular region	inferred from direct assay; not recorded; inferred from electronic annotation	NM_134454; ENSRNOT00000022774; BC161931	GO:0030971; GO:0046872; GO:0003674; GO:0005515	receptor tyrosine kinase binding; metal ion binding; molecular_function; protein binding	inferred from electronic annotation; not recorded; no biological data available
TC1900000866.rn.2	6.31	4.8	0.51	0.13	T	T	2.84	1.79E-05	0.0002	T	ENSRNOT00000026986	RGD1306091	similar to Mixed lineage kinase 4	chr19	+	Coding	58745781	58776935	0; 0; 0; 0; 0; 0; 0; 0; 0	307950	10	19q12	ENSRNOT00000026986; RGD1306091.aSep08; TCONS_00053557; TCONS_00053558	ENSEMBL; Ace View; Chalmel	similar to Mixed lineage kinase 4 [gene_biotype:protein_coding transcript_biotype:protein_coding]; similar to Mixed lineage kinase 4; PREDICTED: similar to Mixed lineage kinase 4 (RGD1306091), mRNA. Chalmel, et. al. Testis-expressed Unannotated Transcripts (TUTs)	chr19	100	100	0		0	ENSRNOT00000026986	D4A454				ENSRNOT00000026986	GO:0000165; GO:0000186; GO:0018108; GO:0006468	MAPK cascade; activation of MAPKK activity; peptidyl-tyrosine phosphorylation; protein phosphorylation	inferred from electronic annotation	ENSRNOT00000026986	GO:0005622	intracellular	inferred from electronic annotation	ENSRNOT00000026986	GO:0004709; GO:0005524; GO:0004713; GO:0000166; GO:0004672	MAP kinase kinase kinase activity; ATP binding; protein tyrosine kinase activity; nucleotide binding; protein kinase activity	inferred from electronic annotation
TC0800002249.rn.2	6.98	5.48	0.39	0.15	T	T	2.84	4.82E-07	7.94E-06	T	ENSRNOT00000043344	Robo4	roundabout guidance receptor 4	chr8	-	Coding	39083327	39093277	0; 0; 0; 0; 0; 0; 0; 0; 0	300518	10	8q21	ENSRNOT00000043344; mRNARGD2384407_1	ENSEMBL; Rat Genome Database	roundabout homolog 4-like [gene_biotype:protein_coding transcript_biotype:protein_coding]; ENCODES a protein that exhibits receptor activity (ortholog) AND INVOLVED IN angiogenesis (ortholog) AND negative regulation of cell migration (ortholog) AND FOUND IN external side of plasma membrane (ortholog) AND extracellular vesicular exosome (ortholog) AND INTERACTS WITH 2 3 7 8-tetrachlorodibenzodioxi…	chr8	100	100	0		0	ENSRNOT00000043344	A0A0G2QC46; F1M7B9; Q80W87	ENSRNOT00000043344	Rn.96119		ENSRNOT00000043344	GO:0001525; GO:0030154; GO:0030336; GO:0007275	angiogenesis; cell differentiation; negative regulation of cell migration; multicellular organismal development	inferred from electronic annotation; not recorded	ENSRNOT00000043344	GO:0009897; GO:0070062	external side of plasma membrane; extracellular exosome	not recorded	ENSRNOT00000043344	GO:0004872	receptor activity	not recorded
TC0100002167.rn.2	8.23	6.73	0.28	0.2	T	T	2.84	2.77E-08	8.59E-07	T	NM_001143847; NM_001270604; NM_031079; ENSRNOT00000026586	Pde2a	phosphodiesterase 2A, cGMP-stimulated	chr1	+	Coding	166534642	166626158	0; 0; 0; 0; 0; 0; 0; 0; 0	81743	10	1q32	NM_001143847; NM_001270604; NM_031079; ENSRNOT00000026586; mRNARGD2611374_1; mRNARGD4129213_1; mRNARGD7695535_1; Pde2a.aSep08; Pde2a.bSep08; Pde2a.cSep08; Pde2a.dSep08; Pde2a.eSep08	RefSeq; ENSEMBL; Rat Genome Database; Ace View	Rattus norvegicus phosphodiesterase 2A, cGMP-stimulated (Pde2a), transcript variant 1, mRNA.; Rattus norvegicus phosphodiesterase 2A, cGMP-stimulated (Pde2a), transcript variant 3, mRNA.; Rattus norvegicus phosphodiesterase 2A, cGMP-stimulated (Pde2a), transcript variant 2, mRNA.; phosphodiesterase 2A, cGMP-stimulated [gene_biotype:protein_coding transcript_biotype:protein_coding]; ENCODES a prot…	chr1	100	100	0		0	NM_001143847; NM_001270604; NM_031079; ENSRNOT00000026586	Q01062; F8WFW5; A0A0G2K876	NM_001143847; NM_001270604; NM_031079; ENSRNOT00000026586	Rn.10044	adipose tissue| brain| colon| connective tissue| dorsal root ganglion| kidney| liver| pancreas| pituitary gland| spleen| thymus| metamorphosing embryo| fetus| juvenile| adult	NM_001143847; NM_001270604; NM_031079; ENSRNOT00000026586	GO:0000122; GO:0003170; GO:0003279; GO:0003281; GO:0006198; GO:0006626; GO:0007165; GO:0007507; GO:0010628; GO:0019933; GO:0019934; GO:0030224; GO:0030818; GO:0030823; GO:0033159; GO:0035690; GO:0035904; GO:0036006; GO:0043116; GO:0043117; GO:0046069; GO:0050729; GO:0060976; GO:0061028; GO:0071260; GO:0071321; GO:0071560; GO:0097011; GO:0008152	negative regulation of transcription from RNA polymerase II promoter; heart valve development; cardiac septum development; ventricular septum development; cAMP catabolic process; protein targeting to mitochondrion; signal transduction; heart development; positive regulation of gene expression; cAMP-mediated signaling; cGMP-mediated signaling; monocyte differentiation; negative regulation of cAMP …	inferred from electronic annotation; not recorded; inferred from sequence or structural similarity; inferred from direct assay; inferred from mutant phenotype	NM_001143847; NM_001270604; NM_031079; ENSRNOT00000026586	GO:0005622; GO:0005634; GO:0005737; GO:0005759; GO:0005783; GO:0005794; GO:0005829; GO:0005886; GO:0030424; GO:0030425; GO:0042734; GO:0045121; GO:0048471; GO:0016020	intracellular; nucleus; cytoplasm; mitochondrial matrix; endoplasmic reticulum; Golgi apparatus; cytosol; plasma membrane; axon; dendrite; presynaptic membrane; membrane raft; perinuclear region of cytoplasm; membrane	inferred from mutant phenotype; inferred from electronic annotation; not recorded; inferred from sequence or structural similarity; inferred from direct assay	NM_001143847; NM_001270604; NM_031079; ENSRNOT00000026586	GO:0004112; GO:0004118; GO:0005515; GO:0008144; GO:0030552; GO:0030553; GO:0030911; GO:0036004; GO:0042803; GO:0046872; GO:0000166; GO:0004114; GO:0008081; GO:0016787	cyclic-nucleotide phosphodiesterase activity; cGMP-stimulated cyclic-nucleotide phosphodiesterase activity; protein binding; drug binding; cAMP binding; cGMP binding; TPR domain binding; GAF domain binding; protein homodimerization activity; metal ion binding; nucleotide binding; 3',5'-cyclic-nucleotide phosphodiesterase activity; phosphoric diester hydrolase activity; hydrolase activity	not recorded; inferred from sequence or structural similarity; inferred from direct assay; inferred from physical interaction; inferred from electronic annotation
TC0X00000435.rn.2	11.62	10.12	0.2	0.21	T	T	2.83	1.22E-07	2.63E-06	T	LOC680760.aSep08-unspliced	LOC680760	hypothetical protein LOC680760	chrX	+	Unassigned	45924606	45925018	0; 0; 0; 0; 0; 0; 0; 0; 0		10		LOC680760.aSep08-unspliced	Ace View	hypothetical protein LOC680760	chrX	100	100	0		0
TC0500004262.rn.2	5.98	4.48	0.52	0.38	T	T	2.83	8.42E-05	0.0005	T	NM_016999; ENSRNOT00000013321; BC074012	Cyp4b1	cytochrome P450, family 4, subfamily b, polypeptide 1	chr5	-	Coding	134468290	134526058	0; 0; 0; 0; 0; 0; 0; 0; 0	24307	10	5q36	NM_016999; ENSRNOT00000013321; BC074012; Cyp4a3.aSep08; Cyp4a3.cSep08-unspliced; Cyp4b1.aSep08; Cyp4b1.bSep08; mRNARGD2352395_1; mRNARGD2661029_1; ENSRNOT00000012681; ENSRNOT00000045571	RefSeq; ENSEMBL; GenBank; Ace View; Rat Genome Database	Rattus norvegicus cytochrome P450, family 4, subfamily b, polypeptide 1 (Cyp4b1), mRNA.; Cytochrome P450 4B1 [gene_biotype:protein_coding transcript_biotype:protein_coding]; Rattus norvegicus cytochrome P450, family 4, subfamily b, polypeptide 1, mRNA (cDNA clone MGC:91453 IMAGE:7100197), complete cds.; cytochrome P450, family 4, subfamily a, polypeptide 3; cytochrome P450, family 4, subfamily b,…	chr5	100	100	0		0	NM_016999; ENSRNOT00000013321; BC074012; ENSRNOT00000012681; ENSRNOT00000045571	P15129; H7C5X2; F1M7X1	NM_016999; ENSRNOT00000013321; BC074012	Rn.86651	adipose tissue| connective tissue| heart| kidney| lung| ovary| prostate| juvenile| adult	NM_016999; ENSRNOT00000013321; BC074012; ENSRNOT00000012681; ENSRNOT00000045571	GO:0006725; GO:0018879; GO:0018917; GO:0042738; GO:0055114	cellular aromatic compound metabolic process; biphenyl metabolic process; fluorene metabolic process; exogenous drug catabolic process; oxidation-reduction process	inferred from direct assay; inferred from mutant phenotype; inferred from electronic annotation	NM_016999; ENSRNOT00000013321; BC074012; ENSRNOT00000012681; ENSRNOT00000045571	GO:0005789; GO:0016021; GO:0043231; GO:0005783; GO:0016020; GO:0031090	endoplasmic reticulum membrane; integral component of membrane; intracellular membrane-bounded organelle; endoplasmic reticulum; membrane; organelle membrane	inferred from electronic annotation; inferred from direct assay	NM_016999; ENSRNOT00000013321; BC074012; ENSRNOT00000012681; ENSRNOT00000045571	GO:0004497; GO:0005506; GO:0008144; GO:0015643; GO:0016705; GO:0018585; GO:0020037; GO:0070330; GO:0016491; GO:0046872	monooxygenase activity; iron ion binding; drug binding; toxic substance binding; oxidoreductase activity, acting on paired donors, with incorporation or reduction of molecular oxygen; fluorene oxygenase activity; heme binding; aromatase activity; oxidoreductase activity; metal ion binding	inferred from direct assay; inferred from electronic annotation; inferred from mutant phenotype; traceable author statement
TC0900002706.rn.2	7.54	6.04	0.23	0.2	T	T	2.83	1.37E-07	2.89E-06	T	mRNARGD7643191_1; mRNARGD7643192_1	Sp100	ENCODES a protein that exhibits chromo shadow domain binding (ortholog) AND identical protein binding (ortholog) AND kinase binding (ortholog) AND INVOLVED IN DNA damage response signal transduction by p53 class mediator resulting in transcription of p21 class mediator (ortholog) AND negative regulation of cellular component movement (ortholog) AND negative regulation of DNA binding (ortholog) AN…	chr9	+	Coding	90993711	91011429	0; 0; 0; 0; 0; 0; 0; 0; 0		10		mRNARGD7643191_1; mRNARGD7643192_1	Rat Genome Database	ENCODES a protein that exhibits chromo shadow domain binding (ortholog) AND identical protein binding (ortholog) AND kinase binding (ortholog) AND INVOLVED IN DNA damage response signal transduction by p53 class mediator resulting in transcription of p21 class mediator (ortholog) AND negative regulation of cellular component movement (ortholog) AND negative regulation of DNA binding (ortholog) AN…	chr9	100	100	0		0
TC0100003937.rn.2	4.61	3.1	0.91	0.17	T	T	2.83	0.0002	0.001	T	ENSRNOT00000041332	Vom2r5	vomeronasal 2 receptor, 5	chr1	-	Coding	804862	813517	0; 0; 0; 0; 0; 0; 0; 0; 0	679691	10	1p13	ENSRNOT00000041332; mRNARGD4133931_1	ENSEMBL; Rat Genome Database	vomeronasal 2 receptor, 5 [gene_biotype:protein_coding transcript_biotype:protein_coding]; ENCODES a protein that exhibits G-protein coupled receptor activity (inferred) AND INVOLVED IN G-protein coupled receptor signaling pathway (inferred) AND FOUND IN integral component of membrane (inferred) AND plasma membrane (inferred) AND INTERACTS WITH cadmium dichloride	chr1	100	100	0		0	ENSRNOT00000041332	D3ZH81	ENSRNOT00000041332	Rn.217640		ENSRNOT00000041332	GO:0007186; GO:0007165	G-protein coupled receptor signaling pathway; signal transduction	inferred from electronic annotation	ENSRNOT00000041332	GO:0005886; GO:0016021; GO:0016020	plasma membrane; integral component of membrane; membrane	inferred from electronic annotation	ENSRNOT00000041332	GO:0004930; GO:0004871	G-protein coupled receptor activity; signal transducer activity	inferred from electronic annotation
TC1600000332.rn.2	6.33	4.84	0.59	0.35	T	T	2.82	2.30E-05	0.0002	T	mRNARGD7566746_1	RGD1564941	similar to ankyrin repeat domain 26	chr16	+	Coding	21826915	21864774	0; 0; 0; 0; 0; 0; 0; 0; 0		10		mRNARGD7566746_1	Rat Genome Database	similar to ankyrin repeat domain 26	chr16	100	100	0		0
TC0500003798.rn.2	6.74	5.24	0.47	0.21	T	T	2.82	1.11E-05	0.0001	T	NM_001109269	Lin28a	lin-28 homolog A (C. elegans)	chr5	-	Coding	152230343	152247332	0; 0; 0; 0; 0; 0; 0; 0; 0	500562	10	5q36	NM_001109269; ENSRNOT00000058500; Lin28.bSep08; mRNARGD4139051_1; mRNARGD7523459_1; mRNARGD7523460_1	RefSeq; ENSEMBL; Ace View; Rat Genome Database	Rattus norvegicus lin-28 homolog A (C. elegans) (Lin28a), mRNA.; lin-28 homolog A (C. elegans) (Lin28a), mRNA; lin-28 homolog A (C. elegans); ENCODES a protein that exhibits miRNA binding (ortholog) AND mRNA binding (ortholog) AND RNA binding (ortholog) AND INVOLVED IN germ cell development (ortholog) AND miRNA catabolic process (ortholog) AND miRNA metabolic process (ortholog) AND FOUND IN cytop…	chr5	100	100	0		0	NM_001109269	D3ZZA6	NM_001109269	Rn.147538	embryonic tissue| prostate	NM_001109269	GO:0006355; GO:0007281; GO:0010586; GO:0010587; GO:0019827; GO:0031054; GO:0031123; GO:0045666; GO:0045686; GO:0045727; GO:0048863; GO:0060964; GO:1901724; GO:0008150	regulation of transcription, DNA-templated; germ cell development; miRNA metabolic process; miRNA catabolic process; stem cell population maintenance; pre-miRNA processing; RNA 3'-end processing; positive regulation of neuron differentiation; negative regulation of glial cell differentiation; positive regulation of translation; stem cell differentiation; regulation of gene silencing by miRNA; pos…	inferred from electronic annotation; not recorded; no biological data available	NM_001109269	GO:0000932; GO:0005634; GO:0005730; GO:0005737; GO:0010494; GO:0005575	cytoplasmic mRNA processing body; nucleus; nucleolus; cytoplasm; cytoplasmic stress granule; cellular_component	inferred from electronic annotation; not recorded; no biological data available	NM_001109269	GO:0003677; GO:0003723; GO:0003729; GO:0008270; GO:0031369; GO:0035198; GO:0003674; GO:0003676; GO:0046872	DNA binding; RNA binding; mRNA binding; zinc ion binding; translation initiation factor binding; miRNA binding; molecular_function; nucleic acid binding; metal ion binding	inferred from electronic annotation; not recorded; no biological data available
TC0800000130.rn.2	5.7	4.21	0.53	0.17	T	T	2.82	7.93E-06	7.76E-05	T	NM_001047979; ENSRNOT00000043392	LOC689840	LRRGT00142	chr8	+	Coding	14809471	14816731	0; 0; 0; 0; 0; 0; 0; 0; 0	689840	10	8q12	NM_001047979; ENSRNOT00000043392; LOC689840.aSep08; mRNARGD4136465_1; skorpey.aSep08	RefSeq; ENSEMBL; Ace View; Rat Genome Database	Rattus norvegicus LRRGT00142 (LOC689840), mRNA.; LRRGT00142 [gene_biotype:protein_coding transcript_biotype:protein_coding]; LRRGT00142; Unannotated AceView Transcript	chr8	100	100	0		0	NM_001047979; ENSRNOT00000043392	Q6QI66	NM_001047979; ENSRNOT00000043392	Rn.159404
TC0900001988.rn.2	6.38	4.88	0.29	0.14	T	T	2.82	2.93E-07	5.28E-06	T	NM_001191807; ENSRNOT00000015432	Ankrd44	ankyrin repeat domain 44	chr9	-	Coding	61229252	61529298	0; 0; 0; 0; 0; 0; 0; 0; 0	301415	10	9q31	NM_001191807; ENSRNOT00000015432; Ankrd44.aSep08; mRNARGD6553433_1; typo.aSep08-unspliced	RefSeq; ENSEMBL; Ace View; Rat Genome Database	Rattus norvegicus ankyrin repeat domain 44 (Ankrd44), mRNA.; ankyrin repeat domain 44 [gene_biotype:protein_coding transcript_biotype:protein_coding]; ankyrin repeat domain 44; INTERACTS WITH (-)-demecolcine (ortholog) AND (-)-epigallocatechin 3-gallate (ortholog) AND 2 3 7 8-tetrachlorodibenzodioxine (ortholog); Unannotated AceView Transcript	chr9	100	100	0		0	NM_001191807; ENSRNOT00000015432	F1LZH9	NM_001191807; ENSRNOT00000015432	Rn.136174	brain| dorsal root ganglion| embryonic tissue| eye| liver| lung| ovary| pineal gland| placenta| prostate| spleen| thymus| metamorphosing embryo| juvenile| adult
TC0200002599.rn.2	6.54	5.05	0.43	0.26	T	T	2.82	2.20E-05	0.0002	T	NM_053721	Rasgrf2	RAS protein-specific guanine nucleotide-releasing factor 2	chr2	-	Coding	21458964	21698937	0; 0; 0; 0; 0; 0; 0; 0; 0	114513	10	2q12-q14	NM_053721; ENSRNOT00000019087; mRNARGD2441483_1; Rasgrf2.bSep08; Rasgrf2.cSep08; Rasgrf2.dSep08	RefSeq; ENSEMBL; Rat Genome Database; Ace View	Rattus norvegicus RAS protein-specific guanine nucleotide-releasing factor 2 (Rasgrf2), mRNA.; ras-specific guanine nucleotide-releasing factor 2; ENCODES a protein that exhibits calmodulin binding (inferred) AND Rho guanyl-nucleotide exchange factor activity (inferred) AND INVOLVED IN regulation of N-methyl-D-aspartate selective glutamate receptor activity (ortholog) AND PARTICIPATES IN mitogen …	chr2	100	100	0		0	NM_053721	Q99JE4	NM_053721	Rn.210995	brain| eye| pineal gland| adult	NM_053721	GO:0007264; GO:0035023; GO:0043547; GO:0060291; GO:2000310; GO:0008150; GO:0046578	small GTPase mediated signal transduction; regulation of Rho protein signal transduction; positive regulation of GTPase activity; long-term synaptic potentiation; regulation of N-methyl-D-aspartate selective glutamate receptor activity; biological_process; regulation of Ras protein signal transduction	inferred from electronic annotation; not recorded; no biological data available	NM_053721	GO:0005789; GO:0005886; GO:0005575; GO:0005737; GO:0005783; GO:0016020	endoplasmic reticulum membrane; plasma membrane; cellular_component; cytoplasm; endoplasmic reticulum; membrane	inferred from electronic annotation; no biological data available	NM_053721	GO:0005089; GO:0005515; GO:0005516; GO:0005085	Rho guanyl-nucleotide exchange factor activity; protein binding; calmodulin binding; guanyl-nucleotide exchange factor activity	inferred from electronic annotation; inferred from physical interaction
TC1000001372.rn.2	7.64	6.14	0.56	0.18	T	T	2.82	2.31E-05	0.0002	T	NM_001009536; ENSRNOT00000055674; BC061749	Trim25	tripartite motif-containing 25	chr10	+	Coding	76343847	76362159	0; 0; 0; 0; 0; 0; 0; 0; 0	494338	10	10q26	NM_001009536; ENSRNOT00000055674; BC061749; mRNARGD2672439_1; sparmee.aSep08	RefSeq; ENSEMBL; GenBank; Rat Genome Database; Ace View	Rattus norvegicus tripartite motif-containing 25 (Trim25), mRNA.; tripartite motif-containing 25 [gene_biotype:protein_coding transcript_biotype:protein_coding]; Rattus norvegicus tripartite motif-containing 25, mRNA (cDNA clone MGC:72607 IMAGE:5599464), complete cds.; ENCODES a protein that exhibits poly(A) RNA binding (ortholog) AND INVOLVED IN response to estrogen AND response to vitamin D AND…	chr10	100	100	0		0	NM_001009536; ENSRNOT00000055674; BC061749	Q6P7B3; D4A9N5	NM_001009536; ENSRNOT00000055674; BC061749	Rn.34382	colon| embryonic tissue| eye| heart| lung| pancreas| prostate| fetus| juvenile| adult	NM_001009536; ENSRNOT00000055674; BC061749	GO:0006513; GO:0033280; GO:0036503; GO:0042787; GO:0043123; GO:0043627; GO:0045087; GO:0046596; GO:0046597; GO:0051091; GO:0051092; GO:1902186; GO:1902187	protein monoubiquitination; response to vitamin D; ERAD pathway; protein ubiquitination involved in ubiquitin-dependent protein catabolic process; positive regulation of I-kappaB kinase/NF-kappaB signaling; response to estrogen; innate immune response; regulation of viral entry into host cell; negative regulation of viral entry into host cell; positive regulation of sequence-specific DNA binding …	inferred from electronic annotation; not recorded; inferred from expression pattern	NM_001009536; ENSRNOT00000055674; BC061749	GO:0005654; GO:0005737; GO:0005575; GO:0005622	nucleoplasm; cytoplasm; cellular_component; intracellular	inferred from electronic annotation; not recorded; no biological data available	NM_001009536; ENSRNOT00000055674; BC061749	GO:0008270; GO:0044822; GO:1904264; GO:0003674; GO:0046872	zinc ion binding; poly(A) RNA binding; ubiquitin protein ligase activity involved in ERAD pathway; molecular_function; metal ion binding	inferred from electronic annotation; not recorded; no biological data available
TC0800001845.rn.2	7.59	6.1	0.22	0.43	T	T	2.81	1.62E-06	2.10E-05	T	NM_172329; ENSRNOT00000008269; BC091115	Ccr9	chemokine (C-C motif) receptor 9	chr8	+	Coding	132827785	132842159	0; 0; 0; 0; 0; 0; 0; 0; 0	282832	10	8q32	NM_172329; ENSRNOT00000008269; BC091115; Ccr9.aSep08; mRNARGD2406605_1; mRNARGD7718600_1; mRNARGD7718601_1	RefSeq; ENSEMBL; GenBank; Ace View; Rat Genome Database	Rattus norvegicus chemokine (C-C motif) receptor 9 (Ccr9), mRNA.; chemokine (C-C motif) receptor 9 [gene_biotype:protein_coding transcript_biotype:protein_coding]; Rattus norvegicus chemokine (C-C motif) receptor 9, mRNA (cDNA clone MGC:108562 IMAGE:7381553), complete cds.; chemokine (C-C motif) receptor 9; ENCODES a protein that exhibits C-C chemokine receptor activity (ortholog) AND INVOLVED IN…	chr8	100	100	0		0	NM_172329; ENSRNOT00000008269; BC091115	Q8CH33	NM_172329; ENSRNOT00000008269; BC091115	Rn.91140	thymus| juvenile	NM_172329; ENSRNOT00000008269; BC091115	GO:0006935; GO:0006955; GO:0007186; GO:0070098; GO:0007165	chemotaxis; immune response; G-protein coupled receptor signaling pathway; chemokine-mediated signaling pathway; signal transduction	inferred from electronic annotation; not recorded	NM_172329; ENSRNOT00000008269; BC091115	GO:0009986; GO:0016021; GO:0016020	cell surface; integral component of membrane; membrane	inferred from electronic annotation; not recorded	NM_172329; ENSRNOT00000008269; BC091115	GO:0016493; GO:0004871; GO:0004930; GO:0004950; GO:0005515	C-C chemokine receptor activity; signal transducer activity; G-protein coupled receptor activity; chemokine receptor activity; protein binding	inferred from electronic annotation; not recorded	NM_172329; ENSRNOT00000008269; BC091115
TC1300000308.rn.2	4.49	3	0.6	0.18	T	T	2.81	7.81E-05	0.0005	T	NM_001013872; ENSRNOT00000033636; BC079259; LOC289035.aSep08; LOC289035.bSep08; mRNARGD2502769_1; mRNARGD7749222_1; TCONS_00031936	LOC289035	similar to UDP-N-acetylglucosamine:a-1,3-D-mannoside beta-1,4-N-acetylgluco; ENCODES a protein that exhibits transferase activity transferring hexosyl groups (inferred) AND INVOLVED IN carbohydrate metabolic process (inferred) AND FOUND IN membrane (inferred); similar to UDP-N-acetylglucosamine:a-1,3-D-mannoside beta-1,4-N-acetylgluco (LOC289035), mRNA.	chr13	+	Coding	51218472	51224117	0; 0; 0; 0; 0; 0; 0; 0; 0	289035	10	13q13	NM_001013872; ENSRNOT00000033636; BC079259; LOC289035.aSep08; LOC289035.bSep08; mRNARGD2502769_1; mRNARGD7749222_1; TCONS_00031936	RefSeq; ENSEMBL; GenBank; Ace View; Rat Genome Database; Chalmel	Rattus norvegicus similar to UDP-N-acetylglucosamine:a-1,3-D-mannoside beta-1,4-N-acetylgluco (LOC289035), mRNA.; similar to UDP-N-acetylglucosamine:a-1,3-D-mannoside beta-1,4-N-acetylgluco [gene_biotype:protein_coding transcript_biotype:protein_coding]; Rattus norvegicus similar to UDP-N-acetylglucosamine:a-1,3-D-mannoside beta-1,4-N-acetylgluco, mRNA (cDNA clone MGC:94362 IMAGE:7133407), comple…	chr13	100	100	0		0	NM_001013872; ENSRNOT00000033636; BC079259	Q6AXZ1; F7F6L0	NM_001013872; ENSRNOT00000033636; BC079259	Rn.162322	testis	NM_001013872; ENSRNOT00000033636; BC079259	GO:0006491; GO:0018279; GO:0043687; GO:0005975	N-glycan processing; protein N-linked glycosylation via asparagine; post-translational protein modification; carbohydrate metabolic process	not recorded; inferred from electronic annotation	NM_001013872; ENSRNOT00000033636; BC079259	GO:0000139; GO:0016020	Golgi membrane; membrane	not recorded; inferred from electronic annotation	NM_001013872; ENSRNOT00000033636; BC079259	GO:0008454; GO:0016758	alpha-1,3-mannosylglycoprotein 4-beta-N-acetylglucosaminyltransferase activity; transferase activity, transferring hexosyl groups	not recorded; inferred from electronic annotation
TC0400003448.rn.2	7.9	6.4	0.19	0.14	T	T	2.81	4.82E-08	1.31E-06	T	NM_001037541; NM_138852; ENSRNOT00000015058; ENSRNOT00000015075	Prok2	prokineticin 2	chr4	-	Coding	132156107	132171250	0; 0; 0; 0; 0; 0; 0; 0; 0	192206	10	4q34	NM_001037541; NM_138852; ENSRNOT00000015058; ENSRNOT00000015075; mRNARGD2362186_t00; mRNARGD2362190_t01; Prok2.aSep08; Prok2.bSep08; Prok2.cSep08; TCONS_00083302; TCONS_00083303; TCONS_00083304; TCONS_00083305	RefSeq; ENSEMBL; Rat Genome Database; Ace View; Chalmel	Rattus norvegicus prokineticin 2 (Prok2), transcript variant 1, mRNA.; Rattus norvegicus prokineticin 2 (Prok2), transcript variant 2, mRNA.; prokineticin 2 [gene_biotype:protein_coding transcript_biotype:protein_coding]; ENCODES a protein that exhibits G-protein coupled receptor binding AND INVOLVED IN angiogenesis (ortholog) AND cell proliferation (ortholog) AND chemotaxis (ortholog) AND FOUND …	chr4	100	100	0		0	NM_001037541; NM_138852; ENSRNOT00000015058; ENSRNOT00000015075	Q8R413; Q6V8J7	NM_001037541; NM_138852; ENSRNOT00000015058; ENSRNOT00000015075	Rn.211872	adult	NM_001037541; NM_138852; ENSRNOT00000015058; ENSRNOT00000015075	GO:0000187; GO:0001525; GO:0006935; GO:0007218; GO:0007283; GO:0007623; GO:0008283; GO:0008284; GO:0043066; GO:0045765; GO:0045987; GO:0048511	activation of MAPK activity; angiogenesis; chemotaxis; neuropeptide signaling pathway; spermatogenesis; circadian rhythm; cell proliferation; positive regulation of cell proliferation; negative regulation of apoptotic process; regulation of angiogenesis; positive regulation of smooth muscle contraction; rhythmic process	not recorded; inferred from electronic annotation	NM_001037541; NM_138852; ENSRNOT00000015058; ENSRNOT00000015075	GO:0005576	extracellular region	not recorded; inferred from electronic annotation	NM_001037541; NM_138852; ENSRNOT00000015058; ENSRNOT00000015075	GO:0001664	G-protein coupled receptor binding	inferred from direct assay
TC0700002344.rn.2	5.91	4.42	0.36	0.26	T	T	2.81	6.32E-07	9.89E-06	T	mRNARGD7694157_1; mRNARGD7694158_1; Rfx4.bSep08	LOC102552676; Rfx4	transcription factor RFX4-like; regulatory factor X, 4 (influences HLA class II expression)	chr7	-	Coding	24673466	24721122	0; 0; 0; 0; 0; 0; 0; 0; 0		10		mRNARGD7694157_1; mRNARGD7694158_1; Rfx4.bSep08	Rat Genome Database; Ace View	transcription factor RFX4-like; regulatory factor X, 4 (influences HLA class II expression)	chr7	100	100	0		0
TC1500001726.rn.2	6.33	4.85	0.57	0.19	T	T	2.8	2.42E-05	0.0002	T	NM_139342; ENSRNOT00000027759; BC158580	Ripk3	receptor-interacting serine-threonine kinase 3	chr15	-	Coding	34470793	34479741	0; 0; 0; 0; 0; 0; 0; 0; 0	246240	10	15p13	NM_139342; ENSRNOT00000027759; BC158580; mRNARGD2607944_1; mRNARGD7575476_1; Ripk3.aSep08; Ripk3.bSep08; Ripk3.cSep08; Ripk3.dSep08	RefSeq; ENSEMBL; GenBank; Rat Genome Database; Ace View	Rattus norvegicus receptor-interacting serine-threonine kinase 3 (Ripk3), mRNA.; receptor-interacting serine-threonine kinase 3 [gene_biotype:protein_coding transcript_biotype:protein_coding]; Rattus norvegicus receptor-interacting serine-threonine kinase 3, mRNA (cDNA clone MGC:187331 IMAGE:7378607), complete cds.; ENCODES a protein that exhibits identical protein binding (ortholog) AND NF-kappa…	chr15	100	100	0		0	NM_139342; ENSRNOT00000027759; BC158580	Q9Z2P5	NM_139342; ENSRNOT00000027759; BC158580	Rn.7110	adrenal gland| brain| heart| muscle| ovary| placenta| prostate| small intestine| spleen| thymus| fetus| juvenile| adult	NM_139342; ENSRNOT00000027759; BC158580	GO:0001914; GO:0002819; GO:0007249; GO:0010922; GO:0032147; GO:0032649; GO:0033077; GO:0038061; GO:0043029; GO:0046006; GO:0046777; GO:0048535; GO:0048536; GO:0048538; GO:0051092; GO:0051260; GO:0051291; GO:0051351; GO:0051353; GO:0060545; GO:0070235; GO:0070266; GO:0090312; GO:1990000; GO:2000377; GO:2000379; GO:2000452; GO:2001244; GO:0006468; GO:0012501; GO:0016310	regulation of T cell mediated cytotoxicity; regulation of adaptive immune response; I-kappaB kinase/NF-kappaB signaling; positive regulation of phosphatase activity; activation of protein kinase activity; regulation of interferon-gamma production; T cell differentiation in thymus; NIK/NF-kappaB signaling; T cell homeostasis; regulation of activated T cell proliferation; protein autophosphorylatio…	not recorded; inferred from sequence or structural similarity; inferred from electronic annotation	NM_139342; ENSRNOT00000027759; BC158580	GO:0005622; GO:0005739; GO:0005829; GO:0005886; GO:0097342; GO:0005737; GO:0016020	intracellular; mitochondrion; cytosol; plasma membrane; ripoptosome; cytoplasm; membrane	not recorded; inferred from electronic annotation; inferred from sequence or structural similarity	NM_139342; ENSRNOT00000027759; BC158580	GO:0004672; GO:0004674; GO:0004704; GO:0005524; GO:0032403; GO:0042802; GO:0000166; GO:0016301; GO:0016740; GO:0005515	protein kinase activity; protein serine/threonine kinase activity; NF-kappaB-inducing kinase activity; ATP binding; protein complex binding; identical protein binding; nucleotide binding; kinase activity; transferase activity; protein binding	not recorded; inferred from sequence or structural similarity; inferred from electronic annotation
TC0700001652.rn.2	6.09	4.6	0.41	0.17	T	T	2.8	1.02E-06	1.43E-05	T	NM_012490; ENSRNOT00000045647; BC097345	Acr	acrosin	chr7	+	Coding	130542169	130548356	0; 0; 0; 0; 0; 0; 0; 0; 0	24163	10	7q34-q35	NM_012490; ENSRNOT00000045647; BC097345; Acr.aSep08; Acr.bSep08; mRNARGD2377856_1; mRNARGD7638055_1; mRNARGD7638056_1; TCONS_00104390; TCONS_00104392; TCONS_00106164	RefSeq; ENSEMBL; GenBank; Ace View; Rat Genome Database; Chalmel	Rattus norvegicus acrosin (Acr), mRNA.; acrosin [gene_biotype:protein_coding transcript_biotype:protein_coding]; Rattus norvegicus acrosin, mRNA (cDNA clone MGC:114357 IMAGE:7455117), complete cds.; acrosin; ENCODES a protein that exhibits amidase activity (ortholog) AND drug binding (ortholog) AND fucose binding (ortholog) AND INVOLVED IN response to steroid hormone AND acrosome reaction (orthol…	chr7	100	100	0		0	NM_012490; ENSRNOT00000045647; BC097345	P29293	NM_012490; ENSRNOT00000045647; BC097345	Rn.10423	testis| juvenile	NM_012490; ENSRNOT00000045647; BC097345	GO:0006508; GO:0007190; GO:0007338; GO:0007339; GO:0007340; GO:0007341; GO:0048545	proteolysis; activation of adenylate cyclase activity; single fertilization; binding of sperm to zona pellucida; acrosome reaction; penetration of zona pellucida; response to steroid hormone	inferred from electronic annotation; not recorded; inferred from sequence or structural similarity; traceable author statement; inferred from direct assay	NM_012490; ENSRNOT00000045647; BC097345	GO:0001669; GO:0005634; GO:0005798; GO:0043159; GO:0043234	acrosomal vesicle; nucleus; Golgi-associated vesicle; acrosomal matrix; protein complex	inferred from direct assay; inferred from electronic annotation; not recorded; traceable author statement	NM_012490; ENSRNOT00000045647; BC097345	GO:0004040; GO:0004252; GO:0005537; GO:0008144; GO:0008233; GO:0042806; GO:0003674; GO:0008236; GO:0016787; GO:0005515	amidase activity; serine-type endopeptidase activity; mannose binding; drug binding; peptidase activity; fucose binding; molecular_function; serine-type peptidase activity; hydrolase activity; protein binding	inferred from sequence or structural similarity; inferred from electronic annotation; not recorded; traceable author statement; no biological data available
TC1300001560.rn.2	5.9	4.42	0.76	0.35	T	T	2.8	0.0002	0.0009	T	NM_001047084; ENSRNOT00000005324	Rgs18	regulator of G-protein signaling 18	chr13	-	Coding	61564378	61591301	0; 0; 0; 0; 0; 0; 0; 0; 0	289076	10	13q21	NM_001047084; ENSRNOT00000005324; mRNARGD4122710_1; Rgs18.aSep08	RefSeq; ENSEMBL; Rat Genome Database; Ace View	Rattus norvegicus regulator of G-protein signaling 18 (Rgs18), mRNA.; regulator of G-protein signaling 18 [gene_biotype:protein_coding transcript_biotype:protein_coding]; ENCODES a protein that exhibits GTPase activator activity (ortholog) AND INVOLVED IN G-protein coupled receptor signaling pathway (ortholog) AND positive regulation of GTPase activity (ortholog) AND regulation of G-protein coupl…	chr13	100	100	0		0	NM_001047084; ENSRNOT00000005324	Q4L0E8; G3V6I0	NM_001047084; ENSRNOT00000005324	Rn.202353	adipose tissue| adult	NM_001047084; ENSRNOT00000005324	GO:0007186; GO:0008277; GO:0009968; GO:0043547; GO:0038032	G-protein coupled receptor signaling pathway; regulation of G-protein coupled receptor protein signaling pathway; negative regulation of signal transduction; positive regulation of GTPase activity; termination of G-protein coupled receptor signaling pathway	inferred from electronic annotation; not recorded	NM_001047084; ENSRNOT00000005324	GO:0005737; GO:0005886	cytoplasm; plasma membrane	not recorded; inferred from electronic annotation	NM_001047084; ENSRNOT00000005324	GO:0005096	GTPase activator activity	not recorded; inferred from electronic annotation
TC1000003677.rn.2	6.58	5.09	0.36	0.16	T	T	2.8	2.75E-06	3.21E-05	T	NM_001107043; ENSRNOT00000012538	Tbx21	T-box 21	chr10	-	Coding	85032797	85049331	0; 0; 0; 0; 0; 0; 0; 0; 0	303496	10	10q31	NM_001107043; ENSRNOT00000012538; mRNARGD4118741_1; Tbx21.aSep08	RefSeq; ENSEMBL; Rat Genome Database; Ace View	Rattus norvegicus T-box 21 (Tbx21), mRNA.; T-box 21 [gene_biotype:protein_coding transcript_biotype:protein_coding]; ENCODES a protein that exhibits transcription regulatory region DNA binding (ortholog) AND INVOLVED IN cellular response to organic substance (ortholog) AND lymphocyte migration (ortholog) AND positive regulation of isotype switching to IgG isotypes (ortholog) AND PARTICIPATES IN i…	chr10	100	100	0		0	NM_001107043; ENSRNOT00000012538	D3ZCM2	NM_001107043; ENSRNOT00000012538	Rn.144930	spleen| juvenile	NM_001107043; ENSRNOT00000012538	GO:0006351; GO:0009615; GO:0030217; GO:0045893; GO:0048304; GO:0050776; GO:0071310; GO:0072676; GO:0006355	transcription, DNA-templated; response to virus; T cell differentiation; positive regulation of transcription, DNA-templated; positive regulation of isotype switching to IgG isotypes; regulation of immune response; cellular response to organic substance; lymphocyte migration; regulation of transcription, DNA-templated	inferred from electronic annotation; not recorded	NM_001107043; ENSRNOT00000012538	GO:0005634; GO:0043025	nucleus; neuronal cell body	inferred from electronic annotation; not recorded	NM_001107043; ENSRNOT00000012538	GO:0003700; GO:0044212; GO:0003677; GO:0005515	transcription factor activity, sequence-specific DNA binding; transcription regulatory region DNA binding; DNA binding; protein binding	inferred from electronic annotation; not recorded
TC0100004996.rn.2	6.65	5.17	0.27	0.42	T	T	2.8	1.00E-06	1.41E-05	T	NM_001033860; NM_001033861; NM_001033862; NM_031755; ENSRNOT00000027933; ENSRNOT00000029487; ENSRNOT00000051892; BC061740	Ceacam1	carcinoembryonic antigen-related cell adhesion molecule 1 (biliary glycoprotein)	chr1	-	Coding	82327955	82344345	0; 0; 0; 0; 0; 0; 0; 0; 0	81613	10	1q21-q22	NM_001033860; NM_001033861; NM_001033862; NM_031755; ENSRNOT00000027933; ENSRNOT00000029487; ENSRNOT00000051892; BC061740; Ceacam1.aSep08; Ceacam1.bSep08; Ceacam1.cSep08; Ceacam1.dSep08; Ceacam1.eSep08; Ceacam1.fSep08; mRNARGD2630629_1; mRNARGD2630641_1; mRNARGD2630642_1; mRNARGD2630644_1	RefSeq; ENSEMBL; GenBank; Ace View; Rat Genome Database	Rattus norvegicus carcinoembryonic antigen-related cell adhesion molecule 1 (biliary glycoprotein) (Ceacam1), transcript variant 1, mRNA.; Rattus norvegicus carcinoembryonic antigen-related cell adhesion molecule 1 (biliary glycoprotein) (Ceacam1), transcript variant 2, mRNA.; Rattus norvegicus carcinoembryonic antigen-related cell adhesion molecule 1 (biliary glycoprotein) (Ceacam1), transcript …	chr1	100	100	0		0	NM_001033860; NM_001033861; NM_001033862; NM_031755; ENSRNOT00000027933; ENSRNOT00000029487; ENSRNOT00000051892; BC061740	P16573; Q63093; Q9JHL7; Q9JHL6; A0A0G2JSW2	NM_001033860; NM_001033861; NM_001033862; NM_031755; ENSRNOT00000027933; ENSRNOT00000029487; ENSRNOT00000051892; BC061740	Rn.91235	brain| colon| dorsal root ganglion| embryonic tissue| heart| kidney| liver| lung| pancreas| prostate| small intestine| fetus| juvenile| adult	NM_001033860; NM_001033861; NM_001033862; NM_031755; ENSRNOT00000027933; ENSRNOT00000029487; ENSRNOT00000051892; BC061740	GO:0001818; GO:0007155; GO:0007156; GO:0007165; GO:0016338; GO:0016339; GO:0032703; GO:0042102; GO:0042130; GO:0043406; GO:0044793; GO:0044794; GO:0044828; GO:0046329; GO:0046330; GO:0046718; GO:0048541; GO:0051024; GO:0051533; GO:0070207; GO:0070237; GO:2000516; GO:2000563; GO:2001187	negative regulation of cytokine production; cell adhesion; homophilic cell adhesion via plasma membrane adhesion molecules; signal transduction; calcium-independent cell-cell adhesion via plasma membrane cell-adhesion molecules; calcium-dependent cell-cell adhesion via plasma membrane cell adhesion molecules; negative regulation of interleukin-2 production; positive regulation of T cell prolifera…	not recorded; inferred from electronic annotation; inferred from direct assay; inferred from mutant phenotype	NM_001033860; NM_001033861; NM_001033862; NM_031755; ENSRNOT00000027933; ENSRNOT00000029487; ENSRNOT00000051892; BC061740	GO:0005615; GO:0005886; GO:0005887; GO:0009897; GO:0016020; GO:0016021; GO:0031526; GO:0060170; GO:0070062	extracellular space; plasma membrane; integral component of plasma membrane; external side of plasma membrane; membrane; integral component of membrane; brush border membrane; ciliary membrane; extracellular exosome	not recorded; traceable author statement; inferred from electronic annotation	NM_001033860; NM_001033861; NM_001033862; NM_031755; ENSRNOT00000027933; ENSRNOT00000029487; ENSRNOT00000051892; BC061740	GO:0001618; GO:0019901; GO:0042803; GO:0046790	virus receptor activity; protein kinase binding; protein homodimerization activity; virion binding	not recorded; inferred from physical interaction; inferred from mutant phenotype
TC0300002215.rn.2	8.73	7.25	0.21	0.2	T	T	2.8	1.68E-07	3.38E-06	T	NM_022615	Top1	topoisomerase (DNA) I	chr3	+	Coding	156635413	156719078	0; 0; 0; 0; 0; 0; 0; 0; 0	64550	10	3q42	NM_022615; ENSRNOT00000041390; mRNARGD2565909_1; TCONS_00069441; Top1.aSep08; Topoisom_I.0.aSep08	RefSeq; ENSEMBL; Rat Genome Database; Chalmel; Ace View	Rattus norvegicus topoisomerase (DNA) I (Top1), mRNA.; topoisomerase (DNA) I [gene_biotype:protein_coding transcript_biotype:protein_coding]; ENCODES a protein that exhibits chromatin DNA binding AND DNA binding AND DNA topoisomerase type I activity AND INVOLVED IN cellular response to luteinizing hormone stimulus AND DNA topological change AND organ regeneration AND FOUND IN dense fibrillar comp…	chr3	100	100	0		0	NM_022615; ENSRNOT00000041390	Q9WUL0; Q7TP60; F1MAT1	NM_022615; ENSRNOT00000041390	Rn.91572; Rn.233578	brain| connective tissue| dorsal root ganglion| embryonic tissue| eye| heart| kidney| liver| lung| muscle| ovary| pancreas| pituitary gland| placenta| prostate| small intestine| spleen| thymus|tailbud embryo| metamorphosing embryo| juvenile| adult; lung|tailbud embryo	NM_022615; ENSRNOT00000041390	GO:0006260; GO:0006265; GO:0006338; GO:0007059; GO:0007623; GO:0009266; GO:0009303; GO:0010332; GO:0031100; GO:0032922; GO:0040016; GO:0042493; GO:0051591; GO:0071373; GO:0048511	DNA replication; DNA topological change; chromatin remodeling; chromosome segregation; circadian rhythm; response to temperature stimulus; rRNA transcription; response to gamma radiation; organ regeneration; circadian regulation of gene expression; embryonic cleavage; response to drug; response to cAMP; cellular response to luteinizing hormone stimulus; rhythmic process	not recorded; inferred from direct assay; inferred from electronic annotation; inferred from sequence or structural similarity; inferred from expression pattern; inferred from mutant phenotype	NM_022615; ENSRNOT00000041390	GO:0000228; GO:0000932; GO:0001650; GO:0001651; GO:0005634; GO:0005654; GO:0005694; GO:0005730; GO:0005737; GO:0031298; GO:0043204	nuclear chromosome; cytoplasmic mRNA processing body; fibrillar center; dense fibrillar component; nucleus; nucleoplasm; chromosome; nucleolus; cytoplasm; replication fork protection complex; perikaryon	not recorded; inferred from direct assay; inferred from electronic annotation	NM_022615; ENSRNOT00000041390	GO:0001046; GO:0003677; GO:0003682; GO:0003917; GO:0003918; GO:0031490; GO:0032403; GO:0044822; GO:0003916; GO:0016853	core promoter sequence-specific DNA binding; DNA binding; chromatin binding; DNA topoisomerase type I activity; DNA topoisomerase type II (ATP-hydrolyzing) activity; chromatin DNA binding; protein complex binding; poly(A) RNA binding; DNA topoisomerase activity; isomerase activity	not recorded; inferred from sequence or structural similarity; inferred from direct assay; inferred from electronic annotation
TC1500000818.rn.2	7.61	6.13	0.17	0.24	T	T	2.8	2.08E-07	3.99E-06	T	NM_001045843; ENSRNOT00000021430; BC098703	Lpar6	lysophosphatidic acid receptor 6	chr15	+	Coding	55126953	55128844	0; 0; 0; 0; 0; 0; 0; 0; 0	691774	10	15p11	NM_001045843; ENSRNOT00000021430; BC098703; mRNARGD4120058_1; P2ry5.aSep08-unspliced	RefSeq; ENSEMBL; GenBank; Rat Genome Database; Ace View	Rattus norvegicus lysophosphatidic acid receptor 6 (Lpar6), mRNA.; lysophosphatidic acid receptor 6 [gene_biotype:protein_coding transcript_biotype:protein_coding]; Rattus norvegicus purinergic receptor P2Y, G-protein coupled, 5, mRNA (cDNA clone MGC:112684 IMAGE:7389453), complete cds.; ENCODES a protein that exhibits G-protein coupled receptor activity (inferred) AND INVOLVED IN G-protein coupl…	chr15	100	100	0		0	NM_001045843; ENSRNOT00000021430; BC098703	Q4G072	NM_001045843; ENSRNOT00000021430; BC098703	Rn.203876	adipose tissue| dorsal root ganglion| embryonic tissue| eye| heart| placenta| prostate| spleen| thymus|tailbud embryo| juvenile| adult	NM_001045843; ENSRNOT00000021430; BC098703	GO:0007186; GO:0007165	G-protein coupled receptor signaling pathway; signal transduction	inferred from electronic annotation	NM_001045843; ENSRNOT00000021430; BC098703	GO:0005886; GO:0016021; GO:0016020	plasma membrane; integral component of membrane; membrane	inferred from electronic annotation; not recorded	NM_001045843; ENSRNOT00000021430; BC098703	GO:0004930; GO:0004871	G-protein coupled receptor activity; signal transducer activity	inferred from electronic annotation
TC1000000696.rn.2	6.4	4.92	0.27	0.17	T	T	2.79	9.24E-08	2.13E-06	T	NM_001000769; ENSRNOT00000040720	Olr1460	olfactory receptor 1460	chr10	+	Coding	44804631	44805557	0; 0; 0; 0; 0; 0; 0; 0; 0	405044	10	10q22	NM_001000769; ENSRNOT00000040720; mRNARGD2432185_1; Olr1460.aSep08-unspliced	RefSeq; ENSEMBL; Rat Genome Database; Ace View	Rattus norvegicus olfactory receptor 1460 (Olr1460), mRNA.; olfactory receptor 1460 [gene_biotype:protein_coding transcript_biotype:protein_coding]; ENCODES a protein that exhibits G-protein coupled receptor activity (inferred) AND olfactory receptor activity (inferred) AND INVOLVED IN detection of chemical stimulus involved in sensory perception of smell (inferred) AND G-protein coupled receptor…	chr10	100	100	0		0	NM_001000769; ENSRNOT00000040720	D3ZFW9	NM_001000769; ENSRNOT00000040720	Rn.142118		NM_001000769; ENSRNOT00000040720	GO:0007186; GO:0007608; GO:0050911; GO:0007165; GO:0050896	G-protein coupled receptor signaling pathway; sensory perception of smell; detection of chemical stimulus involved in sensory perception of smell; signal transduction; response to stimulus	not recorded; inferred from electronic annotation	NM_001000769; ENSRNOT00000040720	GO:0005887; GO:0016021; GO:0005886; GO:0016020	integral component of plasma membrane; integral component of membrane; plasma membrane; membrane	not recorded; inferred from electronic annotation	NM_001000769; ENSRNOT00000040720	GO:0004930; GO:0004984; GO:0005549; GO:0004871	G-protein coupled receptor activity; olfactory receptor activity; odorant binding; signal transducer activity	not recorded; inferred from electronic annotation
TC0400000011.rn.2	8.8	7.32	0.32	0.33	T	T	2.79	4.32E-06	4.68E-05	T	mRNARGD7590247_1; mRNARGD7590248_1	Rbm33	ENCODES a protein that exhibits poly(A) RNA binding (ortholog) AND INTERACTS WITH 2 3 7 8-tetrachlorodibenzodioxine (ortholog) AND 2-methylcholine (ortholog) AND 3 3' 4 4' 5-pentachlorobiphenyl (ortholog)	chr4	+	Coding	847785	870702	0; 0; 0; 0; 0; 0; 0; 0; 0		10		mRNARGD7590247_1; mRNARGD7590248_1	Rat Genome Database	ENCODES a protein that exhibits poly(A) RNA binding (ortholog) AND INTERACTS WITH 2 3 7 8-tetrachlorodibenzodioxine (ortholog) AND 2-methylcholine (ortholog) AND 3 3' 4 4' 5-pentachlorobiphenyl (ortholog)	chr4	100	100	0		0
TC0800000002.rn.2	6.62	5.15	0.54	0.37	T	T	2.78	2.49E-05	0.0002	T	NM_023956; ENSRNOT00000046058; Gucy1a2.aSep08; mRNARGD2388684_1; mRNARGD7611865_1; mRNARGD7611866_1; mRNARGD7611867_1	Gucy1a2	guanylate cyclase 1, soluble, alpha 2; ENCODES a protein that exhibits guanylate cyclase activity AND INVOLVED IN positive regulation of cGMP biosynthetic process (ortholog) AND PARTICIPATES IN long term depression AND purine metabolic pathway AND FOUND IN cytosol (inferred) AND INTERACTS WITH ammonium chloride AND cadmium dichloride AND 2 3 7 8-tetrachlorodibenzodioxine (ortholog)	chr8	+	Coding	408001	899980	0; 0; 0; 0; 0; 0; 0; 0; 0	66012	10	8q11	NM_023956; ENSRNOT00000046058; Gucy1a2.aSep08; mRNARGD2388684_1; mRNARGD7611865_1; mRNARGD7611866_1; mRNARGD7611867_1	RefSeq; ENSEMBL; Ace View; Rat Genome Database	Rattus norvegicus guanylate cyclase 1, soluble, alpha 2 (Gucy1a2), mRNA.; guanylate cyclase 1, soluble, alpha 2 [gene_biotype:protein_coding transcript_biotype:protein_coding]; guanylate cyclase 1, soluble, alpha 2; ENCODES a protein that exhibits guanylate cyclase activity AND INVOLVED IN positive regulation of cGMP biosynthetic process (ortholog) AND PARTICIPATES IN long term depression AND pur…	chr8	100	100	0		0	NM_023956; ENSRNOT00000046058	Q9WVI4; O35798; Q8CH90; Q8R5L4	NM_023956; ENSRNOT00000046058	Rn.209304	adult	NM_023956; ENSRNOT00000046058	GO:0006182; GO:0007165; GO:0030828; GO:0035556; GO:0009190	cGMP biosynthetic process; signal transduction; positive regulation of cGMP biosynthetic process; intracellular signal transduction; cyclic nucleotide biosynthetic process	not recorded; inferred from electronic annotation	NM_023956; ENSRNOT00000046058	GO:0005829; GO:0005886; GO:0008074; GO:0005737; GO:0005622	cytosol; plasma membrane; guanylate cyclase complex, soluble; cytoplasm; intracellular	traceable author statement; not recorded; inferred from electronic annotation	NM_023956; ENSRNOT00000046058	GO:0004016; GO:0004383; GO:0005515; GO:0005525; GO:0020037; GO:0046982; GO:0000166; GO:0016829; GO:0016849	adenylate cyclase activity; guanylate cyclase activity; protein binding; GTP binding; heme binding; protein heterodimerization activity; nucleotide binding; lyase activity; phosphorus-oxygen lyase activity	not recorded; inferred from direct assay; inferred from physical interaction; inferred from electronic annotation; non-traceable author statement
TC0X00002416.rn.2	4.44	2.97	0.41	0.22	T	T	2.78	9.01E-07	1.30E-05	T	mRNARGD7563193_1	LOC102554287	high mobility group protein B4-like	chrX	-	Coding	130315435	130315953	0; 0; 0; 0; 0; 0; 0; 0; 0		10		mRNARGD7563193_1	Rat Genome Database	high mobility group protein B4-like	chrX	100	100	0		0
TC1100000244.rn.2	8.31	6.84	0.19	0.17	T	T	2.78	3.51E-08	1.04E-06	T	ENSRNOT00000072856	Ifnar2	interferon (alpha, beta and omega) receptor 2	chr11	+	Coding	31527877	31559834	0; 0; 0; 0; 0; 0; 0; 0; 0	686326	10		ENSRNOT00000072856; mRNARGD7496660_1; mRNARGD7496661_1	ENSEMBL; Rat Genome Database	interferon (alpha, beta and omega) receptor 2 [gene_biotype:protein_coding transcript_biotype:protein_coding]; ENCODES a protein that exhibits protein kinase binding (ortholog) AND type I interferon binding (ortholog) AND type I interferon receptor activity (ortholog) AND INVOLVED IN cell proliferation (ortholog) AND regulation of transcription from RNA polymerase II promoter (ortholog) AND respo…	chr11	100	100	0		0	ENSRNOT00000072856	M0R8H7				ENSRNOT00000072856	GO:0006357; GO:0008283; GO:0035455; GO:0060337	regulation of transcription from RNA polymerase II promoter; cell proliferation; response to interferon-alpha; type I interferon signaling pathway	inferred from electronic annotation; not recorded	ENSRNOT00000072856	GO:0005615; GO:0005887; GO:0005886; GO:0016021	extracellular space; integral component of plasma membrane; plasma membrane; integral component of membrane	inferred from electronic annotation; not recorded	ENSRNOT00000072856	GO:0004905; GO:0019901; GO:0019962	type I interferon receptor activity; protein kinase binding; type I interferon binding	inferred from electronic annotation; not recorded
TC0M00000006.rn.2	12.87	11.4	0.06	0.06	T	T	2.78	1.24E-08	4.75E-07	T	ENSRNOT00000047550	ND1	NADH dehydrogenase subunit 1	chrM	+	Coding	2740	3694	0; 0; 0; 0; 0; 0; 0; 0; 0	26193	10		ENSRNOT00000047550	ENSEMBL	NADH-ubiquinone oxidoreductase chain 1 [gene_biotype:protein_coding transcript_biotype:protein_coding]	chrM	100	100	0		0	ENSRNOT00000047550	P03889; Q8HID1				ENSRNOT00000047550	GO:0014070; GO:0033194; GO:0042493; GO:0055114	response to organic cyclic compound; response to hydroperoxide; response to drug; oxidation-reduction process	inferred from expression pattern; inferred from mutant phenotype; inferred from electronic annotation	ENSRNOT00000047550	GO:0005739; GO:0005747; GO:0016021; GO:0030425; GO:0031966; GO:0043025; GO:0005743; GO:0070469; GO:0016020	mitochondrion; mitochondrial respiratory chain complex I; integral component of membrane; dendrite; mitochondrial membrane; neuronal cell body; mitochondrial inner membrane; respiratory chain; membrane	inferred from direct assay; not recorded; inferred from electronic annotation	ENSRNOT00000047550	GO:0008137; GO:0005515; GO:0003674; GO:0016491	NADH dehydrogenase (ubiquinone) activity; protein binding; molecular_function; oxidoreductase activity	inferred from electronic annotation; no biological data available	ENSRNOT00000047550
TC1400001547.rn.2	5.03	3.56	0.35	0.27	T	T	2.78	2.21E-06	2.70E-05	T	NM_031562; ENSRNOT00000002671	Csn3	casein kappa	chr14	-	Coding	21803736	21810293	0; 0; 0; 0; 0; 0; 0; 0; 0	29188	10	14p21	NM_031562; ENSRNOT00000002671; Csn3.aSep08; mRNARGD2632046_1	RefSeq; ENSEMBL; Ace View; Rat Genome Database	Rattus norvegicus casein kappa (Csn3), mRNA.; casein kappa [gene_biotype:protein_coding transcript_biotype:protein_coding]; casein kappa; INVOLVED IN lactation (ortholog) AND protein stabilization (ortholog) AND FOUND IN extracellular space (ortholog) AND INTERACTS WITH 3H-1 2-dithiole-3-thione AND all-trans-retinoic acid AND ammonium chloride	chr14	100	100	0		0	NM_031562; ENSRNOT00000002671	P04468	NM_031562; ENSRNOT00000002671	Rn.10746		NM_031562; ENSRNOT00000002671	GO:0007595; GO:0050821	lactation; protein stabilization	not recorded; inferred from electronic annotation	NM_031562; ENSRNOT00000002671	GO:0005615; GO:0005576	extracellular space; extracellular region	not recorded; inferred from electronic annotation	ENSRNOT00000002671	GO:0005515	protein binding	inferred from electronic annotation
TC0500000760.rn.2	9.55	8.08	0.25	0.2	T	T	2.78	3.50E-08	1.04E-06	T	NM_019340; ENSRNOT00000059181; ENSRNOT00000059183	Rgs3	regulator of G-protein signaling 3	chr5	+	Coding	78428943	78567290	0; 0; 0; 0; 0; 0; 0; 0; 0	54293	10	5q24	NM_019340; ENSRNOT00000059181; ENSRNOT00000059183; mRNARGD2537032_1; mRNARGD7672062_1; mRNARGD7672063_1; mRNARGD7672064_1; mRNARGD7672065_1; mRNARGD7672066_1; mRNARGD7672067_1; mRNARGD7672068_1; mRNARGD7672069_1; Rgs3.aSep08; Rgs3.bSep08; Rgs3.cSep08; Rgs3.dSep08; Rgs3.eSep08; Rgs3.fSep08; Rgs3.gSep08; Rgs3.hSep08; Rgs3.iSep08; Rgs3.jSep08; TCONS_00085081; TCONS_00092155; TCONS_00092156; C2.5.aSe…	RefSeq; ENSEMBL; Rat Genome Database; Ace View; Chalmel	Rattus norvegicus regulator of G-protein signaling 3 (Rgs3), mRNA.; regulator of G-protein signaling 3 [gene_biotype:protein_coding transcript_biotype:protein_coding]; INVOLVED IN signal transduction AND PARTICIPATES IN ephrin - ephrin receptor bidirectional signaling axis AND FOUND IN nucleus (ortholog) AND INTERACTS WITH 17alpha-ethynylestradiol AND 2 3 7 8-tetrachlorodibenzodioxine AND 2 4-din…	chr5	100	100	0		0	NM_019340; ENSRNOT00000059181; ENSRNOT00000059183	P49797; G3V9Q2	NM_019340; ENSRNOT00000059181; ENSRNOT00000059183	Rn.53900	brain| connective tissue| dorsal root ganglion| embryonic tissue| eye| heart| lung| ovary| pituitary gland| placenta| prostate| testis| vibrissa|tailbud embryo| metamorphosing embryo| juvenile| adult	NM_019340; ENSRNOT00000059181; ENSRNOT00000059183	GO:0007165; GO:0009968; GO:0043547; GO:0038032	signal transduction; negative regulation of signal transduction; positive regulation of GTPase activity; termination of G-protein coupled receptor signaling pathway	inferred from direct assay; inferred from electronic annotation; not recorded	NM_019340; ENSRNOT00000059181; ENSRNOT00000059183	GO:0005634; GO:0005654; GO:0005737; GO:0005886; GO:0016020	nucleus; nucleoplasm; cytoplasm; plasma membrane; membrane	inferred from electronic annotation; not recorded	NM_019340; ENSRNOT00000059181; ENSRNOT00000059183	GO:0005096	GTPase activator activity	not recorded	NM_019340; ENSRNOT00000059181; ENSRNOT00000059183
TC1600002122.rn.2	7.5	6.03	0.33	0.14	T	T	2.78	5.32E-07	8.59E-06	T	NM_019274; ENSRNOT00000026550	Colq	collagen-like tail subunit (single strand of homotrimer) of asymmetric acetylcholinesterase	chr16	-	Coding	7626262	7681621	0; 0; 0; 0; 0; 0; 0; 0; 0	29755	10	16p16	NM_019274; ENSRNOT00000026550; ENSRNOT00000066434; Hacl1andColq.bSep08; Hacl1andColq.gSep08-unspliced; mRNARGD2538706_1	RefSeq; ENSEMBL; Ace View; Rat Genome Database	Rattus norvegicus collagen-like tail subunit (single strand of homotrimer) of asymmetric acetylcholinesterase (Colq), mRNA.; collagen-like tail subunit (single strand of homotrimer) of asymmetric acetylcholinesterase [gene_biotype:protein_coding transcript_biotype:protein_coding]; acetylcholinesterase collagenic tail peptide precursor; collagen-like tail subunit (single strand of homotrimer) of a…	chr16	100	100	0		0	NM_019274; ENSRNOT00000026550	O35167; F1M6X2	NM_019274; ENSRNOT00000026550	Rn.87303	eye| heart| kidney| liver| lung| juvenile| adult	NM_019274; ENSRNOT00000026550	GO:0008582; GO:0042135; GO:0071340; GO:0090150	regulation of synaptic growth at neuromuscular junction; neurotransmitter catabolic process; skeletal muscle acetylcholine-gated channel clustering; establishment of protein localization to membrane	inferred from electronic annotation; not recorded	NM_019274; ENSRNOT00000026550	GO:0005581; GO:0005605; GO:0030054; GO:0031594; GO:0045202	collagen trimer; basal lamina; cell junction; neuromuscular junction; synapse	inferred from electronic annotation; traceable author statement; not recorded	NM_019274; ENSRNOT00000026550	GO:0005198; GO:0008201; GO:0005515	structural molecule activity; heparin binding; protein binding	traceable author statement; inferred from direct assay; inferred from electronic annotation
TC1400000008.rn.2	5.48	4.02	0.26	0.16	T	T	2.77	2.54E-07	4.70E-06	T	mRNARGD2571467_1; mRNARGD6487888_1; mRNARGD6766322_1; mRNARGD7748609_1	RGD1561977; LOC100912233; RGD1562932	INTERACTS WITH indole-3-methanol; INTERACTS WITH 17beta-estradiol (ortholog) AND 2 3 7 8-tetrachlorodibenzodioxine (ortholog) AND 2-methylcholine (ortholog)	chr14	+	Coding	512711	690777	0; 0; 0; 0; 0; 0; 0; 0; 0		10		mRNARGD2571467_1; mRNARGD6487888_1; mRNARGD6766322_1; mRNARGD7748609_1; ENSRNOT00000042604	Rat Genome Database; ENSEMBL	INTERACTS WITH indole-3-methanol; INTERACTS WITH 17beta-estradiol (ortholog) AND 2 3 7 8-tetrachlorodibenzodioxine (ortholog) AND 2-methylcholine (ortholog); similar to DNA segment, Chr 5, ERATO Doi 577, expressed [gene_biotype:protein_coding transcript_biotype:protein_coding]	chr14	100	100	0		0	ENSRNOT00000042604	D4ACT3				ENSRNOT00000042604	GO:0008284; GO:0043066; GO:0045596; GO:0045892; GO:0048387	positive regulation of cell proliferation; negative regulation of apoptotic process; negative regulation of cell differentiation; negative regulation of transcription, DNA-templated; negative regulation of retinoic acid receptor signaling pathway	inferred from electronic annotation					ENSRNOT00000042604	GO:0042974	retinoic acid receptor binding	inferred from electronic annotation
TC0X00002456.rn.2	4.74	3.28	0.93	0.11	F	F	2.77	0.0008	0.0033	F	ENSRNOT00000033044	RGD1564955	similar to fibrous sheath interacting protein 2	chrX	-	Coding	135729374	135761031	0; 0; 0; 0; 0; 0; 0; 0; 0	501642	10	Xq35	ENSRNOT00000033044; mRNARGD7705082_1; mRNARGD7705083_1; mRNARGD7705084_1; mRNARGD7705085_1; mRNARGD7705086_1; RGD1564955.aSep08	ENSEMBL; Rat Genome Database; Ace View	similar to fibrous sheath interacting protein 2 [gene_biotype:protein_coding transcript_biotype:protein_coding]; similar to fibrous sheath interacting protein 2	chrX	100	100	0		0	ENSRNOT00000033044	F7EYS3; B1H295	ENSRNOT00000033044	Rn.127617	testis					ENSRNOT00000033044	GO:0005739	mitochondrion	not recorded
TC0200002281.rn.2	5.54	4.08	0.57	0.23	T	T	2.77	3.79E-05	0.0003	T	mRNARGD7662131_1; TCONS_00063121	LOC102555291; Dapp1	uncharacterized LOC102555291; dual adaptor of phosphotyrosine and 3-phosphoinositides (Dapp1), mRNA. Chalmel, et. al. Testis-expressed Unannotated Transcripts (TUTs)	chr2	+	NonCoding	243187968	243191676	0; 0; 0; 0; 0; 0; 0; 0; 0		10		mRNARGD7662131_1; TCONS_00063121	Rat Genome Database; Chalmel	uncharacterized LOC102555291; dual adaptor of phosphotyrosine and 3-phosphoinositides (Dapp1), mRNA. Chalmel, et. al. Testis-expressed Unannotated Transcripts (TUTs)	chr2	100	100	0		0
TC1600000138.rn.2	5.3	3.83	0.4	0.07	T	T	2.77	4.68E-07	7.75E-06	T	LOC681303.aSep08; mRNARGD7598576_1; mRNARGD7598577_1; TCONS_00043927	LOC681303	similar to tumor endothelial marker 8 isoform 1 precursor; PREDICTED: similar to tumor endothelial marker 8 isoform 1 precursor (LOC681303), mRNA.	chr16	+	Coding	10343441	10361557	0; 0; 0; 0; 0; 0; 0; 0; 0		10		LOC681303.aSep08; mRNARGD7598576_1; mRNARGD7598577_1; TCONS_00043927	Ace View; Rat Genome Database; Chalmel	similar to tumor endothelial marker 8 isoform 1 precursor; PREDICTED: similar to tumor endothelial marker 8 isoform 1 precursor (LOC681303), mRNA.	chr16	100	100	0		0
TC0300004564.rn.2	6.67	5.2	0.44	0.25	T	T	2.77	2.00E-06	2.49E-05	T	ENSRNOT00000071825; mRNARGD7514908_1; mRNARGD7514909_1; TCONS_00075464; TCONS_00077091; TCONS_00077092	LOC102550306; LOC100359643	uncharacterized LOC102550306 [Source:RGD Symbol;Acc:7514905]; uncharacterized LOC102550306; PREDICTED: mCG58586-like (LOC100359643), mRNA.	chr3	-	Coding	151547400	151553885	0; 0; 0; 0; 0; 0; 0; 0; 0		10		ENSRNOT00000071825; mRNARGD7514908_1; mRNARGD7514909_1; TCONS_00075464; TCONS_00077091; TCONS_00077092; klorchy.aSep08; kloychy.aSep08	ENSEMBL; Rat Genome Database; Chalmel; Ace View	uncharacterized LOC102550306 [gene_biotype:protein_coding transcript_biotype:protein_coding]; uncharacterized LOC102550306; PREDICTED: mCG58586-like (LOC100359643), mRNA.; Unannotated AceView Transcript	chr3	100	100	0		0	ENSRNOT00000071825	M0R6Y4
TC1900001365.rn.2	5.7	4.24	0.27	0.17	T	T	2.76	1.20E-07	2.61E-06	T	NM_001008383; ENSRNOT00000026809; BC085826	Dpep3	dipeptidase 3	chr19	-	Coding	37946819	37955104	0; 0; 0; 0; 0; 0; 0; 0; 0	364994	10	19q12	NM_001008383; ENSRNOT00000026809; BC085826; Dpep3.aSep08; mRNARGD2655179_1; mRNARGD7708101_1; TCONS_00055535	RefSeq; ENSEMBL; GenBank; Ace View; Rat Genome Database; Chalmel	Rattus norvegicus dipeptidase 3 (Dpep3), mRNA.; dipeptidase 3 [gene_biotype:protein_coding transcript_biotype:protein_coding]; Rattus norvegicus dipeptidase 3, mRNA (cDNA clone MGC:94276 IMAGE:7131855), complete cds.; dipeptidase 3; ENCODES a protein that exhibits peptidase activity (ortholog) AND INVOLVED IN male meiosis (ortholog) AND proteolysis (ortholog) AND FOUND IN membrane (ortholog) AND …	chr19	100	100	0		0	NM_001008383; ENSRNOT00000026809; BC085826	Q5U2X4	NM_001008383; ENSRNOT00000026809; BC085826	Rn.111627	ovary| spleen| testis| juvenile	NM_001008383; ENSRNOT00000026809; BC085826	GO:0006508; GO:0007140; GO:0051321	proteolysis; male meiosis; meiotic cell cycle	inferred from electronic annotation; not recorded; inferred from sequence or structural similarity	NM_001008383; ENSRNOT00000026809; BC085826	GO:0016020; GO:0031225	membrane; anchored component of membrane	not recorded; inferred from electronic annotation	NM_001008383; ENSRNOT00000026809; BC085826	GO:0008233; GO:0008235; GO:0008239; GO:0016805; GO:0046872; GO:0008237; GO:0016787; GO:0005515	peptidase activity; metalloexopeptidase activity; dipeptidyl-peptidase activity; dipeptidase activity; metal ion binding; metallopeptidase activity; hydrolase activity; protein binding	not recorded; inferred from electronic annotation
TC0800001528.rn.2	7.17	5.71	0.39	0.18	T	T	2.76	6.42E-07	1.00E-05	T	NM_001106856; ENSRNOT00000068295	Uba7	ubiquitin-like modifier activating enzyme 7	chr8	+	Coding	116754178	116766765	0; 0; 0; 0; 0; 0; 0; 0; 0	301000	10	8q32	NM_001106856; ENSRNOT00000068295; mRNARGD4139626_1; mRNARGD7519653_1; mRNARGD7519654_1; mRNARGD7519655_1; Ube1l.aSep08; Ube1l.bSep08; Ube1l.cSep08; Ube1l.dSep08	RefSeq; ENSEMBL; Rat Genome Database; Ace View	Rattus norvegicus ubiquitin-like modifier activating enzyme 7 (Uba7), mRNA.; ubiquitin-like modifier activating enzyme 7 [gene_biotype:protein_coding transcript_biotype:protein_coding]; ENCODES a protein that exhibits ISG15 activating enzyme activity (ortholog) AND INVOLVED IN cellular protein modification process (ortholog) AND ISG15-protein conjugation (ortholog) AND modification-dependent prot…	chr8	100	100	0		0	NM_001106856; ENSRNOT00000068295	D3ZEU5	NM_001106856; ENSRNOT00000068295	Rn.98275	dorsal root ganglion| eye| kidney| liver| pituitary gland| placenta| prostate| spleen| juvenile| adult	NM_001106856; ENSRNOT00000068295	GO:0006464; GO:0006511; GO:0006974; GO:0016567; GO:0019941; GO:0032020; GO:0045087	cellular protein modification process; ubiquitin-dependent protein catabolic process; cellular response to DNA damage stimulus; protein ubiquitination; modification-dependent protein catabolic process; ISG15-protein conjugation; innate immune response	not recorded; inferred from electronic annotation	NM_001106856; ENSRNOT00000068295	GO:0005737; GO:0005634; GO:0005829	cytoplasm; nucleus; cytosol	not recorded	NM_001106856; ENSRNOT00000068295	GO:0004839; GO:0005524; GO:0019782; GO:0004842; GO:0008641	ubiquitin activating enzyme activity; ATP binding; ISG15 activating enzyme activity; ubiquitin-protein transferase activity; small protein activating enzyme activity	not recorded; inferred from electronic annotation
TC0200004599.rn.2	6.03	4.57	0.39	0.13	T	T	2.76	5.91E-07	9.38E-06	T	NM_001039609; ENSRNOT00000019244; ENSRNOT00000055669	Fnbp1l	formin binding protein 1-like	chr2	-	Coding	226688006	226779474	0; 0; 0; 0; 0; 0; 0; 0; 0	310839	10	2q42	NM_001039609; ENSRNOT00000019244; ENSRNOT00000055669; Fnbp1l.aSep08; Fnbp1l.bSep08; Fnbp1l.cSep08; Fnbp1l.dSep08-unspliced; mRNARGD2403625_1; TCONS_00058153; plublor.aSep08-unspliced	RefSeq; ENSEMBL; Ace View; Rat Genome Database; Chalmel	Rattus norvegicus formin binding protein 1-like (Fnbp1l), mRNA.; formin binding protein 1-like [gene_biotype:protein_coding transcript_biotype:protein_coding]; formin binding protein 1-like; ENCODES a protein that exhibits lipid binding (inferred) AND INVOLVED IN clathrin-mediated endocytosis (ortholog) AND membrane budding (ortholog) AND membrane invagination (ortholog) AND FOUND IN cytoplasmic …	chr2	100	100	0		0	NM_001039609; ENSRNOT00000019244; ENSRNOT00000055669	Q2HWF0; F1M742; F1M8S3	NM_001039609; ENSRNOT00000019244; ENSRNOT00000055669	Rn.213503	brain| prostate| adult	NM_001039609; ENSRNOT00000019244; ENSRNOT00000055669	GO:0006900; GO:0006914; GO:0007399; GO:0010324; GO:0016050; GO:0030050; GO:0030154; GO:0042384; GO:0051491; GO:0072583; GO:0097320; GO:0006897; GO:0007275	membrane budding; autophagy; nervous system development; membrane invagination; vesicle organization; vesicle transport along actin filament; cell differentiation; cilium assembly; positive regulation of filopodium assembly; clathrin-mediated endocytosis; membrane tubulation; endocytosis; multicellular organismal development	inferred from electronic annotation; not recorded	NM_001039609; ENSRNOT00000019244; ENSRNOT00000055669	GO:0005737; GO:0005856; GO:0005886; GO:0005938; GO:0016023; GO:0070062; GO:0016020; GO:0031410	cytoplasm; cytoskeleton; plasma membrane; cell cortex; cytoplasmic membrane-bounded vesicle; extracellular exosome; membrane; cytoplasmic vesicle	not recorded; inferred from electronic annotation	NM_001039609; ENSRNOT00000019244; ENSRNOT00000055669	GO:0008289	lipid binding	inferred from electronic annotation
TC1400000944.rn.2	5.73	4.27	0.26	0.12	T	T	2.75	7.73E-08	1.85E-06	T	mRNARGD7589393_1	LOC102550651	segmentation polarity homeobox protein engrailed-like	chr14	+	Coding	86237439	86240273	0; 0; 0; 0; 0; 0; 0; 0; 0		10		mRNARGD7589393_1	Rat Genome Database	segmentation polarity homeobox protein engrailed-like	chr14	100	100	0		0
TC1000000199.rn.2	6.76	5.3	0.27	0.19	T	T	2.75	7.86E-08	1.88E-06	T	NM_182949; ENSRNOT00000007392; ENSRNOT00000070981	Prss27	protease, serine 27	chr10	+	Coding	13410899	13418272	0; 0; 0; 0; 0; 0; 0; 0; 0	287108	10	10q12	NM_182949; ENSRNOT00000007392; ENSRNOT00000070981; mRNARGD2773878_1; Prss27.aSep08	RefSeq; ENSEMBL; Rat Genome Database; Ace View	Rattus norvegicus protease, serine 27 (Prss27), mRNA.; protease, serine 27 [gene_biotype:protein_coding transcript_biotype:protein_coding]; ENCODES a protein that exhibits serine-type endopeptidase activity (inferred) AND INVOLVED IN proteolysis (inferred) AND FOUND IN plasma membrane (ortholog) AND INTERACTS WITH cadmium dichloride AND diuron AND furan; protease, serine 27	chr10	100	100	0		0	NM_182949; ENSRNOT00000007392; ENSRNOT00000070981	Q6BEA2; M0RA46	NM_182949; ENSRNOT00000007392; ENSRNOT00000070981	Rn.21284	eye| pancreas| adult	NM_182949; ENSRNOT00000007392; ENSRNOT00000070981	GO:0006508	proteolysis	inferred from electronic annotation	NM_182949; ENSRNOT00000007392; ENSRNOT00000070981	GO:0005576; GO:0005886; GO:0005615	extracellular region; plasma membrane; extracellular space	inferred from electronic annotation; not recorded	NM_182949; ENSRNOT00000007392; ENSRNOT00000070981	GO:0004252; GO:0008233; GO:0008236; GO:0016787	serine-type endopeptidase activity; peptidase activity; serine-type peptidase activity; hydrolase activity	not recorded; inferred from electronic annotation
TC1400002441.rn.2	9.76	8.3	0.16	0.16	T	T	2.75	6.37E-08	1.61E-06	T	NM_001013130; ENSRNOT00000008210	Sptbn1	spectrin, beta, non-erythrocytic 1	chr14	-	Coding	114517839	114700394	0; 0; 0; 0; 0; 0; 0; 0; 0	305614	10	14q22	NM_001013130; ENSRNOT00000008210; mRNARGD2623923_1; Spnb2.aSep08; Spnb2.bSep08; Spnb2.cSep08; Spnb2.dSep08; Spnb2.eSep08; Spnb2.fSep08; Spnb2.gSep08; Spnb2.hSep08; TCONS_00032905; TCONS_00032906; TCONS_00034365; TCONS_00035685	RefSeq; ENSEMBL; Rat Genome Database; Ace View; Chalmel	Rattus norvegicus spectrin, beta, non-erythrocytic 1 (Sptbn1), mRNA.; spectrin, beta, non-erythrocytic 1 [gene_biotype:protein_coding transcript_biotype:protein_coding]; ENCODES a protein that exhibits protein complex binding AND ankyrin binding (ortholog) AND poly(A) RNA binding (ortholog) AND INVOLVED IN common-partner SMAD protein phosphorylation (ortholog) AND Golgi to plasma membrane protein…	chr14	100	100	0		0	NM_001013130; ENSRNOT00000008210	Q5D002; Q99MI4; Q6XD99; Q8VI65; G3V6S0	NM_001013130; ENSRNOT00000008210	Rn.93208	adipose tissue| brain| colon| connective tissue| dorsal root ganglion| embryonic tissue| eye| heart| kidney| liver| lung| ovary| pancreas| pineal gland| pituitary gland| placenta| prostate| spleen| testis| thymus|tailbud embryo| metamorphosing embryo| fetus| juvenile| adult	NM_001013130; ENSRNOT00000008210	GO:0000281; GO:0007009; GO:0007182; GO:0007184; GO:0043001; GO:0071709; GO:0072661; GO:1900042; GO:1903076; GO:1903078	mitotic cytokinesis; plasma membrane organization; common-partner SMAD protein phosphorylation; SMAD protein import into nucleus; Golgi to plasma membrane protein transport; membrane assembly; protein targeting to plasma membrane; positive regulation of interleukin-2 secretion; regulation of protein localization to plasma membrane; positive regulation of protein localization to plasma membrane	not recorded	NM_001013130; ENSRNOT00000008210	GO:0005634; GO:0005730; GO:0005737; GO:0005886; GO:0008091; GO:0016020; GO:0030673; GO:0030863; GO:0031430; GO:0032437; GO:0043234; GO:0070062; GO:0097481	nucleus; nucleolus; cytoplasm; plasma membrane; spectrin; membrane; axolemma; cortical cytoskeleton; M band; cuticular plate; protein complex; extracellular exosome; neuronal postsynaptic density	not recorded; inferred from electronic annotation; inferred from direct assay	NM_001013130; ENSRNOT00000008210	GO:0003779; GO:0005200; GO:0005543; GO:0030506; GO:0032403; GO:0044822; GO:0051020	actin binding; structural constituent of cytoskeleton; phospholipid binding; ankyrin binding; protein complex binding; poly(A) RNA binding; GTPase binding	inferred from electronic annotation; not recorded; inferred from physical interaction
TC1300001518.rn.2	4.98	3.52	0.53	0.28	T	F	2.75	1.77E-05	0.0002	F	TCONS_00032204	Nek7	NIMA (never in mitosis gene a)-related kinase 7 (Nek7), mRNA. Chalmel, et. al. Testis-expressed Unannotated Transcripts (TUTs)	chr13	-	NonCoding	55704360	55706260	0; 0; 0; 0; 0; 0; 0; 0; 0		10		TCONS_00032204	Chalmel	NIMA (never in mitosis gene a)-related kinase 7 (Nek7), mRNA. Chalmel, et. al. Testis-expressed Unannotated Transcripts (TUTs)	chr13	100	100	0		0
TC1900000379.rn.2	7.4	5.95	0.51	0.24	T	T	2.74	2.63E-06	3.10E-05	T	ENSRNOT00000042150; mRNARGD7608600_1; mRNARGD7608601_1; mRNARGD7608602_1; mRNARGD7608603_1; mRNARGD7608604_1; mRNARGD7608605_1	LOC100909409; LOC688649	disks large homolog 5-like [Source:RGD Symbol;Acc:6504293]; similar to spermatogenesis associated glutamate (E)-rich protein 4d	chr19	+	Coding	27833154	27841919	0; 0; 0; 0; 0; 0; 0; 0; 0		10		ENSRNOT00000042150; mRNARGD7608600_1; mRNARGD7608601_1; mRNARGD7608602_1; mRNARGD7608603_1; mRNARGD7608604_1; mRNARGD7608605_1	ENSEMBL; Rat Genome Database	disks large homolog 5-like [gene_biotype:protein_coding transcript_biotype:protein_coding]; similar to spermatogenesis associated glutamate (E)-rich protein 4d	chr19	100	100	0		0	ENSRNOT00000042150	F1M3A5
TC0700003879.rn.2	8.38	6.93	0.26	0.18	T	T	2.74	6.89E-08	1.70E-06	T	ENSRNOT00000031996; ENSRNOT00000055448; LOC300225.aSep08; mRNARGD6582172_1	Fmnl3	Protein LOC100912815; formin-like 3; ENCODES a protein that exhibits actin binding (inferred) AND GTPase activating protein binding (inferred) AND Rho GTPase binding (inferred) AND INVOLVED IN actin cytoskeleton organization (inferred) AND cell migration (inferred) AND regulation of cell shape (inferred) AND FOUND IN cytoplasm (inferred) AND INTERACTS WITH benzo[a]pyrene (ortholog) AND cobalt dic…	chr7	-	Coding	140981801	141033299	0; 0; 0; 0; 0; 0; 0; 0; 0		10		ENSRNOT00000031996; ENSRNOT00000055448; LOC300225.aSep08; mRNARGD6582172_1; Drf_FH3.1.aSep08	ENSEMBL; Ace View; Rat Genome Database	Protein LOC100912815; formin-like 3; ENCODES a protein that exhibits actin binding (inferred) AND GTPase activating protein binding (inferred) AND Rho GTPase binding (inferred) AND INVOLVED IN actin cytoskeleton organization (inferred) AND cell migration (inferred) AND regulation of cell shape (inferred) AND FOUND IN cytoplasm (inferred) AND INTERACTS WITH benzo[a]pyrene (ortholog) AND cobalt dic…	chr7	100	100	0		0
TC0100005881.rn.2	7.2	5.75	0.48	0.09	T	T	2.74	1.33E-06	1.78E-05	T	NM_001108488; ENSRNOT00000016032; BC166489	Fes	FES proto-oncogene, tyrosine kinase	chr1	-	Coding	142174648	142183884	0; 0; 0; 0; 0; 0; 0; 0; 0	361597	10	1q31	NM_001108488; ENSRNOT00000016032; BC166489; Fes.aSep08; Fes.bSep08; Fes.cSep08; Fes.dSep08; Fes.eSep08; Fes.fSep08-unspliced; Fes.gSep08; mRNARGD4130537_1; mRNARGD7527948_1	RefSeq; ENSEMBL; GenBank; Ace View; Rat Genome Database	Rattus norvegicus FES proto-oncogene, tyrosine kinase (Fes), mRNA.; FES proto-oncogene, tyrosine kinase [gene_biotype:protein_coding transcript_biotype:protein_coding]; Rattus norvegicus feline sarcoma oncogene, mRNA (cDNA clone MGC:187993 IMAGE:7104787), complete cds.; FES proto-oncogene, tyrosine kinase; ENCODES a protein that exhibits immunoglobulin receptor binding (ortholog) AND non-membrane…	chr1	100	100	0		0	NM_001108488; ENSRNOT00000016032; BC166489	B2GV16; D4A584	NM_001108488; ENSRNOT00000016032; BC166489	Rn.27239	brain| colon| connective tissue| eye| heart| pancreas| fetus| juvenile| adult	NM_001108488; ENSRNOT00000016032; BC166489	GO:0001578; GO:0006935; GO:0007155; GO:0007169; GO:0008360; GO:0010976; GO:0016477; GO:0018108; GO:0030154; GO:0030155; GO:0031116; GO:0038083; GO:0042127; GO:0043304; GO:0045087; GO:0045595; GO:0045639; GO:0046777; GO:0051297; GO:2000145; GO:2000251; GO:0006468; GO:0016310; GO:0007173	microtubule bundle formation; chemotaxis; cell adhesion; transmembrane receptor protein tyrosine kinase signaling pathway; regulation of cell shape; positive regulation of neuron projection development; cell migration; peptidyl-tyrosine phosphorylation; cell differentiation; regulation of cell adhesion; positive regulation of microtubule polymerization; peptidyl-tyrosine autophosphorylation; regu…	inferred from electronic annotation; not recorded	NM_001108488; ENSRNOT00000016032; BC166489	GO:0005737; GO:0005925; GO:0015630; GO:0031234; GO:0031410; GO:0005856	cytoplasm; focal adhesion; microtubule cytoskeleton; extrinsic component of cytoplasmic side of plasma membrane; cytoplasmic vesicle; cytoskeleton	not recorded; inferred from electronic annotation	NM_001108488; ENSRNOT00000016032; BC166489	GO:0004672; GO:0004713; GO:0004715; GO:0005102; GO:0005524; GO:0008017; GO:0034987; GO:0035091; GO:0000166; GO:0016301; GO:0016740; GO:0005515	protein kinase activity; protein tyrosine kinase activity; non-membrane spanning protein tyrosine kinase activity; receptor binding; ATP binding; microtubule binding; immunoglobulin receptor binding; phosphatidylinositol binding; nucleotide binding; kinase activity; transferase activity; protein binding	not recorded; inferred from electronic annotation
TC0100008042.rn.2	9.19	7.74	0.55	0.23	T	T	2.74	6.20E-06	6.29E-05	T	NM_001106261; ENSRNOT00000032535; BC168876	Rasip1	Ras interacting protein 1	chr1	+	Coding	101610749	101621659	0; 0; 0; 0; 0; 0; 0; 0; 0	292912	10	1q22	NM_001106261; ENSRNOT00000032535; BC168876; mRNARGD4118909_1; Rasip1.aSep08; Rasip1.bSep08; Rasip1.cSep08-unspliced	RefSeq; ENSEMBL; GenBank; Rat Genome Database; Ace View	Rattus norvegicus Ras interacting protein 1 (Rasip1), mRNA.; Ras interacting protein 1 [gene_biotype:protein_coding transcript_biotype:protein_coding]; Rattus norvegicus Ras interacting protein 1, mRNA (cDNA clone MGC:189129 IMAGE:7135603), complete cds.; INVOLVED IN angiogenesis (ortholog) AND branching morphogenesis of an epithelial tube (ortholog) AND negative regulation of autophagy (ortholog…	chr1	100	100	0		0	NM_001106261; ENSRNOT00000032535; BC168876	B5DF05	NM_001106261; ENSRNOT00000032535; BC168876	Rn.23451	adipose tissue| brain| colon| connective tissue| dorsal root ganglion| eye| heart| kidney| lung| placenta| spleen| testis| metamorphosing embryo| fetus| juvenile| adult	NM_001106261; ENSRNOT00000032535; BC168876	GO:0001525; GO:0001570; GO:0010507; GO:0043087; GO:0048754	angiogenesis; vasculogenesis; negative regulation of autophagy; regulation of GTPase activity; branching morphogenesis of an epithelial tube	inferred from electronic annotation; not recorded					ENSRNOT00000032535	GO:0005515	protein binding	inferred from electronic annotation
TC0800001487.rn.2	6.09	4.63	0.87	0.14	T	T	2.74	0.0003	0.0016	T	NM_001109362; ENSRNOT00000068240	Iqcf6	IQ motif containing F6	chr8	+	Coding	115328535	115329611	0; 0; 0; 0; 0; 0; 0; 0; 0	503229	10	8q32	NM_001109362; ENSRNOT00000068240; mRNARGD4115823_1; RGD1562645.aSep08; TCONS_00111575	RefSeq; ENSEMBL; Rat Genome Database; Ace View; Chalmel	Rattus norvegicus IQ motif containing F6 (Iqcf6), mRNA.; IQ motif containing F6 [gene_biotype:protein_coding transcript_biotype:protein_coding]; IQ motif containing F6; IQ motif containing F6 (Iqcf6), mRNA.	chr8	100	100	0		0	NM_001109362; ENSRNOT00000068240	D3ZR58	NM_001109362; ENSRNOT00000068240	Rn.141073	adult
TC0300001052.rn.2	4.21	2.76	0.71	0.15	T	T	2.73	7.07E-05	0.0005	T	NM_001000663; ENSRNOT00000049950	Olr581	olfactory receptor 581	chr3	+	Coding	75809445	75810383	0; 0; 0; 0; 0; 0; 0; 0; 0	404863	10	3q24	NM_001000663; ENSRNOT00000049950; mRNARGD2455914_1; Olr581.aSep08-unspliced	RefSeq; ENSEMBL; Rat Genome Database; Ace View	Rattus norvegicus olfactory receptor 581 (Olr581), mRNA.; olfactory receptor 581 [gene_biotype:protein_coding transcript_biotype:protein_coding]; ENCODES a protein that exhibits G-protein coupled receptor activity (inferred) AND olfactory receptor activity (inferred) AND INVOLVED IN detection of chemical stimulus involved in sensory perception of smell (inferred) AND G-protein coupled receptor si…	chr3	100	100	0		0	NM_001000663; ENSRNOT00000049950	D3ZKQ1	NM_001000663; ENSRNOT00000049950	Rn.142893		NM_001000663; ENSRNOT00000049950	GO:0007186; GO:0007608; GO:0050911; GO:0007165; GO:0050896	G-protein coupled receptor signaling pathway; sensory perception of smell; detection of chemical stimulus involved in sensory perception of smell; signal transduction; response to stimulus	not recorded; inferred from electronic annotation	NM_001000663; ENSRNOT00000049950	GO:0005887; GO:0016021; GO:0005886; GO:0016020	integral component of plasma membrane; integral component of membrane; plasma membrane; membrane	not recorded; inferred from electronic annotation	NM_001000663; ENSRNOT00000049950	GO:0004930; GO:0004984; GO:0005549; GO:0004871	G-protein coupled receptor activity; olfactory receptor activity; odorant binding; signal transducer activity	not recorded; inferred from electronic annotation
TC1300000901.rn.2	6.83	5.38	0.31	0.41	T	T	2.73	2.54E-06	3.01E-05	T	NM_019312; ENSRNOT00000004032	Itpkb	inositol-trisphosphate 3-kinase B	chr13	+	Coding	98615287	98708150	0; 0; 0; 0; 0; 0; 0; 0; 0	54260	10	13q26	NM_019312; ENSRNOT00000004032; Itpkb.cSep08; mRNARGD2537621_1	RefSeq; ENSEMBL; Ace View; Rat Genome Database	Rattus norvegicus inositol-trisphosphate 3-kinase B (Itpkb), mRNA.; inositol-trisphosphate 3-kinase B [gene_biotype:protein_coding transcript_biotype:protein_coding]; inositol-trisphosphate 3-kinase B; ENCODES a protein that exhibits inositol-1 4 5-trisphosphate 3-kinase activity (ortholog) AND INVOLVED IN cell surface receptor signaling pathway (ortholog) AND MAPK cascade (ortholog) AND phosphor…	chr13	100	100	0		0	NM_019312; ENSRNOT00000004032	P42335; Z4YNE3	NM_019312; ENSRNOT00000004032	Rn.22498	brain| heart| prostate| thymus| fetus| juvenile| adult	NM_019312; ENSRNOT00000004032	GO:0000165; GO:0001932; GO:0002262; GO:0007166; GO:0030217; GO:0033030; GO:0035726; GO:0045059; GO:0045061; GO:0045638; GO:0046579; GO:0046638; GO:0016310	MAPK cascade; regulation of protein phosphorylation; myeloid cell homeostasis; cell surface receptor signaling pathway; T cell differentiation; negative regulation of neutrophil apoptotic process; common myeloid progenitor cell proliferation; positive thymic T cell selection; thymic T cell selection; negative regulation of myeloid cell differentiation; positive regulation of Ras protein signal tr…	inferred from electronic annotation; not recorded	NM_019312; ENSRNOT00000004032	GO:0005622; GO:0005634; GO:0005829; GO:0016020	intracellular; nucleus; cytosol; membrane	inferred from electronic annotation; not recorded	NM_019312; ENSRNOT00000004032	GO:0005516; GO:0005524; GO:0008440; GO:0000166; GO:0016301; GO:0016740; GO:0005515	calmodulin binding; ATP binding; inositol-1,4,5-trisphosphate 3-kinase activity; nucleotide binding; kinase activity; transferase activity; protein binding	inferred from electronic annotation; not recorded
TC0100000940.rn.2	7.59	6.14	0.54	0.31	T	T	2.73	2.44E-05	0.0002	T	NM_001013895; ENSRNOT00000022360; BC083592	Prkd2	protein kinase D2	chr1	+	Coding	78767820	78796240	0; 0; 0; 0; 0; 0; 0; 0; 0	292658	10	1q21	NM_001013895; ENSRNOT00000022360; BC083592; mRNARGD2489526_1; Prkd2.aSep08; Prkd2.bSep08; Prkd2.cSep08; TCONS_00011545	RefSeq; ENSEMBL; GenBank; Rat Genome Database; Ace View; Chalmel	Rattus norvegicus protein kinase D2 (Prkd2), mRNA.; protein kinase D2 [gene_biotype:protein_coding transcript_biotype:protein_coding]; Rattus norvegicus protein kinase D2, mRNA (cDNA clone MGC:94325 IMAGE:7132731), complete cds.; ENCODES a protein that exhibits protein kinase activity (ortholog) AND protein serine/threonine kinase activity (ortholog) AND INVOLVED IN cell death (ortholog) AND cell…	chr1	100	100	0		0	NM_001013895; ENSRNOT00000022360; BC083592	Q5XIS9	NM_001013895; ENSRNOT00000022360; BC083592	Rn.15035	adipose tissue| brain| colon| connective tissue| heart| kidney| liver| lung| placenta| prostate| spleen| testis| thymus| vibrissa| metamorphosing embryo| fetus| juvenile| adult	NM_001013895; ENSRNOT00000022360; BC083592	GO:0001525; GO:0001938; GO:0002250; GO:0006468; GO:0007155; GO:0008219; GO:0010595; GO:0018105; GO:0030949; GO:0032743; GO:0032757; GO:0032793; GO:0033138; GO:0035556; GO:0035924; GO:0038033; GO:0043536; GO:0045743; GO:0045766; GO:0045785; GO:0045944; GO:0046777; GO:0048010; GO:0050852; GO:0050862; GO:0051091; GO:0051092; GO:0070374; GO:0089700; GO:0098779; GO:1901727; GO:1902533; GO:2000573; GO:…	angiogenesis; positive regulation of endothelial cell proliferation; adaptive immune response; protein phosphorylation; cell adhesion; cell death; positive regulation of endothelial cell migration; peptidyl-serine phosphorylation; positive regulation of vascular endothelial growth factor receptor signaling pathway; positive regulation of interleukin-2 production; positive regulation of interleuki…	inferred from electronic annotation; not recorded; inferred from sequence or structural similarity	NM_001013895; ENSRNOT00000022360; BC083592	GO:0005634; GO:0005654; GO:0005737; GO:0005794; GO:0005886; GO:0016020	nucleus; nucleoplasm; cytoplasm; Golgi apparatus; plasma membrane; membrane	not recorded; inferred from electronic annotation	NM_001013895; ENSRNOT00000022360; BC083592	GO:0004672; GO:0004674; GO:0004697; GO:0005524; GO:0046872; GO:0000166; GO:0016301; GO:0016740; GO:0005515	protein kinase activity; protein serine/threonine kinase activity; protein kinase C activity; ATP binding; metal ion binding; nucleotide binding; kinase activity; transferase activity; protein binding	not recorded; inferred from electronic annotation
TC0100000641.rn.2	5.1	3.65	0.87	0.17	T	T	2.73	0.0002	0.0009	T	NM_001167548	Vom1r13	vomeronasal 1 receptor 13	chr1	+	Coding	60248695	60249645	0; 0; 0; 0; 0; 0; 0; 0; 0	100312667	10		NM_001167548; NM_001167547; ENSRNOT00000071972; ENSRNOT00000072448; mRNARGD6498672_1; mRNARGD6572472_1	RefSeq; ENSEMBL; Rat Genome Database	Rattus norvegicus vomeronasal 1 receptor 13 (Vom1r13), mRNA.; Rattus norvegicus vomeronasal 1 receptor 9 (Vom1r9), mRNA.; vomeronasal 1 receptor 9 (Vom1r9), mRNA; ENCODES a protein that exhibits pheromone receptor activity (inferred) AND INVOLVED IN G-protein coupled receptor signaling pathway (inferred) AND FOUND IN integral component of membrane (inferred); INTERACTS WITH arsenite(3-) (ortholog…	chr1	100	100	0		0			NM_001167548; NM_001167547	Rn.222400; Rn.222401		NM_001167547	GO:0007186	G-protein coupled receptor signaling pathway	inferred from electronic annotation	NM_001167547	GO:0016021	integral component of membrane	inferred from electronic annotation	NM_001167547	GO:0016503	pheromone receptor activity	inferred from electronic annotation
TC0X00001976.rn.2	7.95	6.51	0.47	0.23	T	T	2.71	2.32E-06	2.81E-05	T	mRNARGD6697404_1; mRNARGD7716451_1	LOC501389	similar to chromosome 9 open reading frame 36	chrX	-	Coding	73086072	73088683	0; 0; 0; 0; 0; 0; 0; 0; 0		10		mRNARGD6697404_1; mRNARGD7716451_1	Rat Genome Database	similar to chromosome 9 open reading frame 36	chrX	100	100	0		0
TC0800002283.rn.2	6.21	4.77	0.3	0.37	T	T	2.71	1.24E-06	1.68E-05	T	mRNARGD7564440_1; mRNARGD7564441_1	LOC102551050	disks large homolog 5-like	chr8	-	Coding	40836434	40855409	0; 0; 0; 0; 0; 0; 0; 0; 0		10		mRNARGD7564440_1; mRNARGD7564441_1	Rat Genome Database	disks large homolog 5-like	chr8	100	100	0		0
TC0X00000428.rn.2	5.35	3.91	0.43	0.23	T	T	2.71	2.77E-07	5.06E-06	T	mRNARGD2361053_1; mRNARGD2361053_2	Obp1f	ENCODES a protein that exhibits odorant binding AND INVOLVED IN sensory perception of smell (inferred) AND transport (inferred) AND FOUND IN extracellular region (inferred) AND INTERACTS WITH 4-(N-nitrosomethylamino)-1-(3-pyridyl)butan-1-one AND ammonium chloride AND indole-3-methanol	chrX	+	Coding	45283176	83796553	0; 0; 0; 0; 0; 0; 0; 0; 0		10		mRNARGD2361053_1; mRNARGD2361053_2	Rat Genome Database	ENCODES a protein that exhibits odorant binding AND INVOLVED IN sensory perception of smell (inferred) AND transport (inferred) AND FOUND IN extracellular region (inferred) AND INTERACTS WITH 4-(N-nitrosomethylamino)-1-(3-pyridyl)butan-1-one AND ammonium chloride AND indole-3-methanol	chrX	100	100	0		0
TC0300005076.rn.2	7.59	6.15	0.45	0.12	T	T	2.71	1.98E-06	2.48E-05	T	ENSRNOT00000036435	Slc28a2	solute carrier family 28 (concentrative nucleoside transporter), member 2	chr3	+	Coding	114355003	114526458	0; 0; 0; 0; 0; 0; 0; 0; 0	60423	10	3q35	ENSRNOT00000036435; LOC691960.aSep08; mRNARGD2667000_1; Slc28a2.eSep08	ENSEMBL; Ace View; Rat Genome Database	solute carrier family 28 (concentrative nucleoside transporter), member 2 [gene_biotype:protein_coding transcript_biotype:protein_coding]; similar to solute carrier family 28, member 2; ENCODES a protein that exhibits nucleoside transmembrane transporter activity AND nucleoside:sodium symporter activity AND purine nucleoside transmembrane transporter activity (ortholog) AND INVOLVED IN nucleoside…	chr3	100	100	0		0	ENSRNOT00000036435	F1LXN6; Q62773; Q91WW8; Q9Z1D4; C1PHX8	ENSRNOT00000036435	Rn.10140	adipose tissue| brain| colon| connective tissue| dorsal root ganglion| eye| liver| lung| muscle| ovary| placenta| small intestine| spleen| fetus| juvenile| adult	ENSRNOT00000036435	GO:0001895; GO:0015860; GO:0034394; GO:1901642; GO:0006810	retina homeostasis; purine nucleoside transmembrane transport; protein localization to cell surface; nucleoside transmembrane transport; transport	inferred from direct assay; not recorded; inferred from electronic annotation	ENSRNOT00000036435	GO:0005887; GO:0016020; GO:0016021	integral component of plasma membrane; membrane; integral component of membrane	not recorded; inferred from electronic annotation	ENSRNOT00000036435	GO:0005337; GO:0005415; GO:0015211	nucleoside transmembrane transporter activity; nucleoside:sodium symporter activity; purine nucleoside transmembrane transporter activity	inferred from direct assay; inferred from electronic annotation; not recorded
TC0200000874.rn.2	5.74	4.31	0.26	0.1	T	T	2.71	4.03E-08	1.15E-06	T	NM_001047948; ENSRNOT00000040463; LOC499584.aSep08; mRNARGD4117524_1	LOC499584	LRRGT00202	chr2	+	Coding	110306363	110329642	0; 0; 0; 0; 0; 0; 0; 0; 0	499584	10	2q24	NM_001047948; ENSRNOT00000040463; LOC499584.aSep08; mRNARGD4117524_1	RefSeq; ENSEMBL; Ace View; Rat Genome Database	Rattus norvegicus LRRGT00202 (LOC499584), mRNA.; LRRGT00202 [gene_biotype:protein_coding transcript_biotype:protein_coding]; LRRGT00202	chr2	100	100	0		0	NM_001047948; ENSRNOT00000040463	Q6QI07	NM_001047948; ENSRNOT00000040463	Rn.123970
TC0100002693.rn.2	6.31	4.87	0.26	0.53	T	T	2.71	1.70E-05	0.0001	T	mRNARGD4130838_1	Inpp5f	ENCODES a protein that exhibits phosphoric ester hydrolase activity (inferred) AND INVOLVED IN regulation of protein kinase B signaling AND cardiac muscle hypertrophy in response to stress (ortholog) AND phosphatidylinositol catabolic process (ortholog) AND FOUND IN intracellular (ortholog) AND INTERACTS WITH 2 3 7 8-tetrachlorodibenzodioxine AND ketamine AND phenytoin	chr1	+	Coding	200344726	200369815	0; 0; 0; 0; 0; 0; 0; 0; 0		10		mRNARGD4130838_1	Rat Genome Database	ENCODES a protein that exhibits phosphoric ester hydrolase activity (inferred) AND INVOLVED IN regulation of protein kinase B signaling AND cardiac muscle hypertrophy in response to stress (ortholog) AND phosphatidylinositol catabolic process (ortholog) AND FOUND IN intracellular (ortholog) AND INTERACTS WITH 2 3 7 8-tetrachlorodibenzodioxine AND ketamine AND phenytoin	chr1	100	100	0		0
TC0100006310.rn.2	5.03	3.59	0.41	0.23	T	T	2.71	3.79E-06	4.19E-05	T	NM_001000199; ENSRNOT00000041974	Olr217	olfactory receptor 217	chr1	-	Coding	170915109	170916059	0; 0; 0; 0; 0; 0; 0; 0; 0	293364	10	1q33	NM_001000199; ENSRNOT00000041974; mRNARGD2405899_1; Olr217.aSep08-unspliced	RefSeq; ENSEMBL; Rat Genome Database; Ace View	Rattus norvegicus olfactory receptor 217 (Olr217), mRNA.; olfactory receptor 217 [gene_biotype:protein_coding transcript_biotype:protein_coding]; ENCODES a protein that exhibits G-protein coupled receptor activity (inferred) AND olfactory receptor activity (inferred) AND INVOLVED IN detection of chemical stimulus involved in sensory perception of smell (inferred) AND G-protein coupled receptor si…	chr1	100	100	0		0	NM_001000199; ENSRNOT00000041974	D3ZRU1	NM_001000199; ENSRNOT00000041974	Rn.141798		NM_001000199; ENSRNOT00000041974	GO:0007186; GO:0007608; GO:0050911; GO:0007165; GO:0050896	G-protein coupled receptor signaling pathway; sensory perception of smell; detection of chemical stimulus involved in sensory perception of smell; signal transduction; response to stimulus	not recorded; inferred from electronic annotation	NM_001000199; ENSRNOT00000041974	GO:0005886; GO:0016021; GO:0016020	plasma membrane; integral component of membrane; membrane	inferred from electronic annotation; not recorded	NM_001000199; ENSRNOT00000041974	GO:0004930; GO:0004984; GO:0004871	G-protein coupled receptor activity; olfactory receptor activity; signal transducer activity	inferred from electronic annotation; not recorded
TC0X00000291.rn.2	5.49	4.05	0.47	0.19	T	T	2.71	1.03E-05	9.59E-05	T	NM_001108254; ENSRNOT00000068337	Egfl6	EGF-like-domain, multiple 6	chrX	+	Coding	29430831	29488737	0; 0; 0; 0; 0; 0; 0; 0; 0	317470	10	Xq21	NM_001108254; ENSRNOT00000068337; Egfl6.aSep08; Egfl6.bSep08; Egfl6.cSep08; mRNARGD4118602_1	RefSeq; ENSEMBL; Ace View; Rat Genome Database	Rattus norvegicus EGF-like-domain, multiple 6 (Egfl6), mRNA.; EGF-like-domain, multiple 6 [gene_biotype:protein_coding transcript_biotype:protein_coding]; EGF-like-domain, multiple 6; ENCODES a protein that exhibits calcium ion binding (inferred) AND INVOLVED IN extracellular matrix organization (ortholog) AND positive regulation of cell-substrate adhesion (ortholog) AND FOUND IN basement membran…	chrX	100	100	0		0	NM_001108254; ENSRNOT00000068337	D3Z8B8	NM_001108254; ENSRNOT00000068337	Rn.21946	adipose tissue| connective tissue| heart| lung| pancreas| juvenile| adult	NM_001108254; ENSRNOT00000068337	GO:0010811; GO:0030198; GO:0033631	positive regulation of cell-substrate adhesion; extracellular matrix organization; cell-cell adhesion mediated by integrin	not recorded	NM_001108254; ENSRNOT00000068337	GO:0005578; GO:0005604; GO:0016020	proteinaceous extracellular matrix; basement membrane; membrane	not recorded; inferred from electronic annotation	NM_001108254; ENSRNOT00000068337	GO:0005178; GO:0005509	integrin binding; calcium ion binding	not recorded; inferred from electronic annotation
TC0400001463.rn.2	12.29	10.86	0.08	0.32	T	T	2.7	8.28E-07	1.22E-05	T	RGD1566053.aSep08-unspliced	RGD1566053	similar to RIKEN cDNA 9430071P14 gene	chr4	+	Unassigned	129363107	129363400	0; 0; 0; 0; 0; 0; 0; 0; 0		10		RGD1566053.aSep08-unspliced	Ace View	similar to RIKEN cDNA 9430071P14 gene	chr4	100	100	0		0
[truncated: 825 more rows]
[truncated: 11 more columns]
