# Supplementary material for: Transcriptomic analysis at 48 h postmortem: a proof of concept for the identification of biomarkers to estimate time since death
Source: Mol Biol Rep. 2025 Oct 21;52(1):1050. doi: 10.1007/s11033-025-11151-5 (PMC12540568; doi:10.1007/s11033-025-11151-5)
Supplement: Supplementary file 7 — Supplementary Material 7 [file 11033_2025_11151_MOESM7_ESM.xlsx]

## Sheet: Downregulated
Table S2. List of 2,787 Downregulated Transcripts in Rat Skeletal Muscle at 48 Hours Postmortem Identified by Transcriptome Analysis Console (TAC).
ID	Case Avg (log2)	Control Avg (log2)	Case Standard Deviation	Control Standard Deviation	Case Expressed	Control Expressed	Fold Change	P-val	FDR P-val	Expressed in Both Conditions	Public Gene IDs	Gene Symbol	Description	Chromosome	Strand	Group	Start	Stop	Target Data Range	Entrez ID	total_probes	Cytoband	mRNA Accession	mRNA Source	mRNA Description	mRNA SeqName	mRNA Assignment Score	mRNA Assignment Coverage	mRNA Direct Probes	mRNA Possible Probes	mRNA xhyb	SwissProt mRNA Accession	SwissProt Accession	UniGene Accession	UniGene ID	UniGene Expression Information	GO Biological Process Accession	GO Biological Process ID	GO Biological Process Term	GO Biological Process Evidence	GO Cellular Component Accession	GO Cellular Component ID	GO Cellular Component Term	GO Cellular Component Evidence	GO Molecular Function Accession	GO Molecular Function ID	GO Molecular Function Term	GO Molecular Function Evidence	Pathway Accession
TC0100000869.rn.2	5.62	10.57	0.87	2.89	T	T	-30.95	0.001	0.0042	T	NM_001277260; NM_001277261; NM_001277262; NM_134388; ENSRNOT00000034957; ENSRNOT00000058843	Tnnt1	troponin T type 1 (skeletal, slow)	chr1	+	Coding	72889270	72899629	0; 0; 0; 0; 0; 0; 0; 0; 0	171409	10	1q12	NM_001277260; NM_001277261; NM_001277262; NM_134388; ENSRNOT00000034957; ENSRNOT00000058843; ENSRNOT00000073491; mRNARGD2338009_1; mRNARGD7543330_1; mRNARGD7543331_1; mRNARGD7543332_1; mRNARGD7543333_1; Tnnt1.aSep08; Tnnt1.bSep08	RefSeq; ENSEMBL; Rat Genome Database; Ace View	Rattus norvegicus troponin T type 1 (skeletal, slow) (Tnnt1), transcript variant 2, mRNA.; Rattus norvegicus troponin T type 1 (skeletal, slow) (Tnnt1), transcript variant 3, mRNA.; Rattus norvegicus troponin T type 1 (skeletal, slow) (Tnnt1), transcript variant 4, mRNA.; Rattus norvegicus troponin T type 1 (skeletal, slow) (Tnnt1), transcript variant 1, mRNA.; troponin T type 1 (skeletal, slow) …	chr1	100	100	0		0	NM_001277260; NM_001277261; NM_001277262; NM_134388; ENSRNOT00000034957; ENSRNOT00000058843	Q7TNB2; Z4YP12	NM_001277260; NM_001277261; NM_001277262; NM_134388; ENSRNOT00000034957; ENSRNOT00000058843	Rn.13846	brain| embryonic tissue| muscle| metamorphosing embryo| adult	NM_001277260; NM_001277261; NM_001277262; NM_134388; ENSRNOT00000034957; ENSRNOT00000058843	GO:0003009; GO:0006937; GO:0014883; GO:0031444; GO:0045932	skeletal muscle contraction; regulation of muscle contraction; transition between fast and slow fiber; slow-twitch skeletal muscle fiber contraction; negative regulation of muscle contraction	not recorded; inferred from direct assay; inferred from electronic annotation	NM_001277260; NM_001277261; NM_001277262; NM_134388; ENSRNOT00000034957; ENSRNOT00000058843	GO:0005861	troponin complex	inferred from direct assay; inferred from electronic annotation; not recorded	NM_001277260; NM_001277261; NM_001277262; NM_134388; ENSRNOT00000034957; ENSRNOT00000058843	GO:0005523; GO:0031014; GO:0005515	tropomyosin binding; troponin T binding; protein binding	inferred from electronic annotation; not recorded; inferred from direct assay	NM_001277260; NM_001277261; NM_001277262; NM_134388; ENSRNOT00000034957; ENSRNOT00000058843
TC1300002059.rn.2	5.3	10.03	0.81	0.6	T	T	-26.56	1.20E-10	2.53E-08	T	NM_001013185; ENSRNOT00000030135; BC091388	Adck3	aarF domain containing kinase 3	chr13	-	Coding	98451513	98480438	0; 0; 0; 0; 0; 0; 0; 0; 0	360887	10	13q26	NM_001013185; ENSRNOT00000030135; BC091388; Cabc1.aSep08; Cabc1.bSep08; mRNARGD2742590_1; mRNARGD7641159_1; TCONS_00029132; TCONS_00030572	RefSeq; ENSEMBL; GenBank; Ace View; Rat Genome Database; Chalmel	Rattus norvegicus aarF domain containing kinase 3 (Adck3), mRNA.; aarF domain containing kinase 3 [gene_biotype:protein_coding transcript_biotype:protein_coding]; Rattus norvegicus chaperone, ABC1 activity of bc1 complex homolog (S. pombe), mRNA (cDNA clone MGC:109473 IMAGE:7321446), complete cds.; aarF domain containing kinase 3; ENCODES a protein that exhibits ATP binding (inferred) AND protein…	chr13	100	100	0		0	NM_001013185; ENSRNOT00000030135; BC091388	Q5BJQ0	NM_001013185; ENSRNOT00000030135; BC091388	Rn.160865	adipose tissue| adrenal gland| brain| connective tissue| eye| heart| kidney| liver| muscle| pituitary gland| placenta| prostate|tailbud embryo| juvenile| adult	NM_001013185; ENSRNOT00000030135; BC091388	GO:0006744; GO:0016310	ubiquinone biosynthetic process; phosphorylation	inferred from electronic annotation; not recorded; inferred from sequence or structural similarity	NM_001013185; ENSRNOT00000030135; BC091388	GO:0005739; GO:0016021; GO:0016020	mitochondrion; integral component of membrane; membrane	not recorded; inferred from sequence or structural similarity; inferred from electronic annotation	NM_001013185; ENSRNOT00000030135; BC091388	GO:0005524; GO:0016301; GO:0043531; GO:0000166; GO:0016740; GO:0005515	ATP binding; kinase activity; ADP binding; nucleotide binding; transferase activity; protein binding	inferred from electronic annotation; not recorded; inferred from sequence or structural similarity
TC1000000862.rn.2	6.93	11.64	0.74	1.79	T	T	-26.16	4.96E-06	5.22E-05	T	NM_001135157	Myh2	myosin, heavy chain 2, skeletal muscle, adult	chr10	+	Coding	53711895	53738164	0; 0; 0; 0; 0; 0; 0; 0; 0	691644	10	10q24	NM_001135157; ENSRNOT00000004236; mRNARGD4121100_1; chormee.aSep08; Myosin_N.0.aSep08	RefSeq; ENSEMBL; Rat Genome Database; Ace View	Rattus norvegicus myosin, heavy chain 2, skeletal muscle, adult (Myh2), mRNA.; myosin, heavy chain 1, skeletal muscle, adult [gene_biotype:protein_coding transcript_biotype:protein_coding]; ENCODES a protein that exhibits actin binding (inferred) AND ATP binding (inferred) AND motor activity (inferred) AND INVOLVED IN actin-mediated cell contraction (ortholog) AND muscle contraction (ortholog) AN…	chr10	100	100	0		0	NM_001135157; ENSRNOT00000004236	Q0GC40; Q07443; G3V6E1; Q29RW1; P04462; Q9QZV8; Q0GC39; Q63350; Q0GC38	NM_001135157; ENSRNOT00000004236	Rn.10092; Rn.202948; Rn.224800; Rn.224464	eye| muscle| adult; eye| adult; adipose tissue| connective tissue| dorsal root ganglion| eye| lung| muscle| prostate| adult; connective tissue| dorsal root ganglion| eye| muscle| nerve| prostate| adult	NM_001135157; ENSRNOT00000004236	GO:0001778; GO:0006936; GO:0014823; GO:0031034; GO:0070252; GO:0008152; GO:0003009; GO:0030049; GO:0046034; GO:0006941; GO:0009629; GO:0014850; GO:0035994; GO:0061061; GO:0008150	plasma membrane repair; muscle contraction; response to activity; myosin filament assembly; actin-mediated cell contraction; metabolic process; skeletal muscle contraction; muscle filament sliding; ATP metabolic process; striated muscle contraction; response to gravity; response to muscle activity; response to muscle stretch; muscle structure development; biological_process	not recorded; traceable author statement; inferred from electronic annotation; inferred from direct assay; inferred from expression pattern; no biological data available	NM_001135157; ENSRNOT00000004236	GO:0005794; GO:0005826; GO:0005911; GO:0016459; GO:0030016; GO:0031672; GO:0043234; GO:0005737; GO:0032982; GO:0005859; GO:0014704; GO:0036464; GO:0005575	Golgi apparatus; actomyosin contractile ring; cell-cell junction; myosin complex; myofibril; A band; protein complex; cytoplasm; myosin filament; muscle myosin complex; intercalated disc; cytoplasmic ribonucleoprotein granule; cellular_component	not recorded; inferred from electronic annotation; inferred from direct assay; no biological data available	NM_001135157; ENSRNOT00000004236	GO:0003774; GO:0003779; GO:0005524; GO:0000146; GO:0016887; GO:0003725; GO:0005516; GO:0003674; GO:0000166	motor activity; actin binding; ATP binding; microfilament motor activity; ATPase activity; double-stranded RNA binding; calmodulin binding; molecular_function; nucleotide binding	inferred from electronic annotation; not recorded; traceable author statement; no biological data available	ENSRNOT00000004236
TC1500001690.rn.2	3.79	8.26	0.36	2.82	F	T	-22.07	0.0006	0.0028	F	NM_017240; ENSRNOT00000024186	Myh7	myosin, heavy chain 7, cardiac muscle, beta	chr15	-	Coding	33626204	33657718	0; 0; 0; 0; 0; 0; 0; 0; 0	29557	10	15p13	NM_017240; ENSRNOT00000024186; mRNARGD2568200_1; mRNARGD7571156_1; mRNARGD7571157_1; mRNARGD7571158_1; Myh7.aSep08; Myh7.bSep08-unspliced; Myh7.cSep08-unspliced	RefSeq; ENSEMBL; Rat Genome Database; Ace View	Rattus norvegicus myosin, heavy chain 7, cardiac muscle, beta (Myh7), mRNA.; myosin, heavy chain 7, cardiac muscle, beta [gene_biotype:protein_coding transcript_biotype:protein_coding]; ENCODES a protein that exhibits ATP binding AND ATPase activity AND microfilament motor activity AND INVOLVED IN ATP catabolic process AND muscle contraction AND response to reactive oxygen species AND PARTICIPATE…	chr15	100	100	0		0	NM_017240; ENSRNOT00000024186	P02564; Q9R0H4; G3V8B0	NM_017240; ENSRNOT00000024186	Rn.225886	adipose tissue| brain| embryonic tissue| heart| muscle|tailbud embryo| juvenile| adult	NM_017240; ENSRNOT00000024186	GO:0002026; GO:0002027; GO:0003009; GO:0006936; GO:0006941; GO:0007512; GO:0014728; GO:0014883; GO:0030049; GO:0031449; GO:0046034; GO:0055010; GO:0060048; GO:0008152; GO:0000302	regulation of the force of heart contraction; regulation of heart rate; skeletal muscle contraction; muscle contraction; striated muscle contraction; adult heart development; regulation of the force of skeletal muscle contraction; transition between fast and slow fiber; muscle filament sliding; regulation of slow-twitch skeletal muscle fiber contraction; ATP metabolic process; ventricular cardiac…	inferred from electronic annotation; not recorded; inferred from mutant phenotype; inferred from expression pattern	NM_017240; ENSRNOT00000024186	GO:0001725; GO:0005654; GO:0005737; GO:0005859; GO:0005925; GO:0016459; GO:0030016; GO:0030018; GO:0032982	stress fiber; nucleoplasm; cytoplasm; muscle myosin complex; focal adhesion; myosin complex; myofibril; Z disc; myosin filament	inferred from electronic annotation; not recorded; inferred from direct assay	NM_017240; ENSRNOT00000024186	GO:0000146; GO:0003779; GO:0005516; GO:0005524; GO:0016887; GO:0030898; GO:0042803; GO:0046982; GO:0000166; GO:0003774	microfilament motor activity; actin binding; calmodulin binding; ATP binding; ATPase activity; actin-dependent ATPase activity; protein homodimerization activity; protein heterodimerization activity; nucleotide binding; motor activity	inferred from mutant phenotype; not recorded; inferred from electronic annotation; inferred from direct assay
TC0200001344.rn.2	6.01	10.39	0.75	0.14	T	T	-20.9	2.68E-11	1.19E-08	T	NM_001107680; ENSRNOT00000017151	Mlf1	myeloid leukemia factor 1	chr2	+	Coding	164549345	164582817	0; 0; 0; 0; 0; 0; 0; 0; 0	310483	10	2q31	NM_001107680; ENSRNOT00000017151; Mlf1.aSep08; Mlf1.bSep08; mRNARGD4118671_1; mRNARGD7658748_1; mRNARGD7658749_1; mRNARGD7658750_1; TCONS_00056830; TCONS_00064413	RefSeq; ENSEMBL; Ace View; Rat Genome Database; Chalmel	Rattus norvegicus myeloid leukemia factor 1 (Mlf1), mRNA.; myeloid leukemia factor 1 [gene_biotype:protein_coding transcript_biotype:protein_coding]; myeloid leukemia factor 1; ENCODES a protein that exhibits DNA binding (ortholog) AND protein domain specific binding (ortholog) AND INVOLVED IN cell cycle arrest (ortholog) AND myeloid progenitor cell differentiation (ortholog) AND transcription DN…	chr2	100	100	0		0	NM_001107680; ENSRNOT00000017151	D3ZCQ9	NM_001107680; ENSRNOT00000017151	Rn.54860	eye| lung| adult	NM_001107680; ENSRNOT00000017151	GO:0002318; GO:0006351; GO:0007050; GO:0008150	myeloid progenitor cell differentiation; transcription, DNA-templated; cell cycle arrest; biological_process	not recorded; inferred from electronic annotation; no biological data available	NM_001107680; ENSRNOT00000017151	GO:0005634; GO:0005654; GO:0005737; GO:0031513; GO:0031514; GO:0005575	nucleus; nucleoplasm; cytoplasm; nonmotile primary cilium; motile cilium; cellular_component	not recorded; inferred from electronic annotation; no biological data available	NM_001107680; ENSRNOT00000017151	GO:0003677; GO:0019904; GO:0003674; GO:0005515	DNA binding; protein domain specific binding; molecular_function; protein binding	not recorded; inferred from electronic annotation; no biological data available
TC1700002039.rn.2	6.78	11.16	0.67	0.46	T	T	-20.83	1.19E-11	8.79E-09	T	NM_001170325; ENSRNOT00000024098	Actn2	actinin alpha 2	chr17	-	Coding	66304530	66397654	0; 0; 0; 0; 0; 0; 0; 0; 0	291245	10	17q12.1	NM_001170325; ENSRNOT00000024098; Actn2.aSep08; Actn2.bSep08; Actn2.cSep08-unspliced; mRNARGD4133739_1	RefSeq; ENSEMBL; Ace View; Rat Genome Database	Rattus norvegicus actinin alpha 2 (Actn2), mRNA.; actinin alpha 2 [gene_biotype:protein_coding transcript_biotype:protein_coding]; actinin alpha 2; ENCODES a protein that exhibits actin filament binding (ortholog) AND cytoskeletal protein binding (ortholog) AND FATZ binding (ortholog) AND INVOLVED IN focal adhesion assembly (ortholog) AND microspike assembly (ortholog) AND muscle contraction (ort…	chr17	100	100	0		0	NM_001170325; ENSRNOT00000024098	D3ZCV0	NM_001170325; ENSRNOT00000024098	Rn.3970	brain| connective tissue| embryonic tissue| heart| muscle| ovary|tailbud embryo| juvenile| adult	NM_001170325; ENSRNOT00000024098	GO:0006936; GO:0030035; GO:0042391; GO:0043267; GO:0043268; GO:0045214; GO:0048041; GO:0051289; GO:0051695; GO:0055013; GO:0086097; GO:0090002; GO:1901017; GO:1901018; GO:1903506; GO:2000009; GO:2000273; GO:2001137; GO:2001259	muscle contraction; microspike assembly; regulation of membrane potential; negative regulation of potassium ion transport; positive regulation of potassium ion transport; sarcomere organization; focal adhesion assembly; protein homotetramerization; actin filament uncapping; cardiac muscle cell development; phospholipase C-activating angiotensin-activated signaling pathway; establishment of protei…	inferred from electronic annotation; not recorded	NM_001170325; ENSRNOT00000024098	GO:0005886; GO:0005925; GO:0030017; GO:0030018; GO:0030175; GO:0030864; GO:0070062	plasma membrane; focal adhesion; sarcomere; Z disc; filopodium; cortical actin cytoskeleton; extracellular exosome	inferred from electronic annotation; not recorded; inferred from direct assay	NM_001170325; ENSRNOT00000024098	GO:0005509; GO:0005515; GO:0005546; GO:0008092; GO:0019904; GO:0030274; GO:0030374; GO:0030375; GO:0031432; GO:0042802; GO:0042803; GO:0044325; GO:0046983; GO:0051015; GO:0051373; GO:0070080; GO:0003779	calcium ion binding; protein binding; phosphatidylinositol-4,5-bisphosphate binding; cytoskeletal protein binding; protein domain specific binding; LIM domain binding; ligand-dependent nuclear receptor transcription coactivator activity; thyroid hormone receptor coactivator activity; titin binding; identical protein binding; protein homodimerization activity; ion channel binding; protein dimeriza…	inferred from electronic annotation; inferred from physical interaction; not recorded
TSUnmapped00000070.rn.2	5.91	10.24	0.88	0.14	T	T	-20.13	1.17E-10	2.51E-08	T	NM_001106148	Myot	myotilin			Coding			0; 0; 0; 0; 0; 0; 0; 0; 0	291605	10	18q11	NM_001106148	RefSeq	Rattus norvegicus myotilin (Myot), mRNA.		100	100	0		0	NM_001106148	D3ZTC5	NM_001106148	Rn.163370	adipose tissue| eye| lung| muscle| adult	NM_001106148	GO:0008150	biological_process	no biological data available	NM_001106148	GO:0030018; GO:0005575	Z disc; cellular_component	not recorded; no biological data available	NM_001106148	GO:0051393; GO:0003674	alpha-actinin binding; molecular_function	not recorded; no biological data available
TC1000004347.rn.2	7.49	11.75	0.75	0.15	T	T	-19.2	1.20E-11	8.79E-09	T	NM_001135158	Myh1	myosin, heavy chain 1, skeletal muscle, adult	chr10	+	Coding	53740841	53764614	0; 0; 0; 0; 0; 0; 0; 0; 0	287408	10	10q24	NM_001135158; ENSRNOT00000004295; mRNARGD4136377_1; mRNARGD7556668_1; choymee.aSep08; Myosin_N.1.aSep08; Myosin_tail_1.1.aSep08; shamee.aSep08; shymee.aSep08	RefSeq; ENSEMBL; Rat Genome Database; Ace View	Rattus norvegicus myosin, heavy chain 1, skeletal muscle, adult (Myh1), mRNA.; myosin, heavy chain 1, skeletal muscle, adult [gene_biotype:protein_coding transcript_biotype:protein_coding]; ENCODES a protein that exhibits actin binding (inferred) AND ATP binding (inferred) AND ATPase activity (inferred) AND INVOLVED IN muscle contraction AND PARTICIPATES IN myocarditis pathway AND FOUND IN muscle…	chr10	100	100	0		0	NM_001135158; ENSRNOT00000004295	Q9QZV8; Q0GC39; F1LRV9; Q29RW1; P04462; Q63350; Q0GC38	NM_001135158; ENSRNOT00000004295	Rn.224800; Rn.202948; Rn.224464	adipose tissue| connective tissue| dorsal root ganglion| eye| lung| muscle| prostate| adult; eye| adult; connective tissue| dorsal root ganglion| eye| muscle| nerve| prostate| adult	NM_001135158; ENSRNOT00000004295	GO:0001778; GO:0006936; GO:0006941; GO:0014823; GO:0070252; GO:0008152; GO:0031034; GO:0003009; GO:0030049; GO:0046034; GO:0009629; GO:0014850; GO:0035994; GO:0061061; GO:0008150	plasma membrane repair; muscle contraction; striated muscle contraction; response to activity; actin-mediated cell contraction; metabolic process; myosin filament assembly; skeletal muscle contraction; muscle filament sliding; ATP metabolic process; response to gravity; response to muscle activity; response to muscle stretch; muscle structure development; biological_process	inferred from electronic annotation; inferred from direct assay; traceable author statement; not recorded; inferred from expression pattern; no biological data available	NM_001135158; ENSRNOT00000004295	GO:0005794; GO:0005826; GO:0005859; GO:0005911; GO:0014704; GO:0016459; GO:0031672; GO:0036464; GO:0005575; GO:0005737; GO:0030016; GO:0032982; GO:0043234	Golgi apparatus; actomyosin contractile ring; muscle myosin complex; cell-cell junction; intercalated disc; myosin complex; A band; cytoplasmic ribonucleoprotein granule; cellular_component; cytoplasm; myofibril; myosin filament; protein complex	inferred from electronic annotation; inferred from direct assay; not recorded; no biological data available	NM_001135158; ENSRNOT00000004295	GO:0000146; GO:0003774; GO:0003779; GO:0005524; GO:0016887; GO:0003674; GO:0003725; GO:0005516; GO:0000166	microfilament motor activity; motor activity; actin binding; ATP binding; ATPase activity; molecular_function; double-stranded RNA binding; calmodulin binding; nucleotide binding	traceable author statement; inferred from electronic annotation; no biological data available; not recorded	ENSRNOT00000004295
TC0100005464.rn.2	5.11	9.29	0.21	1.27	F	T	-18.15	1.54E-08	5.46E-07	F	NM_057144; ENSRNOT00000019311	Csrp3	cysteine and glycine-rich protein 3 (cardiac LIM protein)	chr1	-	Coding	104147200	104166381	0; 0; 0; 0; 0; 0; 0; 0; 0	117505	10	1q22	NM_057144; ENSRNOT00000019311; Csrp3.aSep08; Csrp3.bSep08; mRNARGD2504296_1; mRNARGD7640833_1	RefSeq; ENSEMBL; Ace View; Rat Genome Database	Rattus norvegicus cysteine and glycine-rich protein 3 (cardiac LIM protein) (Csrp3), mRNA.; cysteine and glycine-rich protein 3 (cardiac LIM protein) [gene_biotype:protein_coding transcript_biotype:protein_coding]; cysteine and glycine-rich protein 3 (cardiac LIM protein); ENCODES a protein that exhibits actinin binding (ortholog) AND structural constituent of muscle (ortholog) AND telethonin bin…	chr1	100	100	0		0	NM_057144; ENSRNOT00000019311	P50463; G3V7U0	NM_057144; ENSRNOT00000019311	Rn.11345	embryonic tissue| eye| heart| muscle| adult	NM_057144; ENSRNOT00000019311	GO:0001974; GO:0002026; GO:0003300; GO:0006874; GO:0007517; GO:0010831; GO:0030154; GO:0033365; GO:0035995; GO:0045662; GO:0045663; GO:0045944; GO:0048738; GO:0051091; GO:0055003; GO:0060048; GO:1903919; GO:1903920; GO:0007275	blood vessel remodeling; regulation of the force of heart contraction; cardiac muscle hypertrophy; cellular calcium ion homeostasis; muscle organ development; positive regulation of myotube differentiation; cell differentiation; protein localization to organelle; detection of muscle stretch; negative regulation of myoblast differentiation; positive regulation of myoblast differentiation; positive…	inferred from expression pattern; inferred from electronic annotation; not recorded; inferred from direct assay; inferred from genetic interaction	NM_057144; ENSRNOT00000019311	GO:0005634; GO:0005737; GO:0005856; GO:0030018	nucleus; cytoplasm; cytoskeleton; Z disc	inferred from direct assay; inferred from electronic annotation; not recorded	NM_057144; ENSRNOT00000019311	GO:0008270; GO:0008307; GO:0031433; GO:0042805; GO:0043426; GO:0061629; GO:0046872; GO:0005515	zinc ion binding; structural constituent of muscle; telethonin binding; actinin binding; MRF binding; RNA polymerase II sequence-specific DNA binding transcription factor binding; metal ion binding; protein binding	inferred from electronic annotation; not recorded; inferred from direct assay; inferred from physical interaction
TC0900001342.rn.2	5.25	9.39	0.6	0.29	T	T	-17.64	4.90E-12	6.41E-09	T	NM_001191584	Myom1	myomesin 1	chr9	+	Coding	119353840	119469196	0; 0; 0; 0; 0; 0; 0; 0; 0	316740	10	9q38	NM_001191584; ENSRNOT00000029583; Myom1.bSep08; fn3.10.aSep08; peypey.aSep08-unspliced	RefSeq; ENSEMBL; Ace View	Rattus norvegicus myomesin 1 (Myom1), mRNA.; myomesin-1; myomesin 1; Unannotated AceView Transcript	chr9	100	100	0		0	NM_001191584	Q80UL1; Q80XZ2	NM_001191584	Rn.15504	brain| connective tissue| eye| heart| prostate| testis|tailbud embryo| juvenile| adult	NM_001191584	GO:0002230; GO:0006936; GO:0098779; GO:0098792	positive regulation of defense response to virus by host; muscle contraction; mitophagy in response to mitochondrial depolarization; xenophagy	not recorded	NM_001191584	GO:0030017; GO:0031430	sarcomere; M band	not recorded	NM_001191584	GO:0008307; GO:0042802; GO:0042803	structural constituent of muscle; identical protein binding; protein homodimerization activity	traceable author statement; not recorded	NM_001191584
TC1600000095.rn.2	5.48	9.51	0.69	2.57	T	T	-16.38	0.0022	0.0078	T	NM_001034105; ENSRNOT00000025606	Tnnc1	troponin C type 1 (slow)	chr16	+	Coding	7292135	7295430	0; 0; 0; 0; 0; 0; 0; 0; 0	290561	10	16p16	NM_001034105; ENSRNOT00000025606; mRNARGD2787359_1; TCONS_00040810; TCONS_00043142; Tnnc1.aSep08	RefSeq; ENSEMBL; Rat Genome Database; Chalmel; Ace View	Rattus norvegicus troponin C type 1 (slow) (Tnnc1), mRNA.; troponin C type 1 (slow) [gene_biotype:protein_coding transcript_biotype:protein_coding]; ENCODES a protein that exhibits calcium ion binding AND actin filament binding (ortholog) AND calcium-dependent protein binding (ortholog) AND INVOLVED IN cardiac muscle contraction AND diaphragm contraction AND response to metal ion AND PARTICIPATES…	chr16	100	100	0		0	NM_001034105; ENSRNOT00000025606	Q4PP99	NM_001034105; ENSRNOT00000025606	Rn.15460	embryonic tissue| eye| heart| muscle|tailbud embryo| adult	NM_001034105; ENSRNOT00000025606	GO:0002086; GO:0006937; GO:0010038; GO:0014883; GO:0032972; GO:0043462; GO:0055010; GO:0060048	diaphragm contraction; regulation of muscle contraction; response to metal ion; transition between fast and slow fiber; regulation of muscle filament sliding speed; regulation of ATPase activity; ventricular cardiac muscle tissue morphogenesis; cardiac muscle contraction	inferred from direct assay; not recorded; inferred from electronic annotation; inferred from mutant phenotype	NM_001034105; ENSRNOT00000025606	GO:0005654; GO:0005739; GO:0005861; GO:0015629; GO:0043292	nucleoplasm; mitochondrion; troponin complex; actin cytoskeleton; contractile fiber	inferred from electronic annotation; not recorded; inferred from direct assay	NM_001034105; ENSRNOT00000025606	GO:0005509; GO:0031013; GO:0031014; GO:0042803; GO:0048306; GO:0051015; GO:0005515	calcium ion binding; troponin I binding; troponin T binding; protein homodimerization activity; calcium-dependent protein binding; actin filament binding; protein binding	inferred from direct assay; not recorded; inferred from electronic annotation
TC0200004541.rn.2	6.68	10.69	0.78	0.33	T	T	-16.09	3.33E-10	4.29E-08	T	NM_001108564; ENSRNOT00000055735	Agl	amylo-alpha-1, 6-glucosidase, 4-alpha-glucanotransferase	chr2	-	Coding	219788234	219843132	0; 0; 0; 0; 0; 0; 0; 0; 0	362029	10	2q41	NM_001108564; ENSRNOT00000055735; Agl.aSep08; Agl.bSep08; Agl.cSep08; mRNARGD4125978_1; mRNARGD7597049_1	RefSeq; ENSEMBL; Ace View; Rat Genome Database	Rattus norvegicus amylo-alpha-1, 6-glucosidase, 4-alpha-glucanotransferase (Agl), mRNA.; amylo-alpha-1, 6-glucosidase, 4-alpha-glucanotransferase [gene_biotype:protein_coding transcript_biotype:protein_coding]; amylo-alpha-1, 6-glucosidase, 4-alpha-glucanotransferase; ENCODES a protein that exhibits 4-alpha-glucanotransferase activity AND amylo-alpha-1 6-glucosidase activity AND carbohydrate bind…	chr2	100	100	0		0	NM_001108564; ENSRNOT00000055735	D4AEH9	NM_001108564; ENSRNOT00000055735	Rn.34559	adipose tissue| adrenal gland| brain| dorsal root ganglion| eye| kidney| liver| muscle| nerve| ovary| pineal gland| prostate| small intestine| thymus| adult	NM_001108564; ENSRNOT00000055735	GO:0005977; GO:0005978; GO:0005980; GO:0007584; GO:0009725; GO:0051384; GO:0005975	glycogen metabolic process; glycogen biosynthetic process; glycogen catabolic process; response to nutrient; response to hormone; response to glucocorticoid; carbohydrate metabolic process	not recorded; inferred from electronic annotation; inferred from direct assay; inferred from mutant phenotype	NM_001108564; ENSRNOT00000055735	GO:0005634; GO:0005654; GO:0005737; GO:0016234; GO:0016529	nucleus; nucleoplasm; cytoplasm; inclusion body; sarcoplasmic reticulum	not recorded; inferred from electronic annotation; inferred from direct assay	NM_001108564; ENSRNOT00000055735	GO:0004133; GO:0004134; GO:0004135; GO:0030246; GO:0030247; GO:0031593; GO:0003824; GO:0016740; GO:0005515	glycogen debranching enzyme activity; 4-alpha-glucanotransferase activity; amylo-alpha-1,6-glucosidase activity; carbohydrate binding; polysaccharide binding; polyubiquitin binding; catalytic activity; transferase activity; protein binding	not recorded; inferred from direct assay; inferred from mutant phenotype; inferred from electronic annotation
TC1300000346.rn.2	6.23	10.23	0.77	2.57	T	T	-15.94	0.0023	0.0082	T	NM_017184; ENSRNOT00000012095	Tnni1	troponin I type 1 (skeletal, slow)	chr13	+	Coding	52624858	52637302	0; 0; 0; 0; 0; 0; 0; 0; 0	29388	10	13q13	NM_017184; ENSRNOT00000012095; mRNARGD2597016_1; mRNARGD7629704_1; mRNARGD7629705_1; mRNARGD7629706_1; mRNARGD7629707_1; mRNARGD7629708_1; mRNARGD7629709_1; mRNARGD7629710_1; mRNARGD7629711_1; mRNARGD7629712_1; Tnni1.aSep08; Tnni1.bSep08; Tnni1.cSep08; Tnni1.dSep08; Tnni1.eSep08; Tnni1.fSep08	RefSeq; ENSEMBL; Rat Genome Database; Ace View	Rattus norvegicus troponin I type 1 (skeletal, slow) (Tnni1), mRNA.; troponin I type 1 (skeletal, slow) [gene_biotype:protein_coding transcript_biotype:protein_coding]; ENCODES a protein that exhibits actin binding (inferred) AND metal ion binding (inferred) AND INVOLVED IN regulation of muscle contraction AND ventricular cardiac muscle tissue morphogenesis (ortholog) AND FOUND IN troponin comple…	chr13	100	100	0		0	NM_017184; ENSRNOT00000012095	P13413; F1LMC6	NM_017184; ENSRNOT00000012095	Rn.4035	embryonic tissue| eye| heart| muscle|tailbud embryo| fetus| adult	NM_017184; ENSRNOT00000012095	GO:0003009; GO:0006937; GO:0014883; GO:0055010; GO:0060048	skeletal muscle contraction; regulation of muscle contraction; transition between fast and slow fiber; ventricular cardiac muscle tissue morphogenesis; cardiac muscle contraction	not recorded; inferred from direct assay; inferred from electronic annotation	NM_017184; ENSRNOT00000012095	GO:0005861	troponin complex	inferred from direct assay; inferred from electronic annotation	NM_017184; ENSRNOT00000012095	GO:0003779; GO:0046872	actin binding; metal ion binding	inferred from electronic annotation	NM_017184; ENSRNOT00000012095
TC0X00001711.rn.2	4.98	8.93	0.33	0.22	T	T	-15.4	1.00E-13	2.32E-09	T	NM_053395; ENSRNOT00000010027	Smpx	small muscle protein, X-linked	chrX	-	Coding	40030136	40087061	0; 0; 0; 0; 0; 0; 0; 0; 0	84416	10	Xq21	NM_053395; ENSRNOT00000010027; mRNARGD2738433_1; mRNARGD7737014_1; Smpx.aSep08; Smpx.bSep08; Smpx.cSep08; TCONS_00120762; TCONS_00122971	RefSeq; ENSEMBL; Rat Genome Database; Ace View; Chalmel	Rattus norvegicus small muscle protein, X-linked (Smpx), mRNA.; small muscle protein, X-linked [gene_biotype:protein_coding transcript_biotype:protein_coding]; ASSOCIATED WITH Deafness X-Linked 4 (ortholog) AND FOUND IN contractile fiber (ortholog) AND costamere (ortholog) AND cytoplasm (ortholog) AND INTERACTS WITH 2 3 7 8-tetrachlorodibenzodioxine AND alpha-hexachlorocyclohexane AND ammonium ch…	chrX	100	100	0		0	NM_053395; ENSRNOT00000010027	Q925F0	NM_053395; ENSRNOT00000010027	Rn.4123	colon| eye| heart| kidney| lung| muscle| nerve| fetus| juvenile| adult					NM_053395; ENSRNOT00000010027	GO:0005634; GO:0005737; GO:0005927; GO:0031430; GO:0043034; GO:0043292	nucleus; cytoplasm; muscle tendon junction; M band; costamere; contractile fiber	inferred from electronic annotation; not recorded
TC0200002597.rn.2	6.68	10.62	1.43	0.26	T	T	-15.33	7.79E-08	1.86E-06	T	NM_001127652; ENSRNOT00000074008; BC158762; mRNARGD4116506_1	Ckmt2	creatine kinase, mitochondrial 2, sarcomeric; creatine kinase, mitochondrial 2; ENCODES a protein that exhibits ATP binding (inferred) AND creatine kinase activity (inferred) AND INVOLVED IN phosphocreatine biosynthetic process (inferred) AND phosphorylation (inferred) AND PARTICIPATES IN arginine and proline metabolic pathway AND FOUND IN mitochondrion (ortholog) AND INTERACTS WITH 3-guanidinopr…	chr2	-	Coding	21422680	21452797	0; 0; 0; 0; 0; 0; 0; 0; 0	688698	10	2q12	NM_001127652; ENSRNOT00000074008; BC158762; mRNARGD4116506_1	RefSeq; ENSEMBL; GenBank; Rat Genome Database	Rattus norvegicus creatine kinase, mitochondrial 2, sarcomeric (Ckmt2), mRNA.; creatine kinase, mitochondrial 2; Rattus norvegicus creatine kinase, mitochondrial 2, sarcomeric, mRNA (cDNA clone MGC:187999 IMAGE:7105696), complete cds.; ENCODES a protein that exhibits ATP binding (inferred) AND creatine kinase activity (inferred) AND INVOLVED IN phosphocreatine biosynthetic process (inferred) AND …	chr2	100	100	0		0	NM_001127652; BC158762	B0BNC0	NM_001127652; BC158762	Rn.162549	connective tissue| eye| heart| lung| muscle| juvenile| adult	NM_001127652; BC158762	GO:0016310; GO:0046314	phosphorylation; phosphocreatine biosynthetic process	inferred from electronic annotation; traceable author statement	NM_001127652; BC158762	GO:0005739; GO:0005743; GO:0030017	mitochondrion; mitochondrial inner membrane; sarcomere	not recorded; traceable author statement; inferred from electronic annotation	NM_001127652; BC158762	GO:0004111; GO:0005524; GO:0000166; GO:0003824; GO:0016301; GO:0016740; GO:0016772	creatine kinase activity; ATP binding; nucleotide binding; catalytic activity; kinase activity; transferase activity; transferase activity, transferring phosphorus-containing groups	traceable author statement; inferred from electronic annotation
TC0X00002213.rn.2	3.57	7.5	0.25	0.67	T	T	-15.27	2.49E-11	1.19E-08	T	mRNARGD2618163_1	Bex1	INVOLVED IN negative regulation of neuron differentiation AND neurotrophin TRK receptor signaling pathway AND positive regulation of neuroblast proliferation AND FOUND IN cytoplasm AND nucleus	chrX	-	Coding	106761388	106791307	0; 0; 0; 0; 0; 0; 0; 0; 0		10		mRNARGD2618163_1	Rat Genome Database	INVOLVED IN negative regulation of neuron differentiation AND neurotrophin TRK receptor signaling pathway AND positive regulation of neuroblast proliferation AND FOUND IN cytoplasm AND nucleus	chrX	100	100	0		0
TC0500001555.rn.2	5.91	9.81	0.74	0.58	T	T	-14.91	3.00E-09	1.77E-07	T	NM_024162; ENSRNOT00000017325	Fabp3	fatty acid binding protein 3, muscle and heart	chr5	+	Coding	148528635	148535610	0; 0; 0; 0; 0; 0; 0; 0; 0	79131	10	5q36	NM_024162; ENSRNOT00000017325; Fabp3.aSep08; Fabp3.bSep08; Fabp3.cSep08-unspliced; mRNARGD2491208_1; TCONS_00085446; TCONS_00085447	RefSeq; ENSEMBL; Ace View; Rat Genome Database; Chalmel	Rattus norvegicus fatty acid binding protein 3, muscle and heart (Fabp3), mRNA.; fatty acid binding protein 3, muscle and heart [gene_biotype:protein_coding transcript_biotype:protein_coding]; fatty acid binding protein 3, muscle and heart; ENCODES a protein that exhibits fatty acid binding AND icosatetraenoic acid binding AND long-chain fatty acid transporter activity AND INVOLVED IN fatty acid …	chr5	100	100	0		0	NM_024162; ENSRNOT00000017325	P07483	NM_024162; ENSRNOT00000017325	Rn.32566	adipose tissue| dorsal root ganglion| eye| heart| kidney| muscle| nerve| ovary| placenta| spleen| juvenile| adult	NM_024162; ENSRNOT00000017325	GO:0006631; GO:0006635; GO:0007507; GO:0015909; GO:0032868; GO:0042493; GO:0042632; GO:0044539; GO:0046320; GO:0055091; GO:0070542; GO:2001245; GO:0006810	fatty acid metabolic process; fatty acid beta-oxidation; heart development; long-chain fatty acid transport; response to insulin; response to drug; cholesterol homeostasis; long-chain fatty acid import; regulation of fatty acid oxidation; phospholipid homeostasis; response to fatty acid; regulation of phosphatidylcholine biosynthetic process; transport	inferred from expression pattern; non-traceable author statement; inferred from electronic annotation; inferred from direct assay; not recorded	NM_024162; ENSRNOT00000017325	GO:0005615; GO:0005737; GO:0005739; GO:0005829; GO:0016528; GO:0016529; GO:0070062	extracellular space; cytoplasm; mitochondrion; cytosol; sarcoplasm; sarcoplasmic reticulum; extracellular exosome	inferred from electronic annotation; not recorded; inferred from direct assay	NM_024162; ENSRNOT00000017325	GO:0005324; GO:0005504; GO:0008092; GO:0035727; GO:0036041; GO:0050543; GO:0070538; GO:0005215; GO:0008289; GO:0005515	long-chain fatty acid transporter activity; fatty acid binding; cytoskeletal protein binding; lysophosphatidic acid binding; long-chain fatty acid binding; icosatetraenoic acid binding; oleic acid binding; transporter activity; lipid binding; protein binding	inferred from physical interaction; traceable author statement; inferred from electronic annotation; not recorded
TC0200000125.rn.2	6.81	10.71	0.94	0.21	T	T	-14.89	7.85E-09	3.40E-07	T	Ak1.aSep08-unspliced	Ak1	adenylate kinase 1	chr2	+	Unassigned	18596230	18597304	0; 0; 0; 0; 0; 0; 0; 0; 0		10		Ak1.aSep08-unspliced	Ace View	adenylate kinase 1	chr2	100	100	0		0
TC1500000017.rn.2	5.69	9.58	0.45	0.09	T	T	-14.78	4.48E-13	2.79E-09	T	NM_001007006; NM_001162408; BC083646; BC166532; mRNARGD6502868_1; mRNARGD6503731_1; mRNARGD6503732_1; mRNARGD7604166_1; mRNARGD7737986_1	Dusp13; LOC100909538; LOC100909469	dual specificity phosphatase 13; ENCODES a protein that exhibits protein tyrosine phosphatase activity (inferred) AND INVOLVED IN peptidyl-tyrosine dephosphorylation (inferred); ENCODES a protein that exhibits protein tyrosine phosphatase activity (inferred) AND INVOLVED IN peptidyl-tyrosine dephosphorylation (inferred) AND INTERACTS WITH 2 3-dimethoxynaphthalene-1 4-dione (ortholog) AND 5-aza-2'…	chr15	+	Multiple_Complex	2526256	2541736	0; 0; 0; 0; 0; 0; 0; 0; 0	361002	10	15p16	NM_001007006; NM_001162408; BC083646; BC166532; mRNARGD6502868_1; mRNARGD6503731_1; mRNARGD6503732_1; mRNARGD7604166_1; mRNARGD7737986_1; ENSRNOT00000048713; ENSRNOT00000074803	RefSeq; GenBank; Rat Genome Database; ENSEMBL	Rattus norvegicus dual specificity phosphatase 13 (Dusp13), transcript variant 2, mRNA.; Rattus norvegicus dual specificity phosphatase 13 (Dusp13), transcript variant 1, mRNA.; Rattus norvegicus dual specificity phosphatase 13, mRNA (cDNA clone MGC:94474 IMAGE:7135038), complete cds.; Rattus norvegicus dual specificity phosphatase 13, mRNA (cDNA clone MGC:188125 IMAGE:7190084), complete cds.; EN…	chr15	100	100	0		0	NM_001007006; NM_001162408; BC083646; BC166532; ENSRNOT00000048713; ENSRNOT00000074803	B2RYA2; Q5XIN2; D3ZRE9	NM_001007006; NM_001162408; BC083646; BC166532	Rn.137327	connective tissue| heart| muscle| placenta| testis| adult	NM_001007006; NM_001162408; BC083646; BC166532; ENSRNOT00000048713; ENSRNOT00000074803	GO:0035335; GO:0006470; GO:0016311	peptidyl-tyrosine dephosphorylation; protein dephosphorylation; dephosphorylation	inferred from electronic annotation	NM_001007006; NM_001162408; BC083646; BC166532; ENSRNOT00000074803	GO:0005737; GO:0016021; GO:0016020	cytoplasm; integral component of membrane; membrane	not recorded; inferred from electronic annotation	NM_001007006; NM_001162408; BC083646; BC166532; ENSRNOT00000048713; ENSRNOT00000074803	GO:0004725; GO:0008138; GO:0016787; GO:0016791	protein tyrosine phosphatase activity; protein tyrosine/serine/threonine phosphatase activity; hydrolase activity; phosphatase activity	inferred from electronic annotation; not recorded
TC1500000824.rn.2	6.45	10.25	0.48	0.39	T	T	-13.94	1.07E-11	8.79E-09	T	NM_001108387; ENSRNOT00000065195	Sucla2	succinate-CoA ligase, ADP-forming, beta subunit	chr15	+	Coding	55461347	55516956	0; 0; 0; 0; 0; 0; 0; 0; 0	361071	10	15p11-q11	NM_001108387; ENSRNOT00000065195; mRNARGD4134763_1; Sucla2.aSep08; Sucla2.bSep08; TCONS_00037073; TCONS_00037074; TCONS_00040360	RefSeq; ENSEMBL; Rat Genome Database; Ace View; Chalmel	Rattus norvegicus succinate-CoA ligase, ADP-forming, beta subunit (Sucla2), mRNA.; succinate-CoA ligase, ADP-forming, beta subunit [gene_biotype:protein_coding transcript_biotype:protein_coding]; ENCODES a protein that exhibits succinate-CoA ligase (ADP-forming) activity AND INVOLVED IN succinate metabolic process AND succinyl-CoA metabolic process AND tricarboxylic acid cycle AND PARTICIPATES IN…	chr15	100	100	0		0	NM_001108387; ENSRNOT00000065195	B2RZ24; F1LM47	NM_001108387; ENSRNOT00000065195	Rn.62159	adipose tissue| adrenal gland| brain| dorsal root ganglion| eye| heart| kidney| liver| lung| muscle| ovary| pituitary gland| placenta| prostate| small intestine| testis|tailbud embryo| juvenile| adult	NM_001108387; ENSRNOT00000065195	GO:0006099; GO:0006104; GO:0006105; GO:0008152	tricarboxylic acid cycle; succinyl-CoA metabolic process; succinate metabolic process; metabolic process	inferred from direct assay; inferred from electronic annotation	NM_001108387; ENSRNOT00000065195	GO:0005739; GO:0043209; GO:0070062	mitochondrion; myelin sheath; extracellular exosome	inferred from direct assay; not recorded; inferred from electronic annotation	NM_001108387; ENSRNOT00000065195	GO:0004775; GO:0005524; GO:0046872; GO:0000166; GO:0003824; GO:0016874; GO:0005515	succinate-CoA ligase (ADP-forming) activity; ATP binding; metal ion binding; nucleotide binding; catalytic activity; ligase activity; protein binding	inferred from direct assay; inferred from electronic annotation
TC1600001647.rn.2	4.93	8.73	0.6	0.41	T	T	-13.92	8.33E-11	2.11E-08	T	NM_012820; ENSRNOT00000014235	Acsl1	acyl-CoA synthetase long-chain family member 1	chr16	-	Coding	48937456	49003940	0; 0; 0; 0; 0; 0; 0; 0; 0	25288	10	16q11	NM_012820; ENSRNOT00000014235; Acsl1.aSep08; Acsl1.bSep08; mRNARGD2697260_1; mRNARGD7619466_1; mRNARGD7619467_1; mRNARGD7619468_1; mRNARGD7619469_1; mRNARGD7619470_1; mRNARGD7619471_1; mRNARGD7619472_1; mRNARGD7619473_1; TCONS_00041428; TCONS_00043561; TCONS_00044258	RefSeq; ENSEMBL; Ace View; Rat Genome Database; Chalmel	Rattus norvegicus acyl-CoA synthetase long-chain family member 1 (Acsl1), mRNA.; acyl-CoA synthetase long-chain family member 1 [gene_biotype:protein_coding transcript_biotype:protein_coding]; acyl-CoA synthetase long-chain family member 1; ENCODES a protein that exhibits long-chain fatty acid-CoA ligase activity AND INVOLVED IN fatty acid metabolic process AND fatty acid transport AND response t…	chr16	100	100	0		0	NM_012820; ENSRNOT00000014235	P18163	NM_012820; ENSRNOT00000014235	Rn.6215	adipose tissue| adrenal gland| brain| colon| connective tissue| eye| heart| kidney| liver| lung| muscle| nerve| ovary| pancreas| pineal gland| pituitary gland| placenta| prostate| small intestine| testis| fetus| juvenile| adult	NM_012820; ENSRNOT00000014235	GO:0001676; GO:0006629; GO:0006631; GO:0006641; GO:0007584; GO:0008610; GO:0010033; GO:0014070; GO:0015908; GO:0033211; GO:0034201; GO:0042178; GO:0042493; GO:0044539; GO:0071902; GO:0008152	long-chain fatty acid metabolic process; lipid metabolic process; fatty acid metabolic process; triglyceride metabolic process; response to nutrient; lipid biosynthetic process; response to organic substance; response to organic cyclic compound; fatty acid transport; adiponectin-activated signaling pathway; response to oleic acid; xenobiotic catabolic process; response to drug; long-chain fatty a…	inferred from electronic annotation; not recorded; traceable author statement; inferred from mutant phenotype; inferred from genetic interaction; inferred from expression pattern; inferred from direct assay	NM_012820; ENSRNOT00000014235	GO:0005739; GO:0005741; GO:0005778; GO:0005783; GO:0005789; GO:0005886; GO:0016020; GO:0016021; GO:0005777; GO:0031090; GO:0043231	mitochondrion; mitochondrial outer membrane; peroxisomal membrane; endoplasmic reticulum; endoplasmic reticulum membrane; plasma membrane; membrane; integral component of membrane; peroxisome; organelle membrane; intracellular membrane-bounded organelle	not recorded; inferred from direct assay; inferred from electronic annotation	NM_012820; ENSRNOT00000014235	GO:0003987; GO:0004467; GO:0005524; GO:0000166; GO:0003824; GO:0016874	acetate-CoA ligase activity; long-chain fatty acid-CoA ligase activity; ATP binding; nucleotide binding; catalytic activity; ligase activity	traceable author statement; inferred from direct assay; not recorded; inferred from electronic annotation	NM_012820; ENSRNOT00000014235
TC0X00000621.rn.2	4.07	7.86	0.57	0.22	T	T	-13.8	8.26E-12	7.77E-09	T	NM_001108245; ENSRNOT00000004888	Itgb1bp2	integrin beta 1 binding protein 2	chrX	+	Coding	71342770	71347623	0; 0; 0; 0; 0; 0; 0; 0; 0	317258	10	Xq31	NM_001108245; ENSRNOT00000004888; Itgb1bp2.aSep08; mRNARGD4120469_1	RefSeq; ENSEMBL; Ace View; Rat Genome Database	Rattus norvegicus integrin beta 1 binding protein 2 (Itgb1bp2), mRNA.; integrin beta 1 binding protein 2 [gene_biotype:protein_coding transcript_biotype:protein_coding]; integrin beta 1 binding protein 2; ENCODES a protein that exhibits integrin binding AND calcium ion binding (ortholog) AND zinc ion binding (ortholog) AND INVOLVED IN integrin-mediated signaling pathway (inferred) AND ASSOCIATED …	chrX	100	100	0		0	NM_001108245; ENSRNOT00000004888	D3ZW59	NM_001108245; ENSRNOT00000004888	Rn.39792	eye| heart| muscle| juvenile| adult	NM_001108245; ENSRNOT00000004888	GO:0007229	integrin-mediated signaling pathway	inferred from electronic annotation	NM_001108245; ENSRNOT00000004888	GO:0030018	Z disc	inferred from electronic annotation; not recorded	NM_001108245; ENSRNOT00000004888	GO:0005178; GO:0005509; GO:0008270; GO:0005515	integrin binding; calcium ion binding; zinc ion binding; protein binding	inferred from physical interaction; inferred from electronic annotation; not recorded
TC0300003433.rn.2	5.48	9.23	0.45	0.63	T	T	-13.45	6.03E-10	6.03E-08	T	NM_001191739; ENSRNOT00000009903	Smtnl1	smoothelin-like 1	chr3	-	Coding	72040818	72219226	0; 0; 0; 0; 0; 0; 0; 0; 0	311167	10	3q24	NM_001191739; ENSRNOT00000009903; mRNARGD6540041_1; mRNARGD7698659_1; Smtnl1.aSep08	RefSeq; ENSEMBL; Rat Genome Database; Ace View	Rattus norvegicus smoothelin-like 1 (Smtnl1), mRNA.; smoothelin-like 1 [gene_biotype:protein_coding transcript_biotype:protein_coding]; ENCODES a protein that exhibits protein phosphatase 1 binding (ortholog) AND INVOLVED IN muscle organ morphogenesis (ortholog) AND negative regulation of vasodilation (ortholog) AND peptidyl-serine phosphorylation (ortholog) AND FOUND IN contractile fiber (orthol…	chr3	100	100	0		0	NM_001191739; ENSRNOT00000009903	D3ZWP4	NM_001191739; ENSRNOT00000009903	Rn.34843	muscle	NM_001191739; ENSRNOT00000009903	GO:0014823; GO:0018105; GO:0042493; GO:0045892; GO:0045907; GO:0045908; GO:0048644	response to activity; peptidyl-serine phosphorylation; response to drug; negative regulation of transcription, DNA-templated; positive regulation of vasoconstriction; negative regulation of vasodilation; muscle organ morphogenesis	inferred from electronic annotation; not recorded	NM_001191739; ENSRNOT00000009903	GO:0005634; GO:0005737; GO:0031430; GO:0031674; GO:0043292	nucleus; cytoplasm; M band; I band; contractile fiber	inferred from electronic annotation; not recorded	NM_001191739; ENSRNOT00000009903	GO:0008157; GO:0005515	protein phosphatase 1 binding; protein binding	inferred from electronic annotation; not recorded
TC1600001984.rn.2	7.21	10.93	1.16	0.28	T	T	-13.14	3.27E-08	9.77E-07	T	NM_001169141; ENSRNOT00000015908	Myom2	myomesin 2	chr16	-	Coding	79587143	79671797	0; 0; 0; 0; 0; 0; 0; 0; 0	306616	10	16q12.5	NM_001169141; ENSRNOT00000015908; mRNARGD4121538_1; mRNARGD7577098_1; Myom2.aSep08; TCONS_00043663; fn3.2.aSep08; glorgar.aSep08; sygoy.aSep08-unspliced	RefSeq; ENSEMBL; Rat Genome Database; Ace View; Chalmel	Rattus norvegicus myomesin 2 (Myom2), mRNA.; myomesin 2 [gene_biotype:protein_coding transcript_biotype:protein_coding]; ENCODES a protein that exhibits structural constituent of muscle (inferred) AND INVOLVED IN muscle contraction (ortholog) AND FOUND IN M band (ortholog) AND mitochondrion (ortholog) AND INTERACTS WITH bisphenol A AND C60 fullerene AND chloroquine; myomesin 2; myomesin 2 (Myom2)…	chr16	100	100	0		0	NM_001169141; ENSRNOT00000015908	Q80UL0; G3V7K1	NM_001169141; ENSRNOT00000015908	Rn.33916	connective tissue| heart| ovary| juvenile| adult	NM_001169141; ENSRNOT00000015908	GO:0006936	muscle contraction	inferred from electronic annotation; not recorded	NM_001169141; ENSRNOT00000015908	GO:0005739; GO:0031430	mitochondrion; M band	inferred from electronic annotation; not recorded	NM_001169141; ENSRNOT00000015908	GO:0008307	structural constituent of muscle	traceable author statement
TC0800001562.rn.2	6.25	9.94	0.34	0.61	T	T	-12.93	2.79E-10	3.81E-08	T	NM_001004250; ENSRNOT00000042114; BC078923	Uqcrc1	ubiquinol-cytochrome c reductase core protein I	chr8	+	Coding	117679301	117691073	0; 0; 0; 0; 0; 0; 0; 0; 0	301011	10	8q32	NM_001004250; ENSRNOT00000042114; BC078923; mRNARGD2785506_1; TCONS_00107501; TCONS_00111596; TCONS_00112911; Uqcrc1.aSep08; Uqcrc1.bSep08; Uqcrc1.cSep08	RefSeq; ENSEMBL; GenBank; Rat Genome Database; Chalmel; Ace View	Rattus norvegicus ubiquinol-cytochrome c reductase core protein I (Uqcrc1), mRNA.; ubiquinol-cytochrome c reductase core protein I [gene_biotype:protein_coding transcript_biotype:protein_coding]; Rattus norvegicus ubiquinol-cytochrome c reductase core protein I, mRNA (cDNA clone MGC:93712 IMAGE:7106265), complete cds.; ENCODES a protein that exhibits protein complex binding AND INVOLVED IN respon…	chr8	100	100	0		0	NM_001004250; ENSRNOT00000042114; BC078923	Q68FY0	NM_001004250; ENSRNOT00000042114; BC078923	Rn.3428	adipose tissue| adrenal gland| brain| colon| connective tissue| dorsal root ganglion| embryonic tissue| eye| heart| kidney| liver| lung| muscle| nerve| ovary| pancreas| pituitary gland| placenta| prostate| small intestine| spleen| testis| thymus| vibrissa|tailbud embryo| juvenile| adult	NM_001004250; ENSRNOT00000042114; BC078923	GO:0006122; GO:0009060; GO:0014823; GO:0016485; GO:0043279; GO:0055114	mitochondrial electron transport, ubiquinol to cytochrome c; aerobic respiration; response to activity; protein processing; response to alkaloid; oxidation-reduction process	not recorded; inferred from expression pattern; inferred from electronic annotation	NM_001004250; ENSRNOT00000042114; BC078923	GO:0005739; GO:0005743; GO:0005750; GO:0043209; GO:0016020; GO:0070469	mitochondrion; mitochondrial inner membrane; mitochondrial respiratory chain complex III; myelin sheath; membrane; respiratory chain	inferred from direct assay; not recorded; inferred from electronic annotation	NM_001004250; ENSRNOT00000042114; BC078923	GO:0004222; GO:0008270; GO:0031625; GO:0032403; GO:0003824; GO:0046872; GO:0005515	metalloendopeptidase activity; zinc ion binding; ubiquitin protein ligase binding; protein complex binding; catalytic activity; metal ion binding; protein binding	not recorded; inferred from electronic annotation; inferred from direct assay
TC0700004067.rn.2	5.7	9.39	0.44	0.3	T	T	-12.93	5.44E-12	6.64E-09	T	NM_013200; ENSRNOT00000013985; BC085761	Cpt1b	carnitine palmitoyltransferase 1b, muscle	chr7	-	Coding	130395153	130404720	0; 0; 0; 0; 0; 0; 0; 0; 0	25756	10	7q34	NM_013200; ENSRNOT00000013985; BC085761; Cpt1b.aSep08; Cpt1b.bSep08; Cpt1b.cSep08; Cpt1b.dSep08; Cpt1b.eSep08; mRNARGD2614376_1; mRNARGD7667821_1; TCONS_00100488; TCONS_00105109; TCONS_00105110; TCONS_00105111; TCONS_00106691; TCONS_00106692	RefSeq; ENSEMBL; GenBank; Ace View; Rat Genome Database; Chalmel	Rattus norvegicus carnitine palmitoyltransferase 1b, muscle (Cpt1b), mRNA.; carnitine palmitoyltransferase 1b, muscle [gene_biotype:protein_coding transcript_biotype:protein_coding]; Rattus norvegicus carnitine palmitoyltransferase 1b, muscle, mRNA (cDNA clone MGC:93637 IMAGE:7193798), complete cds.; carnitine palmitoyltransferase 1b, muscle; ENCODES a protein that exhibits carnitine O-palmitoylt…	chr7	100	100	0		0	NM_013200; ENSRNOT00000013985; BC085761	Q63704; B7ZDJ3; O70253	NM_013200; ENSRNOT00000013985; BC085761	Rn.6028	adipose tissue| brain| heart| kidney| pancreas| spleen| testis|tailbud embryo| juvenile| adult	NM_013200; ENSRNOT00000013985; BC085761	GO:0006635; GO:0015909; GO:0006629; GO:0006631; GO:0006810; GO:0008152	fatty acid beta-oxidation; long-chain fatty acid transport; lipid metabolic process; fatty acid metabolic process; transport; metabolic process	inferred from electronic annotation; inferred from direct assay	NM_013200; ENSRNOT00000013985; BC085761	GO:0005739; GO:0005741; GO:0016021; GO:0043231; GO:0016020	mitochondrion; mitochondrial outer membrane; integral component of membrane; intracellular membrane-bounded organelle; membrane	inferred from direct assay; not recorded; inferred from electronic annotation	NM_013200; ENSRNOT00000013985; BC085761	GO:0004095; GO:0005515; GO:0016740; GO:0016746	carnitine O-palmitoyltransferase activity; protein binding; transferase activity; transferase activity, transferring acyl groups	inferred from direct assay; inferred from physical interaction; inferred from electronic annotation	NM_013200; ENSRNOT00000013985; BC085761
TC1400002338.rn.2	6.6	10.28	0.31	0.17	T	T	-12.86	4.91E-13	2.79E-09	T	NM_001024743; ENSRNOT00000067668; BC097369	Ugp2	UDP-glucose pyrophosphorylase 2	chr14	-	Coding	106208174	106249330	0; 0; 0; 0; 0; 0; 0; 0; 0	289827	10	14q22	NM_001024743; ENSRNOT00000067668; BC097369; mRNARGD2406274_1; mRNARGD7615253_1; TCONS_00036004; Ugp2.dSep08	RefSeq; ENSEMBL; GenBank; Rat Genome Database; Chalmel; Ace View	Rattus norvegicus UDP-glucose pyrophosphorylase 2 (Ugp2), mRNA.; UDP-glucose pyrophosphorylase 2 [gene_biotype:protein_coding transcript_biotype:protein_coding]; Rattus norvegicus UDP-glucose pyrophosphorylase 2, mRNA (cDNA clone MGC:114404 IMAGE:7443949), complete cds.; ENCODES a protein that exhibits glucose binding AND pyrimidine ribonucleotide binding AND UTP:glucose-1-phosphate uridylyltrans…	chr14	100	100	0		0	NM_001024743; ENSRNOT00000067668; BC097369	Q4V8I9; Q5XFW3	NM_001024743; ENSRNOT00000067668; BC097369	Rn.3415	adipose tissue| adrenal gland| brain| connective tissue| dorsal root ganglion| embryonic tissue| eye| heart| kidney| liver| lung| muscle| ovary| pituitary gland| placenta| prostate| spleen| testis| thymus|tailbud embryo| juvenile| adult	NM_001024743; ENSRNOT00000067668; BC097369	GO:0006011; GO:0019255; GO:0008152	UDP-glucose metabolic process; glucose 1-phosphate metabolic process; metabolic process	inferred from direct assay; inferred from electronic annotation	NM_001024743; ENSRNOT00000067668; BC097369	GO:0005634; GO:0005737; GO:0005829; GO:0070062	nucleus; cytoplasm; cytosol; extracellular exosome	inferred from electronic annotation; not recorded; inferred from direct assay	NM_001024743; ENSRNOT00000067668; BC097369	GO:0003983; GO:0005536; GO:0032557; GO:0042802; GO:0070569; GO:0005515	UTP:glucose-1-phosphate uridylyltransferase activity; glucose binding; pyrimidine ribonucleotide binding; identical protein binding; uridylyltransferase activity; protein binding	inferred from direct assay; inferred from electronic annotation; not recorded
TC1000002260.rn.2	7.1	10.77	0.85	0.12	T	T	-12.66	1.64E-08	5.75E-07	T	NM_001106974; ENSRNOT00000066534	Rbfox1	RNA binding protein, fox-1 homolog (C. elegans) 1	chr10	-	Coding	8312954	8686990	0; 0; 0; 0; 0; 0; 0; 0; 0	302920	10	10q12	NM_001106974; ENSRNOT00000066534; A2bp1.aSep08; A2bp1.bSep08; A2bp1.cSep08; A2bp1.eSep08; mRNARGD4123312_1; mRNARGD7715845_1; mRNARGD7715846_1; mRNARGD7715847_1; mRNARGD7715848_1; mRNARGD7715849_1; mRNARGD7715850_1; mRNARGD7715851_1; mRNARGD7715852_1; mRNARGD7715853_1; mRNARGD7715854_1; mRNARGD7715855_1; mRNARGD7715856_1; mRNARGD7715857_1; mRNARGD7715858_1; mRNARGD7715859_1; mRNARGD7715860_1; mRN…	RefSeq; ENSEMBL; Ace View; Rat Genome Database	Rattus norvegicus RNA binding protein, fox-1 homolog (C. elegans) 1 (Rbfox1), mRNA.; RNA binding protein, fox-1 homolog (C. elegans) 1 [gene_biotype:protein_coding transcript_biotype:protein_coding]; RNA binding protein, fox-1 homolog (C. elegans) 1; ENCODES a protein that exhibits protein C-terminus binding (ortholog) AND INVOLVED IN neuromuscular process controlling balance (ortholog) AND FOUND…	chr10	100	100	0		0	NM_001106974; ENSRNOT00000066534	D3ZSL1	NM_001106974; ENSRNOT00000066534	Rn.92540	brain| dorsal root ganglion| eye| heart| muscle| ovary| fetus| juvenile| adult	NM_001106974; ENSRNOT00000066534	GO:0000381; GO:0006397; GO:0007399; GO:0008380; GO:0043484; GO:0050885; GO:2001014	regulation of alternative mRNA splicing, via spliceosome; mRNA processing; nervous system development; RNA splicing; regulation of RNA splicing; neuromuscular process controlling balance; regulation of skeletal muscle cell differentiation	not recorded; inferred from electronic annotation	NM_001106974; ENSRNOT00000066534	GO:0005634; GO:0005737; GO:0005802	nucleus; cytoplasm; trans-Golgi network	not recorded; inferred from electronic annotation	NM_001106974; ENSRNOT00000066534	GO:0000166; GO:0003723; GO:0003729; GO:0008022; GO:0003676	nucleotide binding; RNA binding; mRNA binding; protein C-terminus binding; nucleic acid binding	inferred from electronic annotation; not recorded
TC2000000682.rn.2	4.78	8.44	0.54	0.3	F	T	-12.65	2.28E-11	1.19E-08	F	NM_001109171; ENSRNOT00000000676	Lrrc20	leucine rich repeat containing 20	chr20	+	Coding	31071071	31202507	0; 0; 0; 0; 0; 0; 0; 0; 0	499430	10	20q11	NM_001109171; ENSRNOT00000000676; Lrrc20.aSep08; mRNARGD4118423_1; mRNARGD7537257_1; mRNARGD7537258_1; mRNARGD7537259_1; mRNARGD7537260_1	RefSeq; ENSEMBL; Ace View; Rat Genome Database	Rattus norvegicus leucine rich repeat containing 20 (Lrrc20), mRNA.; leucine rich repeat containing 20 [gene_biotype:protein_coding transcript_biotype:protein_coding]; leucine rich repeat containing 20; INTERACTS WITH dibutyl phthalate AND fipronil AND 2 3 7 8-tetrachlorodibenzodioxine (ortholog)	chr20	100	100	0		0	NM_001109171; ENSRNOT00000000676	F1LUD9	NM_001109171; ENSRNOT00000000676	Rn.156423	brain| colon| eye| heart| muscle| pancreas| prostate| metamorphosing embryo| fetus| adult
TC1700001161.rn.2	4.98	8.64	0.93	0.64	F	T	-12.64	1.78E-08	6.08E-07	F	NM_053716; ENSRNOT00000023865	Fbp2	fructose-1,6-bisphosphatase 2	chr17	-	Coding	372553	389953	0; 0; 0; 0; 0; 0; 0; 0; 0	114508	10	17p14	NM_053716; ENSRNOT00000023865; Fbp2.aSep08; Fbp2.bSep08; Fbp2.cSep08; mRNARGD2441627_1	RefSeq; ENSEMBL; Ace View; Rat Genome Database	Rattus norvegicus fructose-1,6-bisphosphatase 2 (Fbp2), mRNA.; fructose-1,6-bisphosphatase 2 [gene_biotype:protein_coding transcript_biotype:protein_coding]; fructose-1,6-bisphosphatase 2; ENCODES a protein that exhibits fructose 1 6-bisphosphate 1-phosphatase activity AND INVOLVED IN dephosphorylation AND gluconeogenesis AND PARTICIPATES IN gluconeogenesis pathway AND fructose and mannose metabo…	chr17	100	100	0		0	NM_053716; ENSRNOT00000023865	Q9Z1N1	NM_053716; ENSRNOT00000023865	Rn.15319	colon| connective tissue| lung| prostate| small intestine| fetus| adult	NM_053716; ENSRNOT00000023865	GO:0006094; GO:0016311; GO:0005975; GO:0008152	gluconeogenesis; dephosphorylation; carbohydrate metabolic process; metabolic process	inferred from direct assay; inferred from electronic annotation	NM_053716; ENSRNOT00000023865	GO:0005634; GO:0030018; GO:0030054; GO:0070062; GO:0005737	nucleus; Z disc; cell junction; extracellular exosome; cytoplasm	inferred from electronic annotation; not recorded	NM_053716; ENSRNOT00000023865	GO:0042132; GO:0046872; GO:0003824; GO:0016787; GO:0042578; GO:0005515	fructose 1,6-bisphosphate 1-phosphatase activity; metal ion binding; catalytic activity; hydrolase activity; phosphoric ester hydrolase activity; protein binding	inferred from direct assay; inferred from electronic annotation
TC0300000766.rn.2	7.1	10.75	0.97	0.14	T	T	-12.62	3.84E-09	2.06E-07	T	NM_057191; ENSRNOT00000009969	Klhl41	kelch-like family member 41	chr3	+	Coding	55910122	55923303	0; 0; 0; 0; 0; 0; 0; 0; 0	117537	10	3q21	NM_057191; ENSRNOT00000009969; Kbtbd10.aSep08; mRNARGD2503754_1	RefSeq; ENSEMBL; Ace View; Rat Genome Database	Rattus norvegicus kelch-like family member 41 (Klhl41), mRNA.; kelch-like family member 41 [gene_biotype:protein_coding transcript_biotype:protein_coding]; kelch-like family member 41; INVOLVED IN regulation of lateral pseudopodium assembly AND myofibril assembly (ortholog) AND protein ubiquitination (ortholog) AND ASSOCIATED WITH Cardiomyopathy Hypertrophic (ortholog) AND FOUND IN cytoplasm AND …	chr3	100	100	0		0	NM_057191; ENSRNOT00000009969	Q9ER30	NM_057191; ENSRNOT00000009969	Rn.28875	dorsal root ganglion| eye| heart| lung| muscle| ovary|tailbud embryo| juvenile| adult	NM_057191; ENSRNOT00000009969	GO:0016567; GO:0030239; GO:0031275; GO:0035914; GO:0045214; GO:0045661; GO:0048741; GO:2000291; GO:2001014	protein ubiquitination; myofibril assembly; regulation of lateral pseudopodium assembly; skeletal muscle cell differentiation; sarcomere organization; regulation of myoblast differentiation; skeletal muscle fiber development; regulation of myoblast proliferation; regulation of skeletal muscle cell differentiation	not recorded; inferred from sequence or structural similarity; inferred from mutant phenotype; inferred from electronic annotation	NM_057191; ENSRNOT00000009969	GO:0001726; GO:0005634; GO:0005737; GO:0005789; GO:0005856; GO:0005886; GO:0031143; GO:0031430; GO:0031463; GO:0033017; GO:0005783; GO:0016020; GO:0016529; GO:0042995	ruffle; nucleus; cytoplasm; endoplasmic reticulum membrane; cytoskeleton; plasma membrane; pseudopodium; M band; Cul3-RING ubiquitin ligase complex; sarcoplasmic reticulum membrane; endoplasmic reticulum; membrane; sarcoplasmic reticulum; cell projection	inferred from electronic annotation; not recorded; inferred from direct assay; inferred from sequence or structural similarity	NM_057191; ENSRNOT00000009969	GO:0004842; GO:0005515	ubiquitin-protein transferase activity; protein binding	not recorded; inferred from physical interaction
TC1700001499.rn.2	5.52	9.16	0.62	0.21	T	T	-12.55	2.78E-10	3.81E-08	T	NM_057188; ENSRNOT00000023613	Gmpr	guanosine monophosphate reductase	chr17	-	Coding	19543091	19581075	0; 0; 0; 0; 0; 0; 0; 0; 0	117533	10	17p13	NM_057188; ENSRNOT00000023613; Gmpr.aSep08; Gmpr.bSep08; Gmpr.cSep08; mRNARGD2503892_1	RefSeq; ENSEMBL; Ace View; Rat Genome Database	Rattus norvegicus guanosine monophosphate reductase (Gmpr), mRNA.; guanosine monophosphate reductase [gene_biotype:protein_coding transcript_biotype:protein_coding]; guanosine monophosphate reductase; ENCODES a protein that exhibits GMP reductase activity (inferred) AND metal ion binding (inferred) AND INVOLVED IN response to cold AND PARTICIPATES IN purine metabolic pathway AND FOUND IN GMP redu…	chr17	100	100	0		0	NM_057188; ENSRNOT00000023613	Q9Z244; F1LRV6	NM_057188; ENSRNOT00000023613	Rn.3862	brain| connective tissue| dorsal root ganglion| eye| heart| kidney| liver| lung| nerve| prostate|tailbud embryo| juvenile| adult	NM_057188; ENSRNOT00000023613	GO:0006144; GO:0009117; GO:0009409; GO:0055114	purine nucleobase metabolic process; nucleotide metabolic process; response to cold; oxidation-reduction process	inferred from electronic annotation; inferred from expression pattern	NM_057188; ENSRNOT00000023613	GO:1902560	GMP reductase complex	inferred from electronic annotation	NM_057188; ENSRNOT00000023613	GO:0003920; GO:0046872; GO:0003824; GO:0016491	GMP reductase activity; metal ion binding; catalytic activity; oxidoreductase activity	inferred from electronic annotation
TSUnmapped00000015.rn.2	4.13	7.76	0.92	0.37	F	T	-12.37	3.06E-08	9.31E-07	F	NM_078623	Echs1	enoyl CoA hydratase, short chain, 1, mitochondrial			Coding			0; 0; 0; 0; 0; 0; 0; 0; 0	140547	10	1q41	NM_078623	RefSeq	Rattus norvegicus enoyl CoA hydratase, short chain, 1, mitochondrial (Echs1), mRNA.		100	100	0		0	NM_078623	P14604	NM_078623	Rn.6847	brain| dorsal root ganglion| eye| heart| kidney| liver| lung| muscle| ovary| pancreas| pituitary gland| placenta| prostate| small intestine| spleen| thymus| vibrissa| juvenile| adult	NM_078623	GO:0006635; GO:0006629; GO:0006631; GO:0008152	fatty acid beta-oxidation; lipid metabolic process; fatty acid metabolic process; metabolic process	inferred from electronic annotation; inferred from mutant phenotype; traceable author statement	NM_078623	GO:0005739; GO:0005759; GO:0070062	mitochondrion; mitochondrial matrix; extracellular exosome	inferred from direct assay; not recorded; traceable author statement; inferred from electronic annotation	NM_078623	GO:0004300; GO:0003824; GO:0016829	enoyl-CoA hydratase activity; catalytic activity; lyase activity	inferred from direct assay; inferred from mutant phenotype; inferred from electronic annotation	NM_078623
TC1800001789.rn.2	7.48	11.11	0.81	0.1	T	T	-12.32	4.31E-10	5.10E-08	T	mRNARGD6501245_1	LOC100909868	INTERACTS WITH 17beta-estradiol (ortholog) AND benzo[a]pyrene (ortholog) AND hydralazine (ortholog)	chr18	-	Coding	78645826	78647350	0; 0; 0; 0; 0; 0; 0; 0; 0		10		mRNARGD6501245_1	Rat Genome Database	INTERACTS WITH 17beta-estradiol (ortholog) AND benzo[a]pyrene (ortholog) AND hydralazine (ortholog)	chr18	100	100	0		0
TC0100005905.rn.2	5.36	8.97	0.83	0.2	T	T	-12.26	8.97E-10	7.70E-08	T	NM_001191627; ENSRNOT00000026089	Fsd2	fibronectin type III and SPRY domain containing 2	chr1	-	Coding	143364867	143398116	0; 0; 0; 0; 0; 0; 0; 0; 0	308779	10	1q31	NM_001191627; ENSRNOT00000026089; Fsd2.aSep08; mRNARGD6544320_1; mRNARGD7545091_1	RefSeq; ENSEMBL; Ace View; Rat Genome Database	Rattus norvegicus fibronectin type III and SPRY domain containing 2 (Fsd2), mRNA.; fibronectin type III and SPRY domain containing 2 [gene_biotype:protein_coding transcript_biotype:protein_coding]; fibronectin type III and SPRY domain containing 2; INTERACTS WITH benzo[a]pyrene (ortholog)	chr1	100	100	0		0	NM_001191627; ENSRNOT00000026089	D4ADN6	NM_001191627; ENSRNOT00000026089	Rn.41372	heart| muscle
TC0200004281.rn.2	6.43	10.04	1.09	0.07	T	T	-12.23	2.78E-08	8.59E-07	T	NM_022382	Pde4dip	phosphodiesterase 4D interacting protein	chr2	-	Coding	199867966	200003609	0; 0; 0; 0; 0; 0; 0; 0; 0	64183	10	2q34	NM_022382; ENSRNOT00000024900; mRNARGD2630928_1; Pde4dip.aSep08; Pde4dip.bSep08; Pde4dip.cSep08; Pde4dip.dSep08; Pde4dip.eSep08; Pde4dip.fSep08; Pde4dip.gSep08; TCONS_00063578	RefSeq; ENSEMBL; Rat Genome Database; Ace View; Chalmel	Rattus norvegicus phosphodiesterase 4D interacting protein (Pde4dip), mRNA.; phosphodiesterase 4D interacting protein [gene_biotype:protein_coding transcript_biotype:protein_coding]; ENCODES a protein that exhibits enzyme binding AND INVOLVED IN cellular protein complex assembly AND FOUND IN centrosome AND Golgi apparatus AND myofibril AND INTERACTS WITH 1 3-dinitrobenzene AND 2 3 7 8-tetrachloro…	chr2	100	100	0		0	NM_022382; ENSRNOT00000024900	Q9WUJ3; F1M7R5	NM_022382	Rn.48693	adipose tissue| brain| connective tissue| embryonic tissue| eye| heart| kidney| lung| muscle| pancreas| pineal gland| pituitary gland| placenta| prostate| spleen| testis| metamorphosing embryo| juvenile| adult	NM_022382	GO:0043623	cellular protein complex assembly	inferred from direct assay	NM_022382; ENSRNOT00000024900	GO:0005634; GO:0005737; GO:0005794; GO:0005813; GO:0005815; GO:0030016; GO:0005856	nucleus; cytoplasm; Golgi apparatus; centrosome; microtubule organizing center; myofibril; cytoskeleton	not recorded; inferred from sequence or structural similarity; inferred from direct assay; inferred from electronic annotation	NM_022382	GO:0019899	enzyme binding	inferred from physical interaction
TC0300002051.rn.2	6.33	9.93	1.07	0.05	T	T	-12.1	1.53E-08	5.43E-07	T	NM_057209; ENSRNOT00000011255	Mylk2	myosin light chain kinase 2	chr3	+	Coding	148386185	148397852	0; 0; 0; 0; 0; 0; 0; 0; 0	117558	10	3q41	NM_057209; ENSRNOT00000011255; mRNARGD2503177_1; Mylk2.aSep08	RefSeq; ENSEMBL; Rat Genome Database; Ace View	Rattus norvegicus myosin light chain kinase 2 (Mylk2), mRNA.; myosin light chain kinase 2 [gene_biotype:protein_coding transcript_biotype:protein_coding]; ENCODES a protein that exhibits myosin light chain binding AND myosin light chain kinase activity AND INVOLVED IN muscle contraction AND positive regulation of cellular component movement AND positive regulation of fast-twitch skeletal muscle f…	chr3	100	100	0		0	NM_057209; ENSRNOT00000011255	P20689; G3V731	NM_057209; ENSRNOT00000011255	Rn.81191	connective tissue| muscle| ovary| juvenile| adult	NM_057209; ENSRNOT00000011255	GO:0006468; GO:0006833; GO:0006936; GO:0006937; GO:0006941; GO:0007274; GO:0010628; GO:0014816; GO:0018105; GO:0018107; GO:0031448; GO:0032971; GO:0035914; GO:0043408; GO:0046777; GO:0048168; GO:0048489; GO:0051726; GO:0055008; GO:0016310	protein phosphorylation; water transport; muscle contraction; regulation of muscle contraction; striated muscle contraction; neuromuscular synaptic transmission; positive regulation of gene expression; skeletal muscle satellite cell differentiation; peptidyl-serine phosphorylation; peptidyl-threonine phosphorylation; positive regulation of fast-twitch skeletal muscle fiber contraction; regulation…	inferred from direct assay; inferred from mutant phenotype; inferred from expression pattern; inferred from electronic annotation; not recorded; traceable author statement	NM_057209; ENSRNOT00000011255	GO:0005634; GO:0005737; GO:0008021; GO:0014069; GO:0030425; GO:0043025; GO:0043195; GO:0043197	nucleus; cytoplasm; synaptic vesicle; postsynaptic density; dendrite; neuronal cell body; terminal bouton; dendritic spine	inferred from electronic annotation; not recorded; inferred from direct assay	NM_057209; ENSRNOT00000011255	GO:0004674; GO:0004687; GO:0005516; GO:0005524; GO:0032027; GO:0000166; GO:0004672; GO:0016301; GO:0016740; GO:0005515	protein serine/threonine kinase activity; myosin light chain kinase activity; calmodulin binding; ATP binding; myosin light chain binding; nucleotide binding; protein kinase activity; kinase activity; transferase activity; protein binding	inferred from electronic annotation; inferred from direct assay; inferred from mutant phenotype; not recorded	NM_057209; ENSRNOT00000011255
TC1300001959.rn.2	6.3	9.88	0.34	0.4	T	T	-11.98	1.10E-11	8.79E-09	T	mRNARGD2477738_1	Ndufs2	ENCODES a protein that exhibits NADH dehydrogenase activity (ortholog) AND INVOLVED IN response to oxidative stress (ortholog) AND PARTICIPATES IN Alzheimer disease pathway AND Huntington disease pathway AND oxidative phosphorylation pathway AND ASSOCIATED WITH Diabetes Mellitus Experimental AND Cardiomyopathy Hypertrophic (ortholog) AND Leigh Disease (ortholog) AND FOUND IN mitochondrial respira…	chr13	-	Coding	91251374	91252274	0; 0; 0; 0; 0; 0; 0; 0; 0		10		mRNARGD2477738_1	Rat Genome Database	ENCODES a protein that exhibits NADH dehydrogenase activity (ortholog) AND INVOLVED IN response to oxidative stress (ortholog) AND PARTICIPATES IN Alzheimer disease pathway AND Huntington disease pathway AND oxidative phosphorylation pathway AND ASSOCIATED WITH Diabetes Mellitus Experimental AND Cardiomyopathy Hypertrophic (ortholog) AND Leigh Disease (ortholog) AND FOUND IN mitochondrial respira…	chr13	100	100	0		0
TC1900001144.rn.2	5.06	8.62	0.61	0.51	F	T	-11.73	6.20E-10	6.12E-08	F	NM_001012057	Gpt2	glutamic pyruvate transaminase (alanine aminotransferase) 2	chr19	-	Coding	22589824	22633520	0; 0; 0; 0; 0; 0; 0; 0; 0	307759	10	19q11	NM_001012057; ENSRNOT00000022851; ENSRNOT00000071992; Gpt2.aSep08; Gpt2.bSep08; Gpt2.cSep08-unspliced; mRNARGD2357681_1; mRNARGD6500937_1; mRNARGD7583234_1; mRNARGD7583235_1; mRNARGD7583236_1; TCONS_00053675	RefSeq; ENSEMBL; Ace View; Rat Genome Database; Chalmel	Rattus norvegicus glutamic pyruvate transaminase (alanine aminotransferase) 2 (Gpt2), mRNA.; glutamic pyruvate transaminase (alanine aminotransferase) 2 (Gpt2), mRNA; glutamic pyruvate transaminase (alanine aminotransferase) 2; ENCODES a protein that exhibits L-alanine:2-oxoglutarate aminotransferase activity (ortholog) AND INVOLVED IN 2-oxoglutarate metabolic process (ortholog) AND L-alanine met…	chr19	100	100	0		0	NM_001012057	Q7TP13	NM_001012057	Rn.205268	brain| dorsal root ganglion| prostate| testis| metamorphosing embryo| juvenile| adult	NM_001012057	GO:0006103; GO:0009058; GO:0042851	2-oxoglutarate metabolic process; biosynthetic process; L-alanine metabolic process	inferred from electronic annotation; not recorded	NM_001012057	GO:0005739	mitochondrion	inferred from electronic annotation; not recorded	NM_001012057	GO:0003824; GO:0004021; GO:0030170	catalytic activity; L-alanine:2-oxoglutarate aminotransferase activity; pyridoxal phosphate binding	inferred from electronic annotation; not recorded
TC0400000516.rn.2	5.61	9.14	0.42	0.37	T	T	-11.53	9.58E-12	8.23E-09	T	NM_001191862; ENSRNOT00000027237	Flnc	filamin C, gamma	chr4	+	Coding	56711010	56738779	0; 0; 0; 0; 0; 0; 0; 0; 0	362332	10	4q22	NM_001191862; ENSRNOT00000027237; Flnc.aSep08; Flnc.bSep08; mRNARGD6700045_1; mRNARGD7669146_1; mRNARGD7669147_1; mRNARGD7669148_1; Filamin.0.aSep08; swyza.aSep08-unspliced	RefSeq; ENSEMBL; Ace View; Rat Genome Database	Rattus norvegicus filamin C, gamma (Flnc), mRNA.; filamin C, gamma [gene_biotype:protein_coding transcript_biotype:protein_coding]; filamin C, gamma; ENCODES a protein that exhibits ankyrin binding AND cytoskeletal protein binding (ortholog) AND INVOLVED IN muscle fiber development (ortholog) AND PARTICIPATES IN integrin mediated signaling pathway AND mitogen activated protein kinase signaling pa…	chr4	100	100	0		0	NM_001191862; ENSRNOT00000027237	D3ZHA0; A0A0H2UHR7	NM_001191862; ENSRNOT00000027237	Rn.22352	adipose tissue| adrenal gland| brain| connective tissue| embryonic tissue| heart| liver| lung| muscle| placenta| prostate| spleen| vibrissa|tailbud embryo| metamorphosing embryo| fetus| juvenile| adult	NM_001191862; ENSRNOT00000027237	GO:0048747	muscle fiber development	not recorded	NM_001191862; ENSRNOT00000027237	GO:0005737; GO:0005856; GO:0005886; GO:0005925; GO:0016528; GO:0030018; GO:0042383; GO:0043034; GO:0016020	cytoplasm; cytoskeleton; plasma membrane; focal adhesion; sarcoplasm; Z disc; sarcolemma; costamere; membrane	not recorded; inferred from electronic annotation; inferred from direct assay; traceable author statement	NM_001191862; ENSRNOT00000027237	GO:0003779; GO:0008092; GO:0030506; GO:0051015	actin binding; cytoskeletal protein binding; ankyrin binding; actin filament binding	inferred from electronic annotation; not recorded; inferred from physical interaction
TC0700001823.rn.2	7.52	11.04	0.71	0.31	T	T	-11.49	8.99E-10	7.70E-08	T	NM_022215; BC088396	Gpd1	glycerol-3-phosphate dehydrogenase 1 (soluble)	chr7	+	Coding	141368923	141377988	0; 0; 0; 0; 0; 0; 0; 0; 0	60666	10		NM_022215; BC088396; ENSRNOT00000026199; Gpd1.aSep08; mRNARGD2631658_1; mRNARGD7608065_1; TCONS_00099691	RefSeq; GenBank; ENSEMBL; Ace View; Rat Genome Database; Chalmel	Rattus norvegicus glycerol-3-phosphate dehydrogenase 1 (soluble) (Gpd1), mRNA.; Rattus norvegicus glycerol-3-phosphate dehydrogenase 1 (soluble), mRNA (cDNA clone MGC:93453 IMAGE:7108237), complete cds.; glycerol-3-phosphate dehydrogenase 1 (soluble) (Gpd1), mRNA; glycerol-3-phosphate dehydrogenase 1 (soluble); ENCODES a protein that exhibits glycerol-3-phosphate dehydrogenase [NAD+] activity AND…	chr7	100	100	0		0	NM_022215; BC088396	O35077	NM_022215; BC088396	Rn.44452	adipose tissue| brain| colon| connective tissue| eye| heart| kidney| liver| lung| muscle| ovary| prostate| small intestine| testis| thymus| fetus| juvenile| adult	NM_022215; BC088396	GO:0005975; GO:0006072; GO:0006094; GO:0006116; GO:0006127; GO:0006734; GO:0045821; GO:0046168; GO:0046486; GO:0071320; GO:0071356; GO:0055114	carbohydrate metabolic process; glycerol-3-phosphate metabolic process; gluconeogenesis; NADH oxidation; glycerophosphate shuttle; NADH metabolic process; positive regulation of glycolytic process; glycerol-3-phosphate catabolic process; glycerolipid metabolic process; cellular response to cAMP; cellular response to tumor necrosis factor; oxidation-reduction process	inferred from direct assay; not recorded; inferred from electronic annotation	NM_022215; BC088396	GO:0005739; GO:0005829; GO:0009331; GO:0070062; GO:0005737	mitochondrion; cytosol; glycerol-3-phosphate dehydrogenase complex; extracellular exosome; cytoplasm	inferred from electronic annotation; not recorded; inferred from direct assay	NM_022215; BC088396	GO:0004367; GO:0004368; GO:0042803; GO:0051287; GO:0016491; GO:0016616	glycerol-3-phosphate dehydrogenase [NAD+] activity; glycerol-3-phosphate dehydrogenase activity; protein homodimerization activity; NAD binding; oxidoreductase activity; oxidoreductase activity, acting on the CH-OH group of donors, NAD or NADP as acceptor	inferred from direct assay; not recorded; traceable author statement; inferred from electronic annotation
TC0600002560.rn.2	6.25	9.77	0.71	0.11	T	T	-11.46	1.53E-10	2.80E-08	T	NM_001106736; ENSRNOT00000006531	Fkbp3	FK506 binding protein 3	chr6	-	Coding	86810372	86822130	0; 0; 0; 0; 0; 0; 0; 0; 0	299104	10	6q24	NM_001106736; ENSRNOT00000006531; Fkbp3.aSep08; Fkbp3.bSep08; mRNARGD4125433_1; TCONS_00094021	RefSeq; ENSEMBL; Ace View; Rat Genome Database; Chalmel	Rattus norvegicus FK506 binding protein 3 (Fkbp3), mRNA.; FK506 binding protein 3 [gene_biotype:protein_coding transcript_biotype:protein_coding]; FK506 binding protein 3; ENCODES a protein that exhibits poly(A) RNA binding (ortholog) AND FOUND IN nucleus (ortholog) AND INTERACTS WITH 17alpha-ethynylestradiol AND 2 4-dinitrotoluene AND alendronic acid; FK506 binding protein 3 (Fkbp3), mRNA.	chr6	100	100	0		0	NM_001106736; ENSRNOT00000006531	B5DF03; G3V6L9	NM_001106736; ENSRNOT00000006531	Rn.1464	brain| colon| connective tissue| dorsal root ganglion| embryonic tissue| eye| heart| kidney| liver| lung| ovary| pituitary gland| prostate| spleen| vibrissa| metamorphosing embryo| fetus| juvenile| adult	NM_001106736; ENSRNOT00000006531	GO:0000413; GO:0061077; GO:0006457; GO:0008152	protein peptidyl-prolyl isomerization; chaperone-mediated protein folding; protein folding; metabolic process	not recorded; inferred from electronic annotation	NM_001106736; ENSRNOT00000006531	GO:0005634; GO:0005737; GO:0005789	nucleus; cytoplasm; endoplasmic reticulum membrane	inferred from electronic annotation; not recorded	NM_001106736; ENSRNOT00000006531	GO:0003755; GO:0005528; GO:0044822; GO:0016853; GO:0005515	peptidyl-prolyl cis-trans isomerase activity; FK506 binding; poly(A) RNA binding; isomerase activity; protein binding	not recorded; inferred from electronic annotation
TC0400000481.rn.2	3.99	7.51	0.83	0.52	F	T	-11.42	5.24E-08	1.39E-06	F	ENSRNOT00000060494	Asb15	ankyrin repeat and SOCS box containing 15	chr4	+	Coding	51599295	51642276	0; 0; 0; 0; 0; 0; 0; 0; 0	500050	10	4q22	ENSRNOT00000060494; ENSRNOT00000008917; Asb15.aSep08; mRNARGD7611948_1; TCONS_00083897	ENSEMBL; Ace View; Rat Genome Database; Chalmel	ankyrin repeat and SOCS box containing 15 [gene_biotype:protein_coding transcript_biotype:protein_coding]; Protein Asb15; ankyrin repeat and SOCS box containing 15; INVOLVED IN intracellular signal transduction (inferred) AND protein ubiquitination (inferred) AND INTERACTS WITH 3 4-methylenedioxymethamphetamine (ortholog) AND pirinixic acid (ortholog); PREDICTED: ankyrin repeat and SOCS box-conta…	chr4	100	100	0		0	ENSRNOT00000060494	F1M9V9; Q4V8G1; Q7TNL2	ENSRNOT00000060494	Rn.162734; Rn.220296	testis; heart| adult	ENSRNOT00000060494	GO:0016567; GO:0035556	protein ubiquitination; intracellular signal transduction	inferred from electronic annotation	ENSRNOT00000060494	GO:0005622	intracellular	inferred from electronic annotation
TC0700002431.rn.2	6.78	10.28	0.74	0.42	T	T	-11.37	6.01E-10	6.03E-08	T	NM_001100758	Mybpc1	myosin binding protein C, slow type	chr7	-	Coding	29086159	29171773	0; 0; 0; 0; 0; 0; 0; 0; 0	362867	10	7q13	NM_001100758; ENSRNOT00000037877; mRNARGD6510795_1; Mybpc1.aSep08; Mybpc1.dSep08; Mybpc1.eSep08; skoroy.aSep08; skoroy.bSep08; skoroy.cSep08	RefSeq; ENSEMBL; Rat Genome Database; Ace View	Rattus norvegicus myosin binding protein C, slow type (Mybpc1), mRNA.; myosin binding protein C, slow type (Mybpc1), mRNA; ENCODES a protein that exhibits actin binding (inferred) AND myosin binding (inferred) AND INVOLVED IN muscle contraction (ortholog) AND FOUND IN myosin filament (inferred) AND INTERACTS WITH ammonium chloride AND benzo[a]pyrene AND tacrine; myosin binding protein C, slow typ…	chr7	100	100	0		0	NM_001100758	Q63518	NM_001100758	Rn.9153	embryonic tissue| eye| liver| muscle| pituitary gland| spleen| metamorphosing embryo| adult	NM_001100758	GO:0006936; GO:0007155; GO:1903955	muscle contraction; cell adhesion; positive regulation of protein targeting to mitochondrion	not recorded; traceable author statement; inferred from electronic annotation	NM_001100758	GO:0032982	myosin filament	inferred from electronic annotation	NM_001100758	GO:0003779; GO:0017022	actin binding; myosin binding	inferred from electronic annotation; traceable author statement	NM_001100758
TC0100007943.rn.2	6.71	10.2	0.69	0.25	T	T	-11.22	2.39E-10	3.48E-08	T	NM_001107443; NM_001113743; ENSRNOT00000038017; ENSRNOT00000038038	Nrap	nebulin-related anchoring protein	chr1	-	Coding	277104519	277181345	0; 0; 0; 0; 0; 0; 0; 0; 0	307982	10	1q55	NM_001107443; NM_001113743; ENSRNOT00000038017; ENSRNOT00000038038; mRNARGD4111145_t00; mRNARGD4111148_t01; Nrap.aSep08; Nrap.bSep08; Nrap.cSep08; Nrap.dSep08-unspliced	RefSeq; ENSEMBL; Rat Genome Database; Ace View	Rattus norvegicus nebulin-related anchoring protein (Nrap), transcript variant 1, mRNA.; Rattus norvegicus nebulin-related anchoring protein (Nrap), transcript variant 2, mRNA.; nebulin-related anchoring protein [gene_biotype:protein_coding transcript_biotype:protein_coding]; ENCODES a protein that exhibits actin binding (ortholog) AND muscle alpha-actinin binding (ortholog) AND vinculin binding …	chr1	100	100	0		0	NM_001107443; NM_001113743; ENSRNOT00000038017; ENSRNOT00000038038	D3Z802; D4A4K6	NM_001107443; NM_001113743; ENSRNOT00000038017; ENSRNOT00000038038	Rn.35035	eye| heart| muscle| adult					NM_001107443; NM_001113743; ENSRNOT00000038017; ENSRNOT00000038038	GO:0005916; GO:0005927; GO:0030016	fascia adherens; muscle tendon junction; myofibril	inferred from electronic annotation; not recorded	NM_001107443; NM_001113743; ENSRNOT00000038017; ENSRNOT00000038038	GO:0003779; GO:0008270; GO:0017166; GO:0051371; GO:0046872; GO:0005515	actin binding; zinc ion binding; vinculin binding; muscle alpha-actinin binding; metal ion binding; protein binding	inferred from electronic annotation; not recorded
TC0700000901.rn.2	6.62	10.1	0.86	0.14	T	T	-11.17	4.06E-09	2.13E-07	T	NM_001130558; ENSRNOT00000010639	Stac3	SH3 and cysteine rich domain 3	chr7	+	Coding	70807789	70815271	0; 0; 0; 0; 0; 0; 0; 0; 0	362895	10	7q22	NM_001130558; ENSRNOT00000010639; mRNARGD4119182_1; mRNARGD7546311_1; mRNARGD7546312_1; mRNARGD7546313_1; Stac3.aSep08; Stac3.bSep08; Stac3.cSep08	RefSeq; ENSEMBL; Rat Genome Database; Ace View	Rattus norvegicus SH3 and cysteine rich domain 3 (Stac3), mRNA.; SH3 and cysteine rich domain 3 [gene_biotype:protein_coding transcript_biotype:protein_coding]; ENCODES a protein that exhibits identical protein binding (ortholog) AND INVOLVED IN skeletal muscle fiber development (ortholog) AND INTERACTS WITH 2 3 7 8-tetrachlorodibenzodioxine AND aflatoxin B1 AND fipronil; SH3 and cysteine rich do…	chr7	100	100	0		0	NM_001130558; ENSRNOT00000010639	D3ZQN6	NM_001130558; ENSRNOT00000010639	Rn.38669	eye| liver| muscle| juvenile| adult	NM_001130558; ENSRNOT00000010639	GO:0003009; GO:0007274; GO:0035556; GO:0048741	skeletal muscle contraction; neuromuscular synaptic transmission; intracellular signal transduction; skeletal muscle fiber development	inferred from electronic annotation; not recorded	NM_001130558; ENSRNOT00000010639	GO:0005622	intracellular	inferred from electronic annotation	NM_001130558; ENSRNOT00000010639	GO:0042802; GO:0046872	identical protein binding; metal ion binding	inferred from electronic annotation; not recorded
TC0200003300.rn.2	7.75	11.22	0.55	0.11	T	T	-11.1	4.68E-11	1.60E-08	T	NM_053772; ENSRNOT00000016567	Pkia	protein kinase (cAMP-dependent, catalytic) inhibitor alpha	chr2	-	Coding	96593185	96668233	0; 0; 0; 0; 0; 0; 0; 0; 0	114906	10	2q23	NM_053772; ENSRNOT00000016567; mRNARGD2397856_1; mRNARGD7582047_1; mRNARGD7582048_1; mRNARGD7582049_1; mRNARGD7582050_1; Pkia.aSep08; Pkia.bSep08; Pkia.cSep08; Pkia.dSep08; TCONS_00057688	RefSeq; ENSEMBL; Rat Genome Database; Ace View; Chalmel	Rattus norvegicus protein kinase (cAMP-dependent, catalytic) inhibitor alpha (Pkia), mRNA.; protein kinase (cAMP-dependent, catalytic) inhibitor alpha [gene_biotype:protein_coding transcript_biotype:protein_coding]; ENCODES a protein that exhibits cAMP-dependent protein kinase inhibitor activity (ortholog) AND protein kinase A catalytic subunit binding (ortholog) AND INVOLVED IN negative regulati…	chr2	100	100	0		0	NM_053772; ENSRNOT00000016567	P63249	NM_053772; ENSRNOT00000016567	Rn.94808	adipose tissue| brain| dorsal root ganglion| eye| heart| lung| muscle| pancreas| pituitary gland| placenta| spleen| thymus| metamorphosing embryo| juvenile| adult	NM_053772; ENSRNOT00000016567	GO:0000122; GO:0006469; GO:0010389; GO:0042308; GO:0043086; GO:1904030; GO:2000480	negative regulation of transcription from RNA polymerase II promoter; negative regulation of protein kinase activity; regulation of G2/M transition of mitotic cell cycle; negative regulation of protein import into nucleus; negative regulation of catalytic activity; negative regulation of cyclin-dependent protein kinase activity; negative regulation of cAMP-dependent protein kinase activity	inferred from electronic annotation; not recorded; traceable author statement	NM_053772; ENSRNOT00000016567	GO:0005634; GO:0005737	nucleus; cytoplasm	not recorded; inferred from electronic annotation	NM_053772; ENSRNOT00000016567	GO:0004862; GO:0034236; GO:0004860; GO:0005515	cAMP-dependent protein kinase inhibitor activity; protein kinase A catalytic subunit binding; protein kinase inhibitor activity; protein binding	not recorded; inferred from electronic annotation
TC0400003050.rn.2	6.76	10.23	1.1	0.3	T	T	-11.09	6.49E-08	1.62E-06	T	NM_001106595; ENSRNOT00000009184	Smyd1	SET and MYND domain containing 1	chr4	-	Coding	99071118	99125143	0; 0; 0; 0; 0; 0; 0; 0; 0	297333	10	4q32-q33	NM_001106595; ENSRNOT00000009184; mRNARGD4112165_1; mRNARGD7506101_1; mRNARGD7506102_1; mRNARGD7506103_1; Smyd1.aSep08; Smyd1.bSep08; Smyd1.cSep08-unspliced	RefSeq; ENSEMBL; Rat Genome Database; Ace View	Rattus norvegicus SET and MYND domain containing 1 (Smyd1), mRNA.; SET and MYND domain containing 1 [gene_biotype:protein_coding transcript_biotype:protein_coding]; ENCODES a protein that exhibits transcription corepressor activity (ortholog) AND INVOLVED IN chromatin remodeling (ortholog) AND heart development (ortholog) AND negative regulation of transcription DNA-templated (ortholog) AND ASSOC…	chr4	100	100	0		0	NM_001106595; ENSRNOT00000009184	D4A3D2	NM_001106595; ENSRNOT00000009184	Rn.229315	embryonic tissue| heart| muscle| juvenile| adult	NM_001106595; ENSRNOT00000009184	GO:0006338; GO:0007507; GO:0010831; GO:0035914; GO:0045663; GO:0045892; GO:0008150	chromatin remodeling; heart development; positive regulation of myotube differentiation; skeletal muscle cell differentiation; positive regulation of myoblast differentiation; negative regulation of transcription, DNA-templated; biological_process	inferred from electronic annotation; not recorded; no biological data available	NM_001106595; ENSRNOT00000009184	GO:0005634; GO:0005737; GO:0005575	nucleus; cytoplasm; cellular_component	inferred from electronic annotation; not recorded; no biological data available	NM_001106595; ENSRNOT00000009184	GO:0003714; GO:0046872; GO:0003674; GO:0005515	transcription corepressor activity; metal ion binding; molecular_function; protein binding	inferred from electronic annotation; not recorded; no biological data available
TC0700002648.rn.2	5.07	8.54	1.06	0.2	F	T	-11.07	2.47E-08	7.94E-07	F	NM_013172; ENSRNOT00000006523	Myf6	myogenic factor 6	chr7	-	Coding	49739646	49741540	0; 0; 0; 0; 0; 0; 0; 0; 0	25714	10	7q21	NM_013172; ENSRNOT00000006523; mRNARGD2615516_1; Myf6.aSep08	RefSeq; ENSEMBL; Rat Genome Database; Ace View	Rattus norvegicus myogenic factor 6 (Myf6), mRNA.; myogenic factor 6 [gene_biotype:protein_coding transcript_biotype:protein_coding]; ENCODES a protein that exhibits DNA binding (inferred) AND protein dimerization activity (inferred) AND INVOLVED IN skeletal muscle tissue regeneration AND muscle tissue morphogenesis (ortholog) AND negative regulation of transcription DNA-templated (ortholog) AND …	chr7	100	100	0		0	NM_013172; ENSRNOT00000006523	P19335	NM_013172; ENSRNOT00000006523	Rn.2236	lung| muscle| adult	NM_013172; ENSRNOT00000006523	GO:0001756; GO:0006366; GO:0007519; GO:0035914; GO:0043403; GO:0045663; GO:0045892; GO:0045893; GO:0045944; GO:0048743; GO:0060415; GO:1901741; GO:0006355; GO:0007275; GO:0007517; GO:0030154	somitogenesis; transcription from RNA polymerase II promoter; skeletal muscle tissue development; skeletal muscle cell differentiation; skeletal muscle tissue regeneration; positive regulation of myoblast differentiation; negative regulation of transcription, DNA-templated; positive regulation of transcription, DNA-templated; positive regulation of transcription from RNA polymerase II promoter; p…	inferred from electronic annotation; not recorded; inferred from mutant phenotype	NM_013172; ENSRNOT00000006523	GO:0005634; GO:0005575	nucleus; cellular_component	not recorded; no biological data available; inferred from electronic annotation	NM_013172; ENSRNOT00000006523	GO:0000978; GO:0001228; GO:0003705; GO:0046983; GO:0003674; GO:0003677	RNA polymerase II core promoter proximal region sequence-specific DNA binding; transcriptional activator activity, RNA polymerase II transcription regulatory region sequence-specific binding; transcription factor activity, RNA polymerase II distal enhancer sequence-specific binding; protein dimerization activity; molecular_function; DNA binding	not recorded; inferred from electronic annotation; no biological data available
TC0800003249.rn.2	5.32	8.78	0.43	0.4	T	T	-10.95	1.79E-10	2.93E-08	T	NM_017030; ENSRNOT00000021657; BC078855	Pccb	propionyl CoA carboxylase, beta polypeptide	chr8	-	Coding	109368408	109418970	0; 0; 0; 0; 0; 0; 0; 0; 0	24624	10	8q31	NM_017030; ENSRNOT00000021657; BC078855; mRNARGD2775453_1; mRNARGD7678605_1; Pccb.aSep08; TCONS_00108243	RefSeq; ENSEMBL; GenBank; Rat Genome Database; Ace View; Chalmel	Rattus norvegicus propionyl CoA carboxylase, beta polypeptide (Pccb), mRNA.; propionyl CoA carboxylase, beta polypeptide [gene_biotype:protein_coding transcript_biotype:protein_coding]; Rattus norvegicus propionyl coenzyme A carboxylase, beta polypeptide, mRNA (cDNA clone MGC:93516 IMAGE:7108495), complete cds.; ENCODES a protein that exhibits ATP binding (inferred) AND ligase activity (inferred)…	chr8	100	100	0		0	NM_017030; ENSRNOT00000021657; BC078855	P07633; Q68FZ8	NM_017030; ENSRNOT00000021657; BC078855	Rn.9732	adipose tissue| brain| colon| connective tissue| dorsal root ganglion| eye| heart| kidney| liver| lung| ovary| pituitary gland| prostate| spleen|tailbud embryo| juvenile| adult	NM_017030; ENSRNOT00000021657; BC078855	GO:0009062; GO:0009063	fatty acid catabolic process; cellular amino acid catabolic process	traceable author statement	NM_017030; ENSRNOT00000021657; BC078855	GO:0005739; GO:0005759	mitochondrion; mitochondrial matrix	not recorded; traceable author statement; inferred from electronic annotation	NM_017030; ENSRNOT00000021657; BC078855	GO:0004658; GO:0005524; GO:0000166; GO:0016874	propionyl-CoA carboxylase activity; ATP binding; nucleotide binding; ligase activity	traceable author statement; inferred from electronic annotation
TC0900000422.rn.2	7.38	10.82	0.64	0.1	T	T	-10.8	1.44E-10	2.72E-08	T	mRNARGD7528073_1; mRNARGD7528074_1; mRNARGD7528075_1	LOC100912306	INTERACTS WITH 17beta-estradiol (ortholog) AND benzo[a]pyrene (ortholog) AND hydralazine (ortholog)	chr9	+	Coding	37727950	37747498	0; 0; 0; 0; 0; 0; 0; 0; 0		10		mRNARGD7528073_1; mRNARGD7528074_1; mRNARGD7528075_1; ENSRNOT00000074276	Rat Genome Database; ENSEMBL	INTERACTS WITH 17beta-estradiol (ortholog) AND benzo[a]pyrene (ortholog) AND hydralazine (ortholog); myotilin [gene_biotype:protein_coding transcript_biotype:protein_coding]	chr9	100	100	0		0	ENSRNOT00000074276	M0RCF7; D3ZTC5	ENSRNOT00000074276	Rn.163370	adipose tissue| eye| lung| muscle| adult	ENSRNOT00000074276	GO:0008150	biological_process	no biological data available	ENSRNOT00000074276	GO:0030018; GO:0005575	Z disc; cellular_component	not recorded; no biological data available	ENSRNOT00000074276	GO:0051393; GO:0005515; GO:0003674	alpha-actinin binding; protein binding; molecular_function	not recorded; inferred from electronic annotation; no biological data available
TC0600002043.rn.2	5.3	8.73	0.31	0.16	T	T	-10.8	5.77E-13	2.79E-09	T	NM_133618; ENSRNOT00000014637; BC060545	Hadhb	hydroxyacyl-CoA dehydrogenase/3-ketoacyl-CoA thiolase/enoyl-CoA hydratase (trifunctional protein), beta subunit	chr6	-	Coding	27555408	27590114	0; 0; 0; 0; 0; 0; 0; 0; 0	171155	10	6q14	NM_133618; ENSRNOT00000014637; BC060545; Hadhb.aSep08; Hadhb.bSep08; Hadhb.cSep08; Hadhb.dSep08; Hadhb.eSep08; mRNARGD2374244_1; mRNARGD7648137_1; mRNARGD7648138_1; mRNARGD7648139_1; mRNARGD7648140_1; TCONS_00093881; TCONS_00093882; TCONS_00098587	RefSeq; ENSEMBL; GenBank; Ace View; Rat Genome Database; Chalmel	Rattus norvegicus hydroxyacyl-CoA dehydrogenase/3-ketoacyl-CoA thiolase/enoyl-CoA hydratase (trifunctional protein), beta subunit (Hadhb), mRNA.; hydroxyacyl-CoA dehydrogenase/3-ketoacyl-CoA thiolase/enoyl-CoA hydratase (trifunctional protein), beta subunit [gene_biotype:protein_coding transcript_biotype:protein_coding]; Rattus norvegicus hydroxyacyl-Coenzyme A dehydrogenase/3-ketoacyl-Coenzyme A…	chr6	100	100	0		0	NM_133618; ENSRNOT00000014637; BC060545	Q60587	NM_133618; ENSRNOT00000014637; BC060545	Rn.11253	adipose tissue| brain| colon| dorsal root ganglion| embryonic tissue| eye| heart| kidney| liver| lung| muscle| ovary| pancreas| pineal gland| pituitary gland| placenta| prostate| spleen| testis| thymus| vibrissa|tailbud embryo| metamorphosing embryo| fetus| juvenile| adult	NM_133618; ENSRNOT00000014637; BC060545	GO:0006635; GO:0006629; GO:0006631; GO:0008152	fatty acid beta-oxidation; lipid metabolic process; fatty acid metabolic process; metabolic process	inferred from direct assay; inferred from electronic annotation	NM_133618; ENSRNOT00000014637; BC060545	GO:0005739; GO:0005741; GO:0005743; GO:0005783; GO:0016507; GO:0042645; GO:0070062; GO:0016020	mitochondrion; mitochondrial outer membrane; mitochondrial inner membrane; endoplasmic reticulum; mitochondrial fatty acid beta-oxidation multienzyme complex; mitochondrial nucleoid; extracellular exosome; membrane	inferred from direct assay; not recorded; inferred from sequence or structural similarity; inferred from electronic annotation	NM_133618; ENSRNOT00000014637; BC060545	GO:0000062; GO:0003857; GO:0003988; GO:0004300; GO:0016508; GO:0016509; GO:0016747; GO:0032403; GO:0044822; GO:0051287; GO:0003824; GO:0016740; GO:0016746	fatty-acyl-CoA binding; 3-hydroxyacyl-CoA dehydrogenase activity; acetyl-CoA C-acyltransferase activity; enoyl-CoA hydratase activity; long-chain-enoyl-CoA hydratase activity; long-chain-3-hydroxyacyl-CoA dehydrogenase activity; transferase activity, transferring acyl groups other than amino-acyl groups; protein complex binding; poly(A) RNA binding; NAD binding; catalytic activity; transferase ac…	inferred from direct assay; not recorded; inferred from electronic annotation; inferred from mutant phenotype	NM_133618; ENSRNOT00000014637; BC060545
TC0200001793.rn.2	5.33	8.75	1.07	0.28	T	T	-10.73	6.61E-08	1.64E-06	T	NM_022627; ENSRNOT00000063783; BC078821	Prkab2	protein kinase, AMP-activated, beta 2 non-catalytic subunit	chr2	+	Coding	199831990	199847623	0; 0; 0; 0; 0; 0; 0; 0; 0	64562	10	2q34	NM_022627; ENSRNOT00000063783; BC078821; mRNARGD2565585_1; mRNARGD7631276_1; mRNARGD7631277_1; Prkab2.aSep08; klarbler.aSep08-unspliced	RefSeq; ENSEMBL; GenBank; Rat Genome Database; Ace View	Rattus norvegicus protein kinase, AMP-activated, beta 2 non-catalytic subunit (Prkab2), mRNA.; protein kinase, AMP-activated, beta 2 non-catalytic subunit [gene_biotype:protein_coding transcript_biotype:protein_coding]; Rattus norvegicus protein kinase, AMP-activated, beta 2 non-catalytic subunit, mRNA (cDNA clone MGC:93432 IMAGE:7135534), complete cds.; ENCODES a protein that exhibits protein ki…	chr2	100	100	0		0	NM_022627; ENSRNOT00000063783; BC078821	Q9QZH4; G3V9X3	NM_022627; ENSRNOT00000063783; BC078821	Rn.207202	brain| dorsal root ganglion| heart| placenta| testis| adult	NM_022627; ENSRNOT00000063783; BC078821	GO:0006468; GO:0006633; GO:0007165; GO:0016310; GO:0045859; GO:0006629; GO:0006631	protein phosphorylation; fatty acid biosynthetic process; signal transduction; phosphorylation; regulation of protein kinase activity; lipid metabolic process; fatty acid metabolic process	not recorded; inferred from sequence or structural similarity; inferred from electronic annotation	NM_022627; ENSRNOT00000063783; BC078821	GO:0005654; GO:0005737; GO:0005952; GO:0016324; GO:0031588	nucleoplasm; cytoplasm; cAMP-dependent protein kinase complex; apical plasma membrane; nucleotide-activated protein kinase complex	traceable author statement; inferred from direct assay; inferred from electronic annotation; not recorded	NM_022627; ENSRNOT00000063783; BC078821	GO:0004679; GO:0016301; GO:0019899; GO:0019901; GO:0042802	AMP-activated protein kinase activity; kinase activity; enzyme binding; protein kinase binding; identical protein binding	not recorded; inferred from sequence or structural similarity; inferred from electronic annotation; inferred from physical interaction	NM_022627; ENSRNOT00000063783; BC078821
TC1000004274.rn.2	7.07	10.49	0.47	0.35	T	T	-10.7	6.39E-12	7.16E-09	T	NM_001105858; ENSRNOT00000054959	Ppp1r27	protein phosphatase 1, regulatory subunit 27	chr10	-	Coding	109727849	109729019	0; 0; 0; 0; 0; 0; 0; 0; 0	287881	10	10q32.3	NM_001105858; ENSRNOT00000054959; Dysfip1.aSep08; mRNARGD4133000_1	RefSeq; ENSEMBL; Ace View; Rat Genome Database	Rattus norvegicus protein phosphatase 1, regulatory subunit 27 (Ppp1r27), mRNA.; protein phosphatase 1, regulatory subunit 27 [gene_biotype:protein_coding transcript_biotype:protein_coding]; protein phosphatase 1, regulatory subunit 27; ENCODES a protein that exhibits phosphatase binding (ortholog) AND INVOLVED IN negative regulation of phosphatase activity (ortholog) AND INTERACTS WITH furan AND…	chr10	100	100	0		0	NM_001105858; ENSRNOT00000054959	D3ZXG0	NM_001105858; ENSRNOT00000054959	Rn.16533	muscle| adult	NM_001105858; ENSRNOT00000054959	GO:0010923	negative regulation of phosphatase activity	inferred from electronic annotation; not recorded					NM_001105858; ENSRNOT00000054959	GO:0019902	phosphatase binding	inferred from electronic annotation; not recorded
TC1600001214.rn.2	6.55	9.96	0.64	0.17	T	T	-10.63	1.20E-10	2.53E-08	T	ENSRNOT00000073370	RGD1564899	similar to chromosome 10 open reading frame 71	chr16	-	Coding	8880696	8890624	0; 0; 0; 0; 0; 0; 0; 0; 0	498579	10	16p16	ENSRNOT00000073370; mRNARGD2556473_1; mRNARGD7751152_1; RGD1564899.aSep08-unspliced; glorgaw.aSep08-unspliced	ENSEMBL; Rat Genome Database; Ace View	similar to chromosome 10 open reading frame 71 [gene_biotype:protein_coding transcript_biotype:protein_coding]; INTERACTS WITH indole-3-methanol; similar to chromosome 10 open reading frame 71; Unannotated AceView Transcript	chr16	100	100	0		0	ENSRNOT00000073370	M0RD54
TC0600002467.rn.2	6.54	9.93	0.64	0.16	T	T	-10.47	1.30E-10	2.63E-08	T	NM_001108982; ENSRNOT00000072589	Cfl2	cofilin 2, muscle	chr6	-	Coding	75759140	75763335	0; 0; 0; 0; 0; 0; 0; 0; 0	366624	10	6q23	NM_001108982; ENSRNOT00000072589; Cfl2.aSep08; Cfl2.bSep08; Cfl2.cSep08; mRNARGD4116692_1; mRNARGD7609026_1; mRNARGD7609027_1; TCONS_00093982; TCONS_00093983; TCONS_00097562	RefSeq; ENSEMBL; Ace View; Rat Genome Database; Chalmel	Rattus norvegicus cofilin 2, muscle (Cfl2), mRNA.; cofilin 2, muscle [gene_biotype:protein_coding transcript_biotype:protein_coding]; cofilin 2, muscle; ENCODES a protein that exhibits actin binding (inferred) AND INVOLVED IN actin filament organization (ortholog) AND muscle cell cellular homeostasis (ortholog) AND positive regulation of actin filament depolymerization (ortholog) AND PARTICIPATES…	chr6	100	100	0		0	NM_001108982; ENSRNOT00000072589	M0RC65	NM_001108982; ENSRNOT00000072589	Rn.101880	adrenal gland| brain| colon| connective tissue| dorsal root ganglion| embryonic tissue| eye| heart| kidney| lung| muscle| ovary| pancreas| placenta|tailbud embryo| metamorphosing embryo| fetus| juvenile| adult	NM_001108982; ENSRNOT00000072589	GO:0007015; GO:0030042; GO:0030836; GO:0045214; GO:0046716	actin filament organization; actin filament depolymerization; positive regulation of actin filament depolymerization; sarcomere organization; muscle cell cellular homeostasis	not recorded; inferred from electronic annotation	NM_001108982; ENSRNOT00000072589	GO:0005615; GO:0015629; GO:0031674; GO:0070062; GO:0005622	extracellular space; actin cytoskeleton; I band; extracellular exosome; intracellular	inferred from electronic annotation; not recorded	NM_001108982; ENSRNOT00000072589	GO:0003779; GO:0005515	actin binding; protein binding	inferred from electronic annotation
TC1800001791.rn.2	7.55	10.94	0.92	0.09	T	T	-10.47	5.67E-09	2.70E-07	T	mRNARGD7710878_1; mRNARGD7710879_1; mRNARGD7710880_1	LOC100909761	ASSOCIATED WITH Muscular dystrophy limb-girdle type 1A (ortholog) AND MYOPATHY SPHEROID BODY (ortholog) AND Myotilinopathy (ortholog) AND FOUND IN Z disc (ortholog) AND INTERACTS WITH dibutyl phthalate AND 17beta-estradiol (ortholog) AND 2 3 7 8-tetrachlorodibenzodioxine (ortholog)	chr18	-	Coding	78661643	78681189	0; 0; 0; 0; 0; 0; 0; 0; 0		10		mRNARGD7710878_1; mRNARGD7710879_1; mRNARGD7710880_1; ENSRNOT00000016511	Rat Genome Database; ENSEMBL	ASSOCIATED WITH Muscular dystrophy limb-girdle type 1A (ortholog) AND MYOPATHY SPHEROID BODY (ortholog) AND Myotilinopathy (ortholog) AND FOUND IN Z disc (ortholog) AND INTERACTS WITH dibutyl phthalate AND 17beta-estradiol (ortholog) AND 2 3 7 8-tetrachlorodibenzodioxine (ortholog); myotilin [gene_biotype:protein_coding transcript_biotype:protein_coding]	chr18	100	100	0		0	ENSRNOT00000016511	D3ZTC5	ENSRNOT00000016511	Rn.163370	adipose tissue| eye| lung| muscle| adult	ENSRNOT00000016511	GO:0008150	biological_process	no biological data available	ENSRNOT00000016511	GO:0030018; GO:0005575	Z disc; cellular_component	not recorded; no biological data available	ENSRNOT00000016511	GO:0051393; GO:0003674	alpha-actinin binding; molecular_function	not recorded; no biological data available
TC0100007363.rn.2	6.32	9.7	0.42	0.2	T	T	-10.44	2.98E-12	5.76E-09	T	NM_001024974; BC091268	Carnmt1	carnosine N-methyltransferase 1	chr1	-	Coding	234676287	234705593	0; 0; 0; 0; 0; 0; 0; 0; 0	293871	10	1q43	NM_001024974; BC091268; ENSRNOT00000017405; mRNARGD2347049_1; RGD1311863.aSep08; TCONS_00001360; TCONS_00009380; TCONS_00009381	RefSeq; GenBank; ENSEMBL; Rat Genome Database; Ace View; Chalmel	Rattus norvegicus carnosine N-methyltransferase 1 (Carnmt1), mRNA.; Rattus norvegicus similar to RIKEN cDNA 2410127L17, mRNA (cDNA clone MGC:109119 IMAGE:7380414), complete cds.; similar to RIKEN cDNA 2410127L17 [gene_biotype:protein_coding transcript_biotype:protein_coding]; INTERACTS WITH cocaine AND (-)-epigallocatechin 3-gallate (ortholog) AND ethyl methanesulfonate (ortholog); similar to RIK…	chr1	100	100	0		0	NM_001024974; BC091268; ENSRNOT00000017405	Q5BJZ6; A0A0G3F9V8; A0A0H2UHK4	NM_001024974; BC091268	Rn.203306	brain| heart| lung| placenta| prostate| thymus|tailbud embryo| juvenile| adult	NM_001024974; BC091268; ENSRNOT00000017405	GO:0032259; GO:0035498	methylation; carnosine metabolic process	inferred from electronic annotation; inferred from direct assay; not recorded	NM_001024974; BC091268; ENSRNOT00000017405	GO:0005634; GO:0005829; GO:0005737	nucleus; cytosol; cytoplasm	inferred from direct assay; not recorded; inferred from electronic annotation	NM_001024974; BC091268; ENSRNOT00000017405	GO:0030735; GO:0008168; GO:0016740	carnosine N-methyltransferase activity; methyltransferase activity; transferase activity	inferred from direct assay; not recorded; inferred from electronic annotation
TC0X00002645.rn.2	5.37	8.75	0.58	0.24	T	T	-10.39	1.69E-10	2.88E-08	T	NM_184045	Srpk3	SRSF protein kinase 3	chrX	-	Coding	157008771	157013410	0; 0; 0; 0; 0; 0; 0; 0; 0	293854	10		NM_184045; ENSRNOT00000026211; mRNARGD2347079_1; mRNARGD7725321_1; mRNARGD7725322_1; mRNARGD7725323_1; mRNARGD7725324_1; Srpk3.aSep08; Srpk3.bSep08	RefSeq; ENSEMBL; Rat Genome Database; Ace View	Rattus norvegicus SRSF protein kinase 3 (Srpk3), mRNA.; SRSF protein kinase 3 (Srpk3), mRNA; ENCODES a protein that exhibits protein serine/threonine kinase activity (ortholog) AND INVOLVED IN muscle tissue development (ortholog) AND protein phosphorylation (ortholog) AND skeletal muscle tissue development (ortholog) AND INTERACTS WITH cadmium dichloride AND fipronil AND 17alpha-ethynylestradiol …	chrX	100	100	0		0	NM_184045	G3V8I2	NM_184045	Rn.72618	adult	NM_184045	GO:0006468; GO:0007519; GO:0060537; GO:0016310	protein phosphorylation; skeletal muscle tissue development; muscle tissue development; phosphorylation	inferred from electronic annotation; not recorded					NM_184045	GO:0004672; GO:0004674; GO:0005524; GO:0016301	protein kinase activity; protein serine/threonine kinase activity; ATP binding; kinase activity	inferred from electronic annotation; not recorded
TC2000000613.rn.2	6.52	9.89	1.03	0.19	T	T	-10.35	1.46E-08	5.26E-07	T	NM_001107628; ENSRNOT00000057872	Mypn	myopalladin	chr20	+	Coding	26988850	27074106	0; 0; 0; 0; 0; 0; 0; 0; 0	309760	10	20p11	NM_001107628; ENSRNOT00000057872; mRNARGD4124546_1; mRNARGD7616195_1; Mypn.aSep08	RefSeq; ENSEMBL; Rat Genome Database; Ace View	Rattus norvegicus myopalladin (Mypn), mRNA.; myopalladin [gene_biotype:protein_coding transcript_biotype:protein_coding]; ENCODES a protein that exhibits cytoskeletal protein binding (ortholog) AND muscle alpha-actinin binding (ortholog) AND SH3 domain binding (ortholog) AND INVOLVED IN sarcomere organization (ortholog) AND FOUND IN I band AND nucleus AND Z disc AND INTERACTS WITH 2 3 7 8-tetrach…	chr20	100	100	0		0	NM_001107628; ENSRNOT00000057872	D4A7X7	NM_001107628; ENSRNOT00000057872	Rn.3872	eye| heart| muscle| juvenile| adult	NM_001107628; ENSRNOT00000057872	GO:0045214	sarcomere organization	not recorded	NM_001107628; ENSRNOT00000057872	GO:0005634; GO:0030018; GO:0031674	nucleus; Z disc; I band	inferred from direct assay; not recorded	NM_001107628; ENSRNOT00000057872	GO:0008092; GO:0017124; GO:0051371	cytoskeletal protein binding; SH3 domain binding; muscle alpha-actinin binding	not recorded
TC0100007628.rn.2	5.27	8.63	0.62	0.46	F	T	-10.32	8.27E-10	7.26E-08	F	NM_001012072; ENSRNOT00000024941; ENSRNOT00000073381; BC085894; mRNARGD2560709_1; mRNARGD6497445_1; mRNARGD7592148_1; Ppp1r3c.aSep08	Ppp1r3c; PPP1R3C; LOC100910671	protein phosphatase 1, regulatory subunit 3C; Protein phosphatase 1 regulatory subunit 3; ENCODES a protein that exhibits enzyme binding AND phosphoprotein phosphatase activity AND protein phosphatase binding (ortholog) AND INVOLVED IN dephosphorylation AND regulation of glycogen biosynthetic process AND regulation of glycogen catabolic process AND PARTICIPATES IN glycogen biosynthetic pathway AN…	chr1	-	Coding	255371828	255377018	0; 0; 0; 0; 0; 0; 0; 0; 0	309513	10	1q53	NM_001012072; ENSRNOT00000024941; ENSRNOT00000073381; BC085894; mRNARGD2560709_1; mRNARGD6497445_1; mRNARGD7592148_1; Ppp1r3c.aSep08	RefSeq; ENSEMBL; GenBank; Rat Genome Database; Ace View	Rattus norvegicus protein phosphatase 1, regulatory subunit 3C (Ppp1r3c), mRNA.; protein phosphatase 1, regulatory subunit 3C [gene_biotype:protein_coding transcript_biotype:protein_coding]; Protein phosphatase 1 regulatory subunit 3; Rattus norvegicus protein phosphatase 1, regulatory (inhibitor) subunit 3C, mRNA (cDNA clone MGC:94701 IMAGE:7192942), complete cds.; ENCODES a protein that exhibit…	chr1	100	100	0		0	NM_001012072; ENSRNOT00000024941; BC085894	Q5U2R5; G3V8E0	NM_001012072; ENSRNOT00000024941; BC085894	Rn.162528	adrenal gland| brain| connective tissue| dorsal root ganglion| eye| heart| liver| lung| muscle| ovary| prostate| spleen| juvenile| adult	NM_001012072; ENSRNOT00000024941; BC085894	GO:0005977; GO:0005978; GO:0005979; GO:0005981; GO:0006470; GO:0050790; GO:0005975	glycogen metabolic process; glycogen biosynthetic process; regulation of glycogen biosynthetic process; regulation of glycogen catabolic process; protein dephosphorylation; regulation of catalytic activity; carbohydrate metabolic process	inferred from electronic annotation; not recorded; inferred from direct assay	NM_001012072; ENSRNOT00000024941; BC085894	GO:0042587; GO:0043231	glycogen granule; intracellular membrane-bounded organelle	inferred from direct assay	NM_001012072; ENSRNOT00000024941; BC085894	GO:0004721; GO:0019888; GO:0019899; GO:0019903	phosphoprotein phosphatase activity; protein phosphatase regulator activity; enzyme binding; protein phosphatase binding	inferred from direct assay; inferred from electronic annotation; inferred from mutant phenotype; not recorded
TC1300001905.rn.2	7.59	10.95	0.34	0.34	T	T	-10.28	7.21E-12	7.27E-09	T	NM_001011907; ENSRNOT00000058423; BC082067	Ndufs2	NADH dehydrogenase (ubiquinone) Fe-S protein 2	chr13	-	Coding	89606844	89623419	0; 0; 0; 0; 0; 0; 0; 0; 0	289218	10	13q24	NM_001011907; ENSRNOT00000058423; BC082067; mRNARGD6589254_1; Ndufs2.bSep08; TCONS_00030526; TCONS_00030528; TCONS_00031677; TCONS_00031678	RefSeq; ENSEMBL; GenBank; Rat Genome Database; Ace View; Chalmel	Rattus norvegicus NADH dehydrogenase (ubiquinone) Fe-S protein 2 (Ndufs2), mRNA.; NADH dehydrogenase (ubiquinone) Fe-S protein 2 [gene_biotype:protein_coding transcript_biotype:protein_coding]; Rattus norvegicus NADH dehydrogenase (ubiquinone) Fe-S protein 2, mRNA (cDNA clone MGC:95229 IMAGE:7132777), complete cds.; ENCODES a protein that exhibits NADH dehydrogenase activity (ortholog) AND INVOLV…	chr13	100	100	0		0	NM_001011907; ENSRNOT00000058423; BC082067	Q641Y2	NM_001011907; ENSRNOT00000058423; BC082067	Rn.99666	adipose tissue| adrenal gland| brain| colon| connective tissue| dorsal root ganglion| embryonic tissue| eye| heart| kidney| liver| lung| muscle| ovary| pancreas| pituitary gland| placenta| prostate| small intestine| spleen| testis| thymus| vibrissa|tailbud embryo| metamorphosing embryo| fetus| juvenile| adult	NM_001011907; ENSRNOT00000058423; BC082067	GO:0006979; GO:0055114; GO:0008150	response to oxidative stress; oxidation-reduction process; biological_process	inferred from electronic annotation; not recorded; no biological data available	NM_001011907; ENSRNOT00000058423; BC082067	GO:0005654; GO:0005739; GO:0005747; GO:0005575; GO:0005743; GO:0016020; GO:0070469	nucleoplasm; mitochondrion; mitochondrial respiratory chain complex I; cellular_component; mitochondrial inner membrane; membrane; respiratory chain	inferred from electronic annotation; not recorded; no biological data available	NM_001011907; ENSRNOT00000058423; BC082067	GO:0003954; GO:0008137; GO:0031625; GO:0046872; GO:0048038; GO:0051287; GO:0051539; GO:0003674; GO:0016491; GO:0016651; GO:0051536; GO:0005515	NADH dehydrogenase activity; NADH dehydrogenase (ubiquinone) activity; ubiquitin protein ligase binding; metal ion binding; quinone binding; NAD binding; 4 iron, 4 sulfur cluster binding; molecular_function; oxidoreductase activity; oxidoreductase activity, acting on NAD(P)H; iron-sulfur cluster binding; protein binding	not recorded; inferred from electronic annotation; no biological data available
TC1700002211.rn.2	6.14	9.5	0.56	0.3	T	T	-10.28	1.63E-10	2.85E-08	T	NM_053674; ENSRNOT00000024362; BC086573	Phyh	phytanoyl-CoA 2-hydroxylase	chr17	-	Coding	77287194	77304537	0; 0; 0; 0; 0; 0; 0; 0; 0	114209	10	17q12.3	NM_053674; ENSRNOT00000024362; BC086573; mRNARGD2478121_1; Phyh.aSep08; Phyh.bSep08; Phyh.cSep08; Phyh.dSep08; Phyh.eSep08-unspliced; TCONS_00045339	RefSeq; ENSEMBL; GenBank; Rat Genome Database; Ace View; Chalmel	Rattus norvegicus phytanoyl-CoA 2-hydroxylase (Phyh), mRNA.; phytanoyl-CoA 2-hydroxylase [gene_biotype:protein_coding transcript_biotype:protein_coding]; Rattus norvegicus phytanoyl-CoA 2-hydroxylase, mRNA (cDNA clone MGC:105364 IMAGE:7306754), complete cds.; ENCODES a protein that exhibits phytanoyl-CoA dioxygenase activity AND catalytic activity (ortholog) AND cofactor binding (ortholog) AND IN…	chr17	100	100	0		0	NM_053674; ENSRNOT00000024362; BC086573	P57093	NM_053674; ENSRNOT00000024362; BC086573	Rn.228739	dorsal root ganglion| eye| heart| kidney| liver| muscle| ovary| pancreas| pituitary gland| prostate| small intestine| spleen| thymus| fetus| juvenile| adult	NM_053674; ENSRNOT00000024362; BC086573	GO:0001561; GO:0006720; GO:0097089; GO:0006631; GO:0055114	fatty acid alpha-oxidation; isoprenoid metabolic process; methyl-branched fatty acid metabolic process; fatty acid metabolic process; oxidation-reduction process	not recorded; traceable author statement; inferred from electronic annotation	NM_053674; ENSRNOT00000024362; BC086573	GO:0005739; GO:0005777; GO:0005782	mitochondrion; peroxisome; peroxisomal matrix	inferred from electronic annotation; not recorded; inferred from direct assay	NM_053674; ENSRNOT00000024362; BC086573	GO:0003824; GO:0031418; GO:0046872; GO:0048037; GO:0048244; GO:0016491; GO:0051213; GO:0005515	catalytic activity; L-ascorbic acid binding; metal ion binding; cofactor binding; phytanoyl-CoA dioxygenase activity; oxidoreductase activity; dioxygenase activity; protein binding	not recorded; inferred from electronic annotation; inferred from direct assay
TC0800003250.rn.2	5.45	8.81	0.55	0.22	T	T	-10.25	5.94E-11	1.79E-08	T	NM_001012202; ENSRNOT00000010320	Ppp2r3a	protein phosphatase 2, regulatory subunit B, alpha	chr8	-	Coding	109481351	109621443	0; 0; 0; 0; 0; 0; 0; 0; 0	363122	10	8q31	NM_001012202; ENSRNOT00000010320; mRNARGD4116824_1; mRNARGD7605311_1; mRNARGD7605312_1; Ppp2r3a.aSep08; Ppp2r3a.bSep08; Ppp2r3a.cSep08; TCONS_00108245; snarrer.aSep08-unspliced; snawrer.aSep08-unspliced; spoyrer.aSep08-unspliced	RefSeq; ENSEMBL; Rat Genome Database; Ace View; Chalmel	Rattus norvegicus protein phosphatase 2, regulatory subunit B, alpha (Ppp2r3a), mRNA.; protein phosphatase 2, regulatory subunit B'', alpha [gene_biotype:protein_coding transcript_biotype:protein_coding]; ENCODES a protein that exhibits calcium ion binding (inferred) AND INVOLVED IN eye photoreceptor cell differentiation (ortholog) AND negative regulation of canonical Wnt signaling pathway (ortho…	chr8	100	100	0		0	NM_001012202; ENSRNOT00000010320	Q5PQN8; D3ZLD7	NM_001012202; ENSRNOT00000010320	Rn.93024	brain| embryonic tissue| eye| heart| liver| lung| muscle| pituitary gland| placenta| prostate| small intestine| metamorphosing embryo| juvenile| adult	NM_001012202; ENSRNOT00000010320	GO:0001754; GO:0007525; GO:0045732; GO:0090090; GO:0090249; GO:0090263	eye photoreceptor cell differentiation; somatic muscle development; positive regulation of protein catabolic process; negative regulation of canonical Wnt signaling pathway; regulation of cell motility involved in somitogenic axis elongation; positive regulation of canonical Wnt signaling pathway	inferred from electronic annotation; not recorded	NM_001012202; ENSRNOT00000010320	GO:0000159	protein phosphatase type 2A complex	inferred from electronic annotation; not recorded	NM_001012202; ENSRNOT00000010320	GO:0005509; GO:0030674; GO:0005515	calcium ion binding; protein binding, bridging; protein binding	inferred from electronic annotation; not recorded
TC0400003786.rn.2	7.92	11.26	0.94	0.4	T	T	-10.14	4.08E-08	1.16E-06	T	NM_001100752; BC168777	Ndufa9	NADH dehydrogenase (ubiquinone) 1 alpha subcomplex, 9	chr4	-	Coding	159370016	159400218	0; 0; 0; 0; 0; 0; 0; 0; 0	362440	10	4q42	NM_001100752; BC168777; ENSRNOT00000037176; LOC689027.aSep08; LOC689027.bSep08; mRNARGD4123022_t00; TCONS_00078713; TCONS_00084597	RefSeq; GenBank; ENSEMBL; Ace View; Rat Genome Database; Chalmel	Rattus norvegicus NADH dehydrogenase (ubiquinone) 1 alpha subcomplex, 9 (Ndufa9), mRNA.; Rattus norvegicus NADH dehydrogenase (ubiquinone) 1 alpha subcomplex, 9, mRNA (cDNA clone MGC:188930 IMAGE:6922152), complete cds.; NADH dehydrogenase (ubiquinone) 1 alpha subcomplex, 9 (Ndufa9), mRNA; similar to Probable polypeptide N-acetylgalactosaminyltransferase 8 (Protein-UDP acetylgalactosaminyltransfe…	chr4	100	100	0		0	NM_001100752; BC168777	Q5BK63	NM_001100752; BC168777	Rn.107963	brain| colon| connective tissue| dorsal root ganglion| eye| heart| kidney| liver| lung| ovary| pancreas| pituitary gland| placenta| prostate| small intestine| spleen| testis| vibrissa|tailbud embryo| metamorphosing embryo| fetus| juvenile| adult	NM_001100752; BC168777	GO:0009749; GO:0055114; GO:1901006	response to glucose; oxidation-reduction process; ubiquinone-6 biosynthetic process	inferred from expression pattern; inferred from electronic annotation; not recorded	NM_001100752; BC168777	GO:0005634; GO:0005654; GO:0005739; GO:0005743; GO:0005747; GO:0005759; GO:0031966; GO:0070469	nucleus; nucleoplasm; mitochondrion; mitochondrial inner membrane; mitochondrial respiratory chain complex I; mitochondrial matrix; mitochondrial membrane; respiratory chain	not recorded; inferred from direct assay; inferred from electronic annotation	NM_001100752; BC168777	GO:0003954; GO:0032403; GO:0003674	NADH dehydrogenase activity; protein complex binding; molecular_function	not recorded; no biological data available
TC0500000823.rn.2	4.15	7.49	0.34	0.49	F	T	-10.07	6.61E-11	1.92E-08	F	NM_001013930; ENSRNOT00000058882; BC083698; LOC298139.aSep08; mRNARGD2706977_1; mRNARGD7651400_1	LOC298139	similar to RIKEN cDNA 2310003M01; FOUND IN mitochondrion (inferred) AND INTERACTS WITH 17beta-estradiol (ortholog) AND all-trans-retinoic acid (ortholog) AND amiodarone (ortholog)	chr5	+	Coding	90338769	90352219	0; 0; 0; 0; 0; 0; 0; 0; 0	298139	10	5q31	NM_001013930; ENSRNOT00000058882; BC083698; LOC298139.aSep08; mRNARGD2706977_1; mRNARGD7651400_1	RefSeq; ENSEMBL; GenBank; Ace View; Rat Genome Database	Rattus norvegicus similar to RIKEN cDNA 2310003M01 (LOC298139), mRNA.; similar to RIKEN cDNA 2310003M01 [gene_biotype:protein_coding transcript_biotype:protein_coding]; Rattus norvegicus similar to RIKEN cDNA 2310003M01, mRNA (cDNA clone MGC:94572 IMAGE:7189881), complete cds.; similar to RIKEN cDNA 2310003M01; FOUND IN mitochondrion (inferred) AND INTERACTS WITH 17beta-estradiol (ortholog) AND a…	chr5	100	100	0		0	NM_001013930; ENSRNOT00000058882; BC083698	Q5XII3	NM_001013930; ENSRNOT00000058882; BC083698	Rn.37554	eye| heart| juvenile| adult					NM_001013930; ENSRNOT00000058882; BC083698	GO:0005739; GO:0016021; GO:0016020	mitochondrion; integral component of membrane; membrane	inferred from electronic annotation
TC0600003101.rn.2	5.1	8.43	0.45	0.47	F	T	-10.05	1.38E-10	2.71E-08	F	mRNARGD6503584_1	LOC100909439	ankyrin repeat and SOCS box protein 2-like	chr6	-	Coding	128985271	128989934	0; 0; 0; 0; 0; 0; 0; 0; 0		10		mRNARGD6503584_1	Rat Genome Database	ankyrin repeat and SOCS box protein 2-like	chr6	100	100	0		0
TC1800001790.rn.2	7.55	10.87	0.94	0.07	T	T	-9.99	4.30E-09	2.22E-07	T	ENSRNOT00000071673; ENSRNOT00000075633; mRNARGD6501466_1; mRNARGD7618388_1	LOC100909899	Uncharacterized protein; Protein LOC100909868; myotilin-like	chr18	-	Coding	78648111	78660086	0; 0; 0; 0; 0; 0; 0; 0; 0		10		ENSRNOT00000071673; ENSRNOT00000075633; mRNARGD6501466_1; mRNARGD7618388_1	ENSEMBL; Rat Genome Database	Uncharacterized protein; Protein LOC100909868; myotilin-like	chr18	100	100	0		0
TC0200003226.rn.2	7.12	10.43	0.59	0.73	T	T	-9.93	1.03E-08	4.24E-07	T	NM_019292; ENSRNOT00000014180; BC061980	Car3	carbonic anhydrase 3	chr2	-	Coding	88126519	88136063	0; 0; 0; 0; 0; 0; 0; 0; 0	54232	10	2q23	NM_019292; ENSRNOT00000014180; BC061980; Car3.aSep08; mRNARGD2538374_1; mRNARGD7687138_1	RefSeq; ENSEMBL; GenBank; Ace View; Rat Genome Database	Rattus norvegicus carbonic anhydrase 3 (Car3), mRNA.; carbonic anhydrase 3 [gene_biotype:protein_coding transcript_biotype:protein_coding]; Rattus norvegicus carbonic anhydrase 3, mRNA (cDNA clone MGC:72261 IMAGE:5597975), complete cds.; carbonic anhydrase 3; ENCODES a protein that exhibits nickel cation binding (ortholog) AND INVOLVED IN response to ethanol AND response to oxidative stress AND F…	chr2	100	100	0		0	NM_019292; ENSRNOT00000014180; BC061980	P14141	NM_019292; ENSRNOT00000014180; BC061980	Rn.1647	adipose tissue| connective tissue| dorsal root ganglion| kidney| liver| lung| muscle| ovary| pineal gland| prostate| juvenile| adult	NM_019292; ENSRNOT00000014180; BC061980	GO:0006730; GO:0006979; GO:0016311; GO:0045471	one-carbon metabolic process; response to oxidative stress; dephosphorylation; response to ethanol	inferred from electronic annotation; inferred from mutant phenotype; inferred from direct assay; inferred from expression pattern	NM_019292; ENSRNOT00000014180; BC061980	GO:0005829; GO:0005737	cytosol; cytoplasm	inferred from direct assay; not recorded; inferred from electronic annotation	NM_019292; ENSRNOT00000014180; BC061980	GO:0004089; GO:0008270; GO:0016151; GO:0016791; GO:0016829; GO:0046872	carbonate dehydratase activity; zinc ion binding; nickel cation binding; phosphatase activity; lyase activity; metal ion binding	traceable author statement; inferred from electronic annotation; not recorded; inferred from direct assay
TC0700001401.rn.2	4.85	8.14	0.44	1.8	T	T	-9.81	0.0002	0.0009	T	mRNARGD7560590_1; mRNARGD7560591_1; mRNARGD7560592_1; mRNARGD7560593_1	LOC102553868	uncharacterized LOC102553868	chr7	+	Coding	119118987	119156377	0; 0; 0; 0; 0; 0; 0; 0; 0		10		mRNARGD7560590_1; mRNARGD7560591_1; mRNARGD7560592_1; mRNARGD7560593_1; pasa.aSep08; pasa.bSep08	Rat Genome Database; Ace View	uncharacterized LOC102553868; Unannotated AceView Transcript	chr7	100	100	0		0
TC0800001790.rn.2	4.69	7.99	0.25	0.48	F	T	-9.79	5.33E-11	1.67E-08	F	NM_001108195; ENSRNOT00000026234	Klhl40	kelch-like family member 40	chr8	+	Coding	130416337	130421871	0; 0; 0; 0; 0; 0; 0; 0; 0	316088	10	8q32	NM_001108195; ENSRNOT00000026234; Kbtbd5.bSep08-unspliced; mRNARGD4130687_1; mRNARGD7567605_1; TCONS_00110478	RefSeq; ENSEMBL; Ace View; Rat Genome Database; Chalmel	Rattus norvegicus kelch-like family member 40 (Klhl40), mRNA.; kelch-like family member 40 [gene_biotype:protein_coding transcript_biotype:protein_coding]; kelch-like family member 40similar to kelch repeat and BTB (POZ) domain containing 5; INTERACTS WITH carbofuran AND dibutyl phthalate AND doxorubicin; kelch repeat and BTB (POZ) domain containing 5 [Source:RefSeq peptide;Acc:NP_001101665]	chr8	100	100	0		0	ENSRNOT00000026234	D4AA43	NM_001108195; ENSRNOT00000026234	Rn.48046	connective tissue| eye| muscle| pituitary gland| juvenile| adult	NM_001108195; ENSRNOT00000026234	GO:0016567; GO:0031397; GO:0032435; GO:0048741; GO:0098528	protein ubiquitination; negative regulation of protein ubiquitination; negative regulation of proteasomal ubiquitin-dependent protein catabolic process; skeletal muscle fiber development; skeletal muscle fiber differentiation	not recorded; inferred from electronic annotation	NM_001108195; ENSRNOT00000026234	GO:0031463; GO:0031672; GO:0031674	Cul3-RING ubiquitin ligase complex; A band; I band	not recorded	NM_001108195; ENSRNOT00000026234	GO:0004842	ubiquitin-protein transferase activity	not recorded
TC0400000480.rn.2	4.65	7.94	0.21	0.97	F	T	-9.77	4.40E-08	1.23E-06	F	NM_001100964; BC128755	Lmod2	leiomodin 2 (cardiac)	chr4	+	Coding	51553439	51561135	0; 0; 0; 0; 0; 0; 0; 0; 0	296935	10	4q22	NM_001100964; BC128755; ENSRNOT00000073466; mRNARGD4115006_1	RefSeq; GenBank; ENSEMBL; Rat Genome Database	Rattus norvegicus leiomodin 2 (cardiac) (Lmod2), mRNA.; Rattus norvegicus leiomodin 2 (cardiac), mRNA (cDNA clone MGC:156737 IMAGE:7104774), complete cds.; leiomodin 2 (cardiac) [gene_biotype:protein_coding transcript_biotype:protein_coding]; ENCODES a protein that exhibits actin binding (inferred) AND tropomyosin binding (inferred) AND FOUND IN cytoskeleton (inferred) AND INTERACTS WITH cadmium …	chr4	100	100	0		0	NM_001100964; BC128755; ENSRNOT00000073466	A1A5Q0; C5NMH2	NM_001100964; BC128755; ENSRNOT00000073466	Rn.16210	connective tissue| eye| heart| muscle| testis| juvenile| adult	NM_001100964; BC128755; ENSRNOT00000073466	GO:0006936; GO:0007015; GO:0030239; GO:0051694	muscle contraction; actin filament organization; myofibril assembly; pointed-end actin filament capping	not recorded; inferred from electronic annotation	NM_001100964; BC128755; ENSRNOT00000073466	GO:0005856; GO:0005865; GO:0030016	cytoskeleton; striated muscle thin filament; myofibril	not recorded	NM_001100964; BC128755; ENSRNOT00000073466	GO:0003779; GO:0005523	actin binding; tropomyosin binding	inferred from electronic annotation; not recorded
TC1900001136.rn.2	6.23	9.51	0.71	0.31	T	T	-9.72	2.44E-09	1.53E-07	T	NM_001014152; ENSRNOT00000049624; BC085909	Phkb	phosphorylase kinase, beta	chr19	-	Coding	22019444	22281836	0; 0; 0; 0; 0; 0; 0; 0; 0	361377	10	19q11	NM_001014152; ENSRNOT00000049624; BC085909; mRNARGD2673280_1; mRNARGD7594395_1; mRNARGD7594396_1; mRNARGD7594397_1; mRNARGD7594398_1; Phkb.aSep08; Phkb.bSep08; Phkb.cSep08; Phkb.dSep08; TCONS_00053672; TCONS_00055443	RefSeq; ENSEMBL; GenBank; Rat Genome Database; Ace View; Chalmel	Rattus norvegicus phosphorylase kinase, beta (Phkb), mRNA.; phosphorylase kinase, beta [gene_biotype:protein_coding transcript_biotype:protein_coding]; Rattus norvegicus phosphorylase kinase, beta, mRNA (cDNA clone MGC:94757 IMAGE:7096506), complete cds.; ENCODES a protein that exhibits phosphorylase kinase activity AND INVOLVED IN protein phosphorylation AND PARTICIPATES IN glycogen degradation …	chr19	100	100	0		0	NM_001014152; ENSRNOT00000049624; BC085909	Q5RKH5; Q64652	NM_001014152; ENSRNOT00000049624; BC085909	Rn.6488	brain| dorsal root ganglion| kidney| liver| lung| muscle| pancreas| pineal gland| pituitary gland| placenta| testis| thymus| metamorphosing embryo| juvenile| adult	NM_001014152; ENSRNOT00000049624; BC085909	GO:0005977; GO:0006468; GO:0016310	glycogen metabolic process; protein phosphorylation; phosphorylation	inferred from electronic annotation; inferred from direct assay	NM_001014152; ENSRNOT00000049624; BC085909	GO:0005964	phosphorylase kinase complex	inferred from direct assay	NM_001014152; ENSRNOT00000049624; BC085909	GO:0004689; GO:0005516; GO:0003824; GO:0016301; GO:0016740; GO:0005515; GO:0004553	phosphorylase kinase activity; calmodulin binding; catalytic activity; kinase activity; transferase activity; protein binding; hydrolase activity, hydrolyzing O-glycosyl compounds	inferred from direct assay; inferred from electronic annotation
TC1800000586.rn.2	6.3	9.58	0.62	0.11	T	T	-9.66	1.75E-10	2.91E-08	T	mRNARGD6617613_1	LOC100359716	N-acetyltransferase 13-like	chr18	+	Multiple_Complex	53905173	53909064	0; 0; 0; 0; 0; 0; 0; 0; 0		10		mRNARGD6617613_1; ENSRNOT00000055675	Rat Genome Database; ENSEMBL	N-acetyltransferase 13-like; havana:known chromosome:Rnor_6.0:18:53905347:53905847:1 gene:ENSRNOG00000043100 gene_biotype:unprocessed_pseudogene transcript_biotype:unprocessed_pseudogene	chr18	100	100	0		0
TC1100000353.rn.2	6.27	9.54	0.44	0.23	T	T	-9.62	8.43E-12	7.77E-09	T	NM_001127682; ENSRNOT00000064981	Sh3bgr	SH3 domain binding glutamate-rich protein	chr11	+	Coding	36555349	36580340	0; 0; 0; 0; 0; 0; 0; 0; 0	498066	10	11q11	NM_001127682; ENSRNOT00000064981; mRNARGD4130450_1; mRNARGD7741073_1; Sh3bgr.aSep08; Sh3bgr.bSep08; Sh3bgr.cSep08; Sh3bgr.dSep08; TCONS_00021382	RefSeq; ENSEMBL; Rat Genome Database; Ace View; Chalmel	Rattus norvegicus SH3 domain binding glutamate-rich protein (Sh3bgr), mRNA.; SH3 domain binding glutamate-rich protein [gene_biotype:protein_coding transcript_biotype:protein_coding]; FOUND IN cytosol (ortholog) AND INTERACTS WITH cisplatin AND dibutyl phthalate AND diuron; SH3 domain binding glutamate-rich protein; Chalmel, et. al. AceView Annotation Sh3bgr.cSep08	chr11	100	100	0		0	NM_001127682; ENSRNOT00000064981	B0K040; D3ZU20	NM_001127682; ENSRNOT00000064981	Rn.4128	brain| colon| connective tissue| embryonic tissue| eye| heart| lung| muscle| pituitary gland|tailbud embryo| adult					NM_001127682; ENSRNOT00000064981	GO:0005829	cytosol	not recorded
TC0700003421.rn.2	8.03	11.29	0.8	0.77	T	T	-9.61	1.44E-06	1.91E-05	T	NM_021588; ENSRNOT00000006184; BC070511	Mb	myoglobin	chr7	-	Coding	118101633	118108894	0; 0; 0; 0; 0; 0; 0; 0; 0	59108	10	7q34	NM_021588; ENSRNOT00000006184; BC070511; Mb.aSep08; mRNARGD2377194_1	RefSeq; ENSEMBL; GenBank; Ace View; Rat Genome Database	Rattus norvegicus myoglobin (Mb), mRNA.; myoglobin [gene_biotype:protein_coding transcript_biotype:protein_coding]; Rattus norvegicus myoglobin, mRNA (cDNA clone MGC:91707 IMAGE:7103504), complete cds.; myoglobin; ENCODES a protein that exhibits oxygen binding AND INVOLVED IN oxygen transport AND response to hormone AND response to hydrogen peroxide AND ASSOCIATED WITH Acute Kidney Injury AND Ano…	chr7	100	100	0		0	NM_021588; ENSRNOT00000006184; BC070511	Q9QZ76	NM_021588; ENSRNOT00000006184; BC070511	Rn.40511	connective tissue| dorsal root ganglion| embryonic tissue| eye| heart| lung| muscle| juvenile| adult	NM_021588; ENSRNOT00000006184; BC070511	GO:0001666; GO:0007507; GO:0009725; GO:0015671; GO:0031444; GO:0042542; GO:0043353; GO:0050873; GO:0006810	response to hypoxia; heart development; response to hormone; oxygen transport; slow-twitch skeletal muscle fiber contraction; response to hydrogen peroxide; enucleate erythrocyte differentiation; brown fat cell differentiation; transport	inferred from electronic annotation; not recorded; inferred from direct assay; inferred from expression pattern	NM_021588; ENSRNOT00000006184; BC070511	GO:0070062	extracellular exosome	inferred from electronic annotation; not recorded	NM_021588; ENSRNOT00000006184; BC070511	GO:0005344; GO:0019825; GO:0020037; GO:0046872; GO:0005506	oxygen transporter activity; oxygen binding; heme binding; metal ion binding; iron ion binding	inferred from electronic annotation; inferred from direct assay; non-traceable author statement
TC0700001766.rn.2	7	10.26	1.16	0.21	T	T	-9.58	1.58E-07	3.22E-06	T	NM_031715; BC094212	Pfkm	phosphofructokinase, muscle	chr7	+	Coding	139684649	139722133	0; 0; 0; 0; 0; 0; 0; 0; 0	65152	10	7q36	NM_031715; BC094212; ENSRNOT00000013374; mRNARGD2492506_1; Pfkm.aSep08; Pfkm.bSep08; Pfkm.cSep08; Pfkm.dSep08-unspliced; Pfkm.eSep08; TCONS_00104423; TCONS_00106182	RefSeq; GenBank; ENSEMBL; Rat Genome Database; Ace View; Chalmel	Rattus norvegicus phosphofructokinase, muscle (Pfkm), mRNA.; Rattus norvegicus phosphofructokinase, muscle, mRNA (cDNA clone MGC:105392 IMAGE:7314667), complete cds.; phosphofructokinase, muscle (Pfkm), mRNA; ENCODES a protein that exhibits 6-phosphofructokinase activity AND AMP binding AND ATP binding AND INVOLVED IN carbohydrate phosphorylation AND fructose 1 6-bisphosphate metabolic process AN…	chr7	100	100	0		0	NM_031715; BC094212	P47858; Q52KS1; Q9Z1I3	NM_031715; BC094212	Rn.11004	adipose tissue| adrenal gland| brain| connective tissue| dorsal root ganglion| eye| heart| kidney| muscle| ovary| pancreas| pineal gland| pituitary gland| prostate| spleen| testis| thymus|tailbud embryo| metamorphosing embryo| juvenile| adult	NM_031715; BC094212	GO:0001678; GO:0005980; GO:0006002; GO:0006096; GO:0030388; GO:0032024; GO:0042593; GO:0046716; GO:0046835; GO:0051259; GO:0051289; GO:0061615; GO:0061621; GO:0093001; GO:0008152; GO:0016310	cellular glucose homeostasis; glycogen catabolic process; fructose 6-phosphate metabolic process; glycolytic process; fructose 1,6-bisphosphate metabolic process; positive regulation of insulin secretion; glucose homeostasis; muscle cell cellular homeostasis; carbohydrate phosphorylation; protein oligomerization; protein homotetramerization; glycolytic process through fructose-6-phosphate; canoni…	non-traceable author statement; not recorded; inferred from direct assay; inferred from electronic annotation; inferred from mutant phenotype; inferred from sequence or structural similarity	NM_031715; BC094212	GO:0005737; GO:0005829; GO:0005945; GO:0016324; GO:0070062; GO:0097228	cytoplasm; cytosol; 6-phosphofructokinase complex; apical plasma membrane; extracellular exosome; sperm principal piece	inferred from electronic annotation; not recorded	NM_031715; BC094212	GO:0003872; GO:0005524; GO:0008022; GO:0008443; GO:0016208; GO:0019900; GO:0030246; GO:0042802; GO:0042803; GO:0046872; GO:0070061; GO:0070095; GO:0000166; GO:0003824; GO:0016301; GO:0016740	6-phosphofructokinase activity; ATP binding; protein C-terminus binding; phosphofructokinase activity; AMP binding; kinase binding; carbohydrate binding; identical protein binding; protein homodimerization activity; metal ion binding; fructose binding; fructose-6-phosphate binding; nucleotide binding; catalytic activity; kinase activity; transferase activity	inferred from direct assay; inferred from electronic annotation; not recorded; inferred from sequence or structural similarity; inferred from mutant phenotype; non-traceable author statement	NM_031715; BC094212
TC0500000513.rn.2	6.34	9.6	0.76	0.44	T	T	-9.57	6.85E-09	3.07E-07	T	NM_001108004; ENSRNOT00000000142	Dnajb5	DnaJ (Hsp40) homolog, subfamily B, member 5	chr5	+	Coding	58393188	58402449	0; 0; 0; 0; 0; 0; 0; 0; 0	313811	10	5q22	NM_001108004; ENSRNOT00000000142; Dnajb5.aSep08; Dnajb5.bSep08; Dnajb5.cSep08; mRNARGD4119446_1; mRNARGD7737321_1; mRNARGD7737322_1; mRNARGD7737323_1; TCONS_00090368	RefSeq; ENSEMBL; Ace View; Rat Genome Database; Chalmel	Rattus norvegicus DnaJ (Hsp40) homolog, subfamily B, member 5 (Dnajb5), mRNA.; DnaJ (Hsp40) homolog, subfamily B, member 5 [gene_biotype:protein_coding transcript_biotype:protein_coding]; DnaJ (Hsp40) homolog, subfamily B, member 5; ENCODES a protein that exhibits chaperone binding (ortholog) AND INVOLVED IN negative regulation of transcription from RNA polymerase II promoter (ortholog) AND respo…	chr5	100	100	0		0	NM_001108004; ENSRNOT00000000142	B2GV48; D3ZB76	NM_001108004; ENSRNOT00000000142	Rn.92865	brain| connective tissue| dorsal root ganglion| eye| heart| muscle| ovary| pituitary gland| placenta| prostate| testis|tailbud embryo| juvenile| adult	NM_001108004; ENSRNOT00000000142	GO:0000122; GO:0006457; GO:0006986	negative regulation of transcription from RNA polymerase II promoter; protein folding; response to unfolded protein	not recorded; inferred from electronic annotation	NM_001108004; ENSRNOT00000000142	GO:0005634; GO:0005829	nucleus; cytosol	not recorded	NM_001108004; ENSRNOT00000000142	GO:0051082; GO:0051087	unfolded protein binding; chaperone binding	inferred from electronic annotation; not recorded
TC0X00001324.rn.2	4.59	7.85	0.34	0.3	T	T	-9.56	1.66E-11	1.01E-08	T	NM_001014107; ENSRNOT00000003192; BC086521	Mospd1	motile sperm domain containing 1	chrX	+	Coding	157745946	157774521	0; 0; 0; 0; 0; 0; 0; 0; 0	317312	10	Xq36	NM_001014107; ENSRNOT00000003192; BC086521; Mospd1.aSep08; Mospd1.bSep08; mRNARGD2458628_1; mRNARGD7628746_1; mRNARGD7628747_1; mRNARGD7628748_1; mRNARGD7628749_1; mRNARGD7628750_1; mRNARGD7628751_1	RefSeq; ENSEMBL; GenBank; Ace View; Rat Genome Database	Rattus norvegicus motile sperm domain containing 1 (Mospd1), mRNA.; motile sperm domain containing 1 [gene_biotype:protein_coding transcript_biotype:protein_coding]; Rattus norvegicus motile sperm domain containing 1, mRNA (cDNA clone MGC:105971 IMAGE:7302680), complete cds.; motile sperm domain containing 1; ENCODES a protein that exhibits structural molecule activity (inferred) AND FOUND IN int…	chrX	100	100	0		0	NM_001014107; ENSRNOT00000003192; BC086521	Q5RJS6	NM_001014107; ENSRNOT00000003192; BC086521	Rn.163261	brain| lung| ovary| adult	NM_001014107; ENSRNOT00000003192; BC086521	GO:0000122; GO:0045944	negative regulation of transcription from RNA polymerase II promoter; positive regulation of transcription from RNA polymerase II promoter	not recorded	NM_001014107; ENSRNOT00000003192; BC086521	GO:0005634; GO:0005737; GO:0016021; GO:0048471; GO:0016020	nucleus; cytoplasm; integral component of membrane; perinuclear region of cytoplasm; membrane	not recorded; inferred from electronic annotation
TC1800000413.rn.2	7.98	11.24	0.59	0.13	T	T	-9.55	1.40E-10	2.72E-08	T	ENSRNOT00000070817	Myot	myotilin	chr18	+	Coding	35573994	35593541	0; 0; 0; 0; 0; 0; 0; 0; 0	291605	10	18q11	ENSRNOT00000070817; mRNARGD4130085_1; mRNARGD7693951_1; mRNARGD7693952_1; mRNARGD7693953_1; Myot.aSep08; Myot.bSep08	ENSEMBL; Rat Genome Database; Ace View	myotilin [gene_biotype:protein_coding transcript_biotype:protein_coding]; ASSOCIATED WITH Muscular Dystrophies (ortholog) AND INTERACTS WITH 17beta-estradiol (ortholog) AND benzo[a]pyrene (ortholog) AND hydralazine (ortholog); myotilin	chr18	100	100	0		0	ENSRNOT00000070817	D3ZTC5	ENSRNOT00000070817	Rn.163370	adipose tissue| eye| lung| muscle| adult	ENSRNOT00000070817	GO:0008150	biological_process	no biological data available	ENSRNOT00000070817	GO:0030018; GO:0005575	Z disc; cellular_component	not recorded; no biological data available	ENSRNOT00000070817	GO:0051393; GO:0003674	alpha-actinin binding; molecular_function	not recorded; no biological data available
TC0100000135.rn.2	6.77	10.02	0.71	0.12	T	T	-9.52	5.44E-09	2.62E-07	T	NM_001135859	Txlnb	taxilin beta	chr1	+	Coding	12915780	12961684	0; 0; 0; 0; 0; 0; 0; 0; 0	308622	10	1p12	NM_001135859; ENSRNOT00000016553; mRNARGD4134308_1; mRNARGD7747221_1; Txlnb.aSep08; peyflar.aSep08-unspliced	RefSeq; ENSEMBL; Rat Genome Database; Ace View	Rattus norvegicus taxilin beta (Txlnb), mRNA.; taxilin beta (Txlnb), mRNA; ENCODES a protein that exhibits syntaxin binding (inferred) AND FOUND IN cytoplasm (ortholog) AND INTERACTS WITH 3 4-methylenedioxymethamphetamine (ortholog) AND benzo[a]pyrene (ortholog) AND paracetamol (ortholog); taxilin beta; Unannotated AceView Transcript	chr1	100	100	0		0			NM_001135859	Rn.165855	eye| heart| lung| muscle| juvenile| adult					NM_001135859	GO:0005737	cytoplasm	not recorded	NM_001135859	GO:0019905	syntaxin binding	inferred from electronic annotation
TC0200000960.rn.2	5.35	8.6	0.45	0.09	T	T	-9.48	6.48E-12	7.16E-09	T	NM_001107665; ENSRNOT00000048030	Usp13	ubiquitin specific peptidase 13	chr2	+	Coding	119197253	119315013	0; 0; 0; 0; 0; 0; 0; 0; 0	310306	10	2q25	NM_001107665; ENSRNOT00000048030; mRNARGD4119525_1; mRNARGD4119525_2; Usp13.bSep08	RefSeq; ENSEMBL; Rat Genome Database; Ace View	Rattus norvegicus ubiquitin specific peptidase 13 (Usp13), mRNA.; ubiquitin specific peptidase 13 [gene_biotype:protein_coding transcript_biotype:protein_coding]; ENCODES a protein that exhibits cysteine-type endopeptidase activity (ortholog) AND ubiquitin binding (ortholog) AND ubiquitin protein ligase binding (ortholog) AND INVOLVED IN cell proliferation (ortholog) AND protein K63-linked deubiq…	chr2	100	100	0		0	NM_001107665; ENSRNOT00000048030	D3ZDI9	NM_001107665; ENSRNOT00000048030	Rn.224907	brain| heart| pineal gland| pituitary gland| metamorphosing embryo| juvenile| adult	NM_001107665; ENSRNOT00000048030	GO:0006355; GO:0008283; GO:0010506; GO:0016579; GO:0043161; GO:0050821; GO:0061136; GO:0070536; GO:1904294; GO:1904378; GO:0006508; GO:0006511	regulation of transcription, DNA-templated; cell proliferation; regulation of autophagy; protein deubiquitination; proteasome-mediated ubiquitin-dependent protein catabolic process; protein stabilization; regulation of proteasomal protein catabolic process; protein K63-linked deubiquitination; positive regulation of ERAD pathway; maintenance of unfolded protein involved in ERAD pathway; proteolys…	inferred from electronic annotation; not recorded	NM_001107665; ENSRNOT00000048030	GO:0005764	lysosome	not recorded	NM_001107665; ENSRNOT00000048030	GO:0004197; GO:0004843; GO:0008242; GO:0008270; GO:0031625; GO:0043130; GO:0044389; GO:0051087; GO:0070628; GO:1904288; GO:1904454; GO:0008233; GO:0008234; GO:0016787; GO:0036459; GO:0046872; GO:0005515	cysteine-type endopeptidase activity; ubiquitin-specific protease activity; omega peptidase activity; zinc ion binding; ubiquitin protein ligase binding; ubiquitin binding; ubiquitin-like protein ligase binding; chaperone binding; proteasome binding; BAT3 complex binding; ubiquitin-specific protease activity involved in positive regulation of ERAD pathway; peptidase activity; cysteine-type peptid…	not recorded; inferred from electronic annotation
TC0800001414.rn.2	6.79	10.03	0.63	0.31	T	T	-9.43	6.16E-10	6.11E-08	T	NM_001108180; ENSRNOT00000010992	Ky	kyphoscoliosis peptidase	chr8	+	Coding	110982777	111022668	0; 0; 0; 0; 0; 0; 0; 0; 0	315962	10	8q32	NM_001108180; ENSRNOT00000010992; Ky.aSep08; Ky.bSep08; Ky.cSep08; mRNARGD4131717_1; mRNARGD7709543_1; mRNARGD7709544_1; TCONS_00112875	RefSeq; ENSEMBL; Ace View; Rat Genome Database; Chalmel	Rattus norvegicus kyphoscoliosis peptidase (Ky), mRNA.; kyphoscoliosis peptidase [gene_biotype:protein_coding transcript_biotype:protein_coding]; kyphoscoliosis peptidase; INVOLVED IN muscle organ development (ortholog) AND neuromuscular junction development (ortholog) AND FOUND IN Z disc (ortholog) AND INTERACTS WITH C60 fullerene AND cocaine AND dibutyl phthalate; Chalmel, et. al. AceView Annot…	chr8	100	100	0		0	NM_001108180; ENSRNOT00000010992	D3Z953	NM_001108180; ENSRNOT00000010992	Rn.24084	brain| eye| heart| muscle| pituitary gland| testis| juvenile| adult	NM_001108180; ENSRNOT00000010992	GO:0007517; GO:0007528	muscle organ development; neuromuscular junction development	inferred from electronic annotation; not recorded	NM_001108180; ENSRNOT00000010992	GO:0030018	Z disc	not recorded
TC0600002366.rn.2	5.44	8.68	0.46	0.26	T	T	-9.42	1.72E-11	1.01E-08	T	ENSRNOT00000059823	Lsmem1	leucine-rich single-pass membrane protein 1	chr6	-	Coding	60113591	60124419	0; 0; 0; 0; 0; 0; 0; 0; 0	680810	10	6q21	ENSRNOT00000059823; mRNARGD2518150_1	ENSEMBL; Rat Genome Database	leucine-rich single-pass membrane protein 1 [gene_biotype:protein_coding transcript_biotype:protein_coding]; FOUND IN cytoplasm (ortholog) AND INTERACTS WITH (-)-epigallocatechin 3-gallate (ortholog) AND cyclosporin A (ortholog) AND formaldehyde (ortholog)	chr6	100	100	0		0	ENSRNOT00000059823	D3ZU79								ENSRNOT00000059823	GO:0005737; GO:0016021; GO:0016020	cytoplasm; integral component of membrane; membrane	inferred from electronic annotation; not recorded	ENSRNOT00000059823	GO:0005515	protein binding	inferred from electronic annotation
TC0300000721.rn.2	8.1	11.33	0.75	0.11	T	T	-9.39	6.53E-10	6.36E-08	T	NM_201989; ENSRNOT00000048300	Xirp2	xin actin-binding repeat containing 2	chr3	+	Coding	53563230	53658113	0; 0; 0; 0; 0; 0; 0; 0; 0	311098	10	3q21	NM_201989; ENSRNOT00000048300; mRNARGD2382176_1; mRNARGD7624730_1; Xirp2.aSep08; dorchee.aSep08-unspliced; doychee.aSep08-unspliced; fuchee.aSep08-unspliced; Xin.0.aSep08-unspliced; Xin.1.aSep08-unspliced	RefSeq; ENSEMBL; Rat Genome Database; Ace View	Rattus norvegicus xin actin-binding repeat containing 2 (Xirp2), mRNA.; xin actin-binding repeat containing 2 [gene_biotype:protein_coding transcript_biotype:protein_coding]; ENCODES a protein that exhibits alpha-actinin binding (ortholog) AND INVOLVED IN cardiac muscle tissue morphogenesis (ortholog) AND cell-cell junction organization (ortholog) AND ventricular septum development (ortholog) AND…	chr3	100	100	0		0	NM_201989; ENSRNOT00000048300	Q71LX6; F1LMC2	NM_201989; ENSRNOT00000048300	Rn.145414	heart| muscle| juvenile	NM_201989; ENSRNOT00000048300	GO:0003281; GO:0007507; GO:0030036; GO:0045216; GO:0055008	ventricular septum development; heart development; actin cytoskeleton organization; cell-cell junction organization; cardiac muscle tissue morphogenesis	inferred from electronic annotation; not recorded	NM_201989; ENSRNOT00000048300	GO:0030018; GO:0030054	Z disc; cell junction	inferred from electronic annotation; not recorded	NM_201989; ENSRNOT00000048300	GO:0003779; GO:0051393; GO:0005515	actin binding; alpha-actinin binding; protein binding	inferred from electronic annotation; not recorded
TC1500000175.rn.2	6.06	9.3	0.33	0.31	T	T	-9.39	2.14E-11	1.15E-08	T	NM_001007620; ENSRNOT00000010545; BC079137	Pdhb	pyruvate dehydrogenase (lipoamide) beta	chr15	+	Coding	18540821	18546859	0; 0; 0; 0; 0; 0; 0; 0; 0	289950	10	15p14	NM_001007620; ENSRNOT00000010545; BC079137; mRNARGD2396718_1; mRNARGD7650261_1; Pdhb.aSep08; Pdhb.bSep08; Pdhb.cSep08; Pdhb.dSep08-unspliced; TCONS_00036860	RefSeq; ENSEMBL; GenBank; Rat Genome Database; Ace View; Chalmel	Rattus norvegicus pyruvate dehydrogenase (lipoamide) beta (Pdhb), mRNA.; pyruvate dehydrogenase (lipoamide) beta [gene_biotype:protein_coding transcript_biotype:protein_coding]; Rattus norvegicus pyruvate dehydrogenase (lipoamide) beta, mRNA (cDNA clone MGC:94149 IMAGE:7127701), complete cds.; ENCODES a protein that exhibits pyruvate dehydrogenase (acetyl-transferring) activity AND pyruvate dehyd…	chr15	100	100	0		0	NM_001007620; ENSRNOT00000010545; BC079137	P49432	NM_001007620; ENSRNOT00000010545; BC079137	Rn.102424	adipose tissue| adrenal gland| brain| colon| connective tissue| dorsal root ganglion| eye| heart| kidney| liver| lung| muscle| nerve| ovary| pancreas| pituitary gland| placenta| prostate| spleen| testis| thymus| vibrissa|tailbud embryo| metamorphosing embryo| juvenile| adult	NM_001007620; ENSRNOT00000010545; BC079137	GO:0006006; GO:0006086; GO:0006099; GO:0055114; GO:0005975; GO:0008152	glucose metabolic process; acetyl-CoA biosynthetic process from pyruvate; tricarboxylic acid cycle; oxidation-reduction process; carbohydrate metabolic process; metabolic process	inferred from electronic annotation; inferred from direct assay; not recorded; inferred from sequence or structural similarity	NM_001007620; ENSRNOT00000010545; BC079137	GO:0005634; GO:0005654; GO:0005739; GO:0005759; GO:0045254; GO:0070062	nucleus; nucleoplasm; mitochondrion; mitochondrial matrix; pyruvate dehydrogenase complex; extracellular exosome	not recorded; inferred from direct assay; inferred from electronic annotation	NM_001007620; ENSRNOT00000010545; BC079137	GO:0004738; GO:0004739; GO:0034604; GO:0003824; GO:0016491	pyruvate dehydrogenase activity; pyruvate dehydrogenase (acetyl-transferring) activity; pyruvate dehydrogenase (NAD+) activity; catalytic activity; oxidoreductase activity	not recorded; inferred from sequence or structural similarity; inferred from direct assay; inferred from electronic annotation	NM_001007620; ENSRNOT00000010545; BC079137
TC0200002613.rn.2	7.74	10.97	1.26	0.13	T	T	-9.38	6.59E-07	1.02E-05	T	ENSRNOT00000016611; ENSRNOT00000073710; LOC688915.aSep08; LOC688915.bSep08; mRNARGD7711821_1	Cmya5	Protein Cmya5; cardiomyopathy associated 5; ENCODES a protein that exhibits identical protein binding (ortholog) AND INVOLVED IN negative regulation of calcineurin-NFAT signaling cascade (ortholog) AND negative regulation of protein phosphatase type 2B activity (ortholog) AND regulation of skeletal muscle adaptation (ortholog) AND FOUND IN costamere (ortholog) AND INTERACTS WITH 2 3 7 8-tetrachlo…	chr2	-	Coding	22646694	22744498	0; 0; 0; 0; 0; 0; 0; 0; 0	688915	10	2q12	ENSRNOT00000016611; ENSRNOT00000073710; LOC688915.aSep08; LOC688915.bSep08; mRNARGD7711821_1; kashey.aSep08-unspliced	ENSEMBL; Ace View; Rat Genome Database	Protein Cmya5; cardiomyopathy associated 5 [gene_biotype:protein_coding transcript_biotype:protein_coding]; cardiomyopathy associated 5; ENCODES a protein that exhibits identical protein binding (ortholog) AND INVOLVED IN negative regulation of calcineurin-NFAT signaling cascade (ortholog) AND negative regulation of protein phosphatase type 2B activity (ortholog) AND regulation of skeletal muscle…	chr2	100	100	0		0	ENSRNOT00000073710	M0R557				ENSRNOT00000073710	GO:0014733; GO:0032513; GO:0070885	regulation of skeletal muscle adaptation; negative regulation of protein phosphatase type 2B activity; negative regulation of calcineurin-NFAT signaling cascade	inferred from electronic annotation	ENSRNOT00000073710	GO:0043034	costamere	inferred from electronic annotation	ENSRNOT00000073710	GO:0005515; GO:0042802	protein binding; identical protein binding	inferred from electronic annotation
TC1200000828.rn.2	5.45	8.66	0.82	0.17	F	T	-9.28	6.50E-10	6.36E-08	F	mRNARGD7659053_1	Myo18b	ENCODES a protein that exhibits ATP binding (inferred) AND motor activity (inferred) AND INVOLVED IN cardiac muscle fiber development (ortholog) AND in utero embryonic development (ortholog) AND vasculogenesis (ortholog) AND FOUND IN filamentous actin (ortholog) AND unconventional myosin complex (ortholog) AND Z disc (ortholog) AND INTERACTS WITH 17beta-estradiol (ortholog) AND andrographolide (o…	chr12	+	Coding	49029264	49035100	0; 0; 0; 0; 0; 0; 0; 0; 0		10		mRNARGD7659053_1	Rat Genome Database	ENCODES a protein that exhibits ATP binding (inferred) AND motor activity (inferred) AND INVOLVED IN cardiac muscle fiber development (ortholog) AND in utero embryonic development (ortholog) AND vasculogenesis (ortholog) AND FOUND IN filamentous actin (ortholog) AND unconventional myosin complex (ortholog) AND Z disc (ortholog) AND INTERACTS WITH 17beta-estradiol (ortholog) AND andrographolide (o…	chr12	100	100	0		0
TC0900000902.rn.2	6.39	9.6	0.89	0.38	T	T	-9.27	2.75E-08	8.55E-07	T	NM_080688; ENSRNOT00000022234; ENSRNOT00000041407	Plcd4	phospholipase C, delta 4	chr9	+	Coding	81815263	81844471	0; 0; 0; 0; 0; 0; 0; 0; 0	140693	10	9q33	NM_080688; ENSRNOT00000022234; ENSRNOT00000041407; ENSRNOT00000057430; mRNARGD2709825_1; mRNARGD7604426_1; mRNARGD7604427_1; mRNARGD7604428_1; mRNARGD7604429_1; mRNARGD7604430_1; mRNARGD7604431_1; mRNARGD7604432_1; mRNARGD7604433_1; mRNARGD7604434_1; mRNARGD7604435_1; mRNARGD7604436_1; mRNARGD7604437_1; mRNARGD7604438_1; Plcd4.aSep08; Plcd4.bSep08; Plcd4.cSep08; TCONS_00117278; TCONS_00117279; TC…	RefSeq; ENSEMBL; Rat Genome Database; Ace View; Chalmel	Rattus norvegicus phospholipase C, delta 4 (Plcd4), mRNA.; phospholipase C, delta 4 [gene_biotype:protein_coding transcript_biotype:protein_coding]; phospholipase C, delta 4 (Plcd4), mRNA; ENCODES a protein that exhibits phosphatidylinositol phospholipase C activity AND INVOLVED IN acrosome reaction (ortholog) AND PARTICIPATES IN calcium/calcium-mediated signaling pathway AND inositol phosphate m…	chr9	100	100	0		0	NM_080688; ENSRNOT00000022234; ENSRNOT00000041407	Q62711; D3ZP94	NM_080688; ENSRNOT00000022234; ENSRNOT00000041407	Rn.37434	brain| eye| heart| muscle| testis| adult	NM_080688; ENSRNOT00000022234; ENSRNOT00000041407	GO:0007340; GO:0016042; GO:0035556; GO:0046488; GO:0006629; GO:0007165	acrosome reaction; lipid catabolic process; intracellular signal transduction; phosphatidylinositol metabolic process; lipid metabolic process; signal transduction	inferred from electronic annotation; not recorded; traceable author statement	NM_080688; ENSRNOT00000022234; ENSRNOT00000041407	GO:0005622; GO:0005634; GO:0005737; GO:0005783; GO:0005886; GO:0016020; GO:0031965; GO:0012505	intracellular; nucleus; cytoplasm; endoplasmic reticulum; plasma membrane; membrane; nuclear membrane; endomembrane system	not recorded; inferred from electronic annotation	NM_080688; ENSRNOT00000022234; ENSRNOT00000041407	GO:0004435; GO:0004871; GO:0005509; GO:0004629; GO:0008081; GO:0016787; GO:0046872	phosphatidylinositol phospholipase C activity; signal transducer activity; calcium ion binding; phospholipase C activity; phosphoric diester hydrolase activity; hydrolase activity; metal ion binding	inferred from direct assay; inferred from electronic annotation
TC0800001555.rn.2	6.03	9.23	0.35	0.12	T	T	-9.16	2.13E-12	4.50E-09	T	NM_019264; ENSRNOT00000027552	Prkar2a	protein kinase, cAMP dependent regulatory, type II alpha	chr8	+	Coding	117485955	117548768	0; 0; 0; 0; 0; 0; 0; 0; 0	29699	10	8q32	NM_019264; ENSRNOT00000027552; mRNARGD2552221_1; mRNARGD7528552_1; mRNARGD7528553_1; Prkar2a.aSep08; Prkar2a.bSep08; TCONS_00107492	RefSeq; ENSEMBL; Rat Genome Database; Ace View; Chalmel	Rattus norvegicus protein kinase, cAMP dependent regulatory, type II alpha (Prkar2a), mRNA.; protein kinase, cAMP dependent regulatory, type II alpha [gene_biotype:protein_coding transcript_biotype:protein_coding]; ENCODES a protein that exhibits cAMP binding AND cAMP-dependent protein kinase regulator activity AND protein domain specific binding AND INVOLVED IN protein heterooligomerization AND …	chr8	100	100	0		0	NM_019264; ENSRNOT00000027552	P12368; G3V8Q6	NM_019264; ENSRNOT00000027552	Rn.9742	adipose tissue| brain| colon| eye| kidney| lung| muscle| nerve| ovary| pancreas| placenta| prostate| small intestine| testis| fetus| adult	NM_019264; ENSRNOT00000027552	GO:0016310; GO:0045859; GO:0051291; GO:0097338; GO:2000480; GO:0001932	phosphorylation; regulation of protein kinase activity; protein heterooligomerization; response to clozapine; negative regulation of cAMP-dependent protein kinase activity; regulation of protein phosphorylation	inferred from electronic annotation; inferred from direct assay; inferred from expression pattern; not recorded	NM_019264; ENSRNOT00000027552	GO:0005737; GO:0005813; GO:0005886; GO:0005925; GO:0005952; GO:0016020; GO:0030315; GO:0031588; GO:0043234; GO:0044853; GO:0048471; GO:0070062	cytoplasm; centrosome; plasma membrane; focal adhesion; cAMP-dependent protein kinase complex; membrane; T-tubule; nucleotide-activated protein kinase complex; protein complex; plasma membrane raft; perinuclear region of cytoplasm; extracellular exosome	inferred from direct assay; not recorded; inferred from electronic annotation	NM_019264; ENSRNOT00000027552	GO:0004862; GO:0005515; GO:0008603; GO:0016301; GO:0019904; GO:0030552; GO:0031625; GO:0034236; GO:0036094; GO:0042803; GO:0000166	cAMP-dependent protein kinase inhibitor activity; protein binding; cAMP-dependent protein kinase regulator activity; kinase activity; protein domain specific binding; cAMP binding; ubiquitin protein ligase binding; protein kinase A catalytic subunit binding; small molecule binding; protein homodimerization activity; nucleotide binding	not recorded; inferred from physical interaction; inferred from direct assay; inferred from electronic annotation; inferred from mutant phenotype; inferred by curator	NM_019264; ENSRNOT00000027552
TC1600000411.rn.2	5.47	8.66	0.99	0.36	T	T	-9.14	3.66E-08	1.07E-06	T	ENSRNOT00000064850; BC088409	Palld	palladin, cytoskeletal associated protein	chr16	+	Coding	31349139	31390366	0; 0; 0; 0; 0; 0; 0; 0; 0	364558	10	16p12	ENSRNOT00000064850; BC088409; LOC364558.bSep08; mRNARGD6668465_1; mRNARGD7701200_1; mRNARGD7701201_1; mRNARGD7701202_1; mRNARGD7701203_1; mRNARGD7701204_1; wygar.aSep08	ENSEMBL; GenBank; Ace View; Rat Genome Database	palladin-like 1 [gene_biotype:protein_coding transcript_biotype:protein_coding]; Rattus norvegicus similar to palladin; CGI-151 protein, mRNA (cDNA clone MGC:94544 IMAGE:7189104), complete cds.; palladin, cytoskeletal associated protein; INTERACTS WITH 17beta-estradiol (ortholog) AND 5-aza-2'-deoxycytidine (ortholog) AND aflatoxin B1 (ortholog); Unannotated AceView Transcript	chr16	100	100	0		0	ENSRNOT00000064850; BC088409	F1LP78; Q5M7W2	ENSRNOT00000064850; BC088409	Rn.160897	heart| lung| adult					ENSRNOT00000064850; BC088409	GO:0030018	Z disc	inferred from direct assay
TC0500004188.rn.2	4.66	7.85	0.46	0.29	F	T	-9.08	6.57E-11	1.92E-08	F	NM_001108697; ENSRNOT00000018453	Fam213b	family with sequence similarity 213, member B	chr5	-	Coding	172304799	172325408	0; 0; 0; 0; 0; 0; 0; 0; 0	362676	10	5q36	NM_001108697; ENSRNOT00000018453; mRNARGD4121257_t00; RGD1308251.aSep08; RGD1308251.bSep08	RefSeq; ENSEMBL; Rat Genome Database; Ace View	Rattus norvegicus family with sequence similarity 213, member B (Fam213b), mRNA.; family with sequence similarity 213, member B [gene_biotype:protein_coding transcript_biotype:protein_coding]; ENCODES a protein that exhibits oxidoreductase activity acting on the CH-OH group of donors NAD or NADP as acceptor (ortholog) AND INVOLVED IN oxidation-reduction process (ortholog) AND prostaglandin biosyn…	chr5	100	100	0		0	NM_001108697; ENSRNOT00000018453	D3ZVR7	NM_001108697; ENSRNOT00000018453	Rn.27527	dorsal root ganglion| heart| prostate| adult	NM_001108697; ENSRNOT00000018453	GO:0001516; GO:0055114; GO:0006629; GO:0006631; GO:0006633; GO:0006693	prostaglandin biosynthetic process; oxidation-reduction process; lipid metabolic process; fatty acid metabolic process; fatty acid biosynthetic process; prostaglandin metabolic process	not recorded; inferred from sequence or structural similarity; inferred from electronic annotation	NM_001108697; ENSRNOT00000018453	GO:0005737; GO:0005783; GO:0005829; GO:0043209; GO:0070062	cytoplasm; endoplasmic reticulum; cytosol; myelin sheath; extracellular exosome	not recorded; inferred from sequence or structural similarity; inferred from electronic annotation; inferred from direct assay	NM_001108697; ENSRNOT00000018453	GO:0016616; GO:0047017; GO:0016491	oxidoreductase activity, acting on the CH-OH group of donors, NAD or NADP as acceptor; prostaglandin-F synthase activity; oxidoreductase activity	not recorded; inferred from sequence or structural similarity; inferred from electronic annotation
TC0X00000906.rn.2	4.42	7.59	0.4	0.66	T	T	-9.06	1.43E-09	1.06E-07	T	NM_001109401; ENSRNOT00000046091	Tceal7	transcription elongation factor A (SII)-like 7	chrX	+	Coding	106774875	106777072	0; 0; 0; 0; 0; 0; 0; 0; 0	680319	10	Xq35	NM_001109401; ENSRNOT00000046091; LOC680319.aSep08; mRNARGD4127524_1; mRNARGD7609868_1; mRNARGD7609869_1	RefSeq; ENSEMBL; Ace View; Rat Genome Database	Rattus norvegicus transcription elongation factor A (SII)-like 7 (Tceal7), mRNA.; transcription elongation factor A (SII)-like 7 [gene_biotype:protein_coding transcript_biotype:protein_coding]; transcription elongation factor A (SII)-like 7; INVOLVED IN negative regulation of NF-kappaB transcription factor activity (ortholog) AND negative regulation of transcription DNA-templated (ortholog) AND F…	chrX	100	100	0		0	NM_001109401; ENSRNOT00000046091	D3ZT37	NM_001109401; ENSRNOT00000046091	Rn.166338		NM_001109401; ENSRNOT00000046091	GO:0006351; GO:0006357; GO:0032088; GO:0045892; GO:0006355	transcription, DNA-templated; regulation of transcription from RNA polymerase II promoter; negative regulation of NF-kappaB transcription factor activity; negative regulation of transcription, DNA-templated; regulation of transcription, DNA-templated	inferred from electronic annotation; not recorded; inferred from sequence or structural similarity	NM_001109401; ENSRNOT00000046091	GO:0005634	nucleus	not recorded; inferred from sequence or structural similarity; inferred from electronic annotation	NM_001109401; ENSRNOT00000046091	GO:0050699	WW domain binding	not recorded
TC0800003558.rn.2	5.43	8.61	0.43	0.75	T	T	-9.05	3.17E-09	1.80E-07	T	ENSRNOT00000055888	Xirp1	xin actin-binding repeat containing 1	chr8	-	Coding	128702180	128712069	0; 0; 0; 0; 0; 0; 0; 0; 0	100910104	10	8q32	ENSRNOT00000055888; mRNARGD7698469_1; mRNARGD7698470_1; mRNARGD7698471_1; mRNARGD7698472_1; mRNARGD7698473_1; TCONS_00113400; Xirp1.aSep08-unspliced; smawror.aSep08-unspliced; smeeror.aSep08-unspliced	ENSEMBL; Rat Genome Database; Chalmel; Ace View	xin actin-binding repeat containing 1 [gene_biotype:protein_coding transcript_biotype:protein_coding]; ENCODES a protein that exhibits poly(A) RNA binding (ortholog) AND INVOLVED IN cardiac muscle cell development (ortholog) AND negative regulation of cell proliferation (ortholog) AND regulation of membrane potential (ortholog) AND FOUND IN cell-cell adherens junction (ortholog) AND fascia adhere…	chr8	100	100	0		0	ENSRNOT00000055888	D4ABA9				ENSRNOT00000055888	GO:0007219; GO:0007507; GO:0008285; GO:0030036; GO:0042391; GO:0045214; GO:0055013	Notch signaling pathway; heart development; negative regulation of cell proliferation; actin cytoskeleton organization; regulation of membrane potential; sarcomere organization; cardiac muscle cell development	not recorded; inferred from electronic annotation	ENSRNOT00000055888	GO:0005913; GO:0005916; GO:0014704; GO:0030054	cell-cell adherens junction; fascia adherens; intercalated disc; cell junction	not recorded; inferred from electronic annotation	ENSRNOT00000055888	GO:0003779; GO:0044822; GO:0005515	actin binding; poly(A) RNA binding; protein binding	inferred from electronic annotation; not recorded
TC1200001448.rn.2	4.16	7.33	0.61	0.36	F	T	-9	2.07E-09	1.34E-07	F	NM_001017486; ENSRNOT00000035621; BC086385	Gbas	glioblastoma amplified sequence	chr12	-	Coding	30527540	30566076	0; 0; 0; 0; 0; 0; 0; 0; 0	498174	10	12q13	NM_001017486; ENSRNOT00000035621; BC086385; Gbas.aSep08; Gbas.bSep08; mRNARGD2618475_1; mRNARGD7509420_1; mRNARGD7509421_1; mRNARGD7509422_1; mRNARGD7509423_1; mRNARGD7509424_1; mRNARGD7509425_1	RefSeq; ENSEMBL; GenBank; Ace View; Rat Genome Database	Rattus norvegicus glioblastoma amplified sequence (Gbas), mRNA.; glioblastoma amplified sequence [gene_biotype:protein_coding transcript_biotype:protein_coding]; Rattus norvegicus glioblastoma amplified sequence, mRNA (cDNA clone MGC:105528 IMAGE:7302515), complete cds.; glioblastoma amplified sequence; INVOLVED IN ATP biosynthetic process (ortholog) AND negative regulation of ATP citrate synthas…	chr12	100	100	0		0	NM_001017486; ENSRNOT00000035621; BC086385	Q5RK08	NM_001017486; ENSRNOT00000035621; BC086385	Rn.203179	brain| kidney| liver| ovary| pineal gland| prostate	NM_001017486; ENSRNOT00000035621; BC086385	GO:0006119; GO:0006754; GO:2000984	oxidative phosphorylation; ATP biosynthetic process; negative regulation of ATP citrate synthase activity	inferred from electronic annotation; not recorded	NM_001017486; ENSRNOT00000035621; BC086385	GO:0005739	mitochondrion	not recorded	ENSRNOT00000035621	GO:0005515	protein binding	inferred from electronic annotation
TC0200002976.rn.2	6.53	9.7	0.54	0.36	T	T	-9	9.11E-10	7.71E-08	T	NM_001013157; ENSRNOT00000033627; BC091271	Nnt	nicotinamide nucleotide transhydrogenase	chr2	-	Coding	52189301	52282862	0; 0; 0; 0; 0; 0; 0; 0; 0	310378	10	2q16	NM_001013157; ENSRNOT00000033627; BC091271; mRNARGD2459809_1; mRNARGD7666647_1; mRNARGD7666648_1; mRNARGD7666649_1; mRNARGD7666650_1; mRNARGD7666651_1; mRNARGD7666652_1; mRNARGD7666653_1; Nnt.aSep08; Nnt.cSep08; Nnt.dSep08; TCONS_00057594; TCONS_00057595; TCONS_00063296	RefSeq; ENSEMBL; GenBank; Rat Genome Database; Ace View; Chalmel	Rattus norvegicus nicotinamide nucleotide transhydrogenase (Nnt), mRNA.; nicotinamide nucleotide transhydrogenase [gene_biotype:protein_coding transcript_biotype:protein_coding]; Rattus norvegicus nicotinamide nucleotide transhydrogenase, mRNA (cDNA clone MGC:109126 IMAGE:7381610), complete cds.; ENCODES a protein that exhibits NAD(P)+ transhydrogenase activity (ortholog) AND NADP binding (orthol…	chr2	100	100	0		0	NM_001013157; ENSRNOT00000033627; BC091271	Q5BJZ3	NM_001013157; ENSRNOT00000033627; BC091271	Rn.3128	adipose tissue| adrenal gland| brain| colon| embryonic tissue| heart| kidney| liver| lung| muscle| ovary| pancreas| pineal gland| pituitary gland| placenta| prostate| spleen| testis| thymus|tailbud embryo| metamorphosing embryo| fetus| juvenile| adult	NM_001013157; ENSRNOT00000033627; BC091271	GO:0006740; GO:0015992; GO:0072593; GO:0055114; GO:0045454	NADPH regeneration; proton transport; reactive oxygen species metabolic process; oxidation-reduction process; cell redox homeostasis	not recorded; inferred from electronic annotation	NM_001013157; ENSRNOT00000033627; BC091271	GO:0005739; GO:0005743; GO:0016020; GO:0016021	mitochondrion; mitochondrial inner membrane; membrane; integral component of membrane	not recorded; inferred from electronic annotation	NM_001013157; ENSRNOT00000033627; BC091271	GO:0008746; GO:0008750; GO:0050661; GO:0051287; GO:0016491	NAD(P)+ transhydrogenase activity; NAD(P)+ transhydrogenase (AB-specific) activity; NADP binding; NAD binding; oxidoreductase activity	not recorded; inferred from electronic annotation
TC1300001844.rn.2	4.83	8	0.48	0.22	F	T	-8.98	8.03E-11	2.09E-08	F	NM_001191929; ENSRNOT00000004965	Dusp27	dual specificity phosphatase 27 (putative)	chr13	-	Coding	84302824	84331925	0; 0; 0; 0; 0; 0; 0; 0; 0	498267	10	13q23	NM_001191929; ENSRNOT00000004965; Dusp27.aSep08; mRNARGD6744696_1; mRNARGD7751146_1; mRNARGD7751147_1; klala.aSep08-unspliced; klyla.aSep08-unspliced; teykee.aSep08	RefSeq; ENSEMBL; Ace View; Rat Genome Database	Rattus norvegicus dual specificity phosphatase 27 (putative) (Dusp27), mRNA.; dual specificity phosphatase 27 (putative) [gene_biotype:protein_coding transcript_biotype:protein_coding]; dual specificity phosphatase 27 (putative); INTERACTS WITH all-trans-retinoic acid AND dibutyl phthalate AND paracetamol (ortholog); Unannotated AceView Transcript	chr13	100	100	0		0	NM_001191929; ENSRNOT00000004965	D3ZRM0	NM_001191929; ENSRNOT00000004965	Rn.206301	adipose tissue| heart| placenta|tailbud embryo| adult	NM_001191929; ENSRNOT00000004965	GO:0006470; GO:0016311	protein dephosphorylation; dephosphorylation	not recorded; inferred from electronic annotation					NM_001191929; ENSRNOT00000004965	GO:0008138; GO:0016791	protein tyrosine/serine/threonine phosphatase activity; phosphatase activity	not recorded; inferred from electronic annotation
TC0100007742.rn.2	6.46	9.62	0.57	0.34	T	T	-8.95	8.39E-10	7.34E-08	T	NM_012571; ENSRNOT00000022309; BC061877	Got1	glutamic-oxaloacetic transaminase 1, soluble	chr1	-	Coding	263246244	263269762	0; 0; 0; 0; 0; 0; 0; 0; 0	24401	10	1q54	NM_012571; ENSRNOT00000022309; BC061877; Got1.aSep08; Got1.bSep08; Got1.cSep08; Got1.dSep08-unspliced; Got1.eSep08-unspliced; Got1.fSep08-unspliced; mRNARGD2339095_1; TCONS_00005915; TCONS_00005917; TCONS_00012131	RefSeq; ENSEMBL; GenBank; Ace View; Rat Genome Database; Chalmel	Rattus norvegicus glutamic-oxaloacetic transaminase 1, soluble (Got1), mRNA.; glutamic-oxaloacetic transaminase 1, soluble [gene_biotype:protein_coding transcript_biotype:protein_coding]; Rattus norvegicus glutamic-oxaloacetic transaminase 1, soluble (aspartate aminotransferase 1), mRNA (cDNA clone MGC:72537 IMAGE:5599273), complete cds.; glutamic-oxaloacetic transaminase 1, soluble; ENCODES a pr…	chr1	100	100	0		0	NM_012571; ENSRNOT00000022309; BC061877	P13221	NM_012571; ENSRNOT00000022309; BC061877	Rn.5819	adipose tissue| adrenal gland| brain| colon| connective tissue| dorsal root ganglion| embryonic tissue| eye| heart| kidney| liver| lung| muscle| ovary| pineal gland| pituitary gland| placenta| prostate| small intestine| spleen| testis| thymus| metamorphosing embryo| fetus| juvenile| adult	NM_012571; ENSRNOT00000022309; BC061877	GO:0006103; GO:0006107; GO:0006114; GO:0006531; GO:0006532; GO:0006533; GO:0006536; GO:0007219; GO:0019550; GO:0019551; GO:0032869; GO:0043648; GO:0051384; GO:0055089; GO:0006520; GO:0008652; GO:0009058	2-oxoglutarate metabolic process; oxaloacetate metabolic process; glycerol biosynthetic process; aspartate metabolic process; aspartate biosynthetic process; aspartate catabolic process; glutamate metabolic process; Notch signaling pathway; glutamate catabolic process to aspartate; glutamate catabolic process to 2-oxoglutarate; cellular response to insulin stimulus; dicarboxylic acid metabolic pr…	inferred from sequence or structural similarity; inferred from electronic annotation; not recorded; inferred from direct assay; inferred from mutant phenotype	NM_012571; ENSRNOT00000022309; BC061877	GO:0005634; GO:0005737; GO:0005739; GO:0005764; GO:0005829; GO:0043679; GO:0070062	nucleus; cytoplasm; mitochondrion; lysosome; cytosol; axon terminus; extracellular exosome	inferred from electronic annotation; not recorded; inferred from direct assay; traceable author statement	NM_012571; ENSRNOT00000022309; BC061877	GO:0004069; GO:0004609; GO:0030170; GO:0031406; GO:0042802; GO:0047801; GO:0080130; GO:0003824; GO:0008483; GO:0016740	L-aspartate:2-oxoglutarate aminotransferase activity; phosphatidylserine decarboxylase activity; pyridoxal phosphate binding; carboxylic acid binding; identical protein binding; L-cysteine:2-oxoglutarate aminotransferase activity; L-phenylalanine:2-oxoglutarate aminotransferase activity; catalytic activity; transaminase activity; transferase activity	inferred from direct assay; inferred from mutant phenotype; not recorded; inferred from sequence or structural similarity; inferred from electronic annotation	NM_012571; ENSRNOT00000022309; BC061877
TC0X00001580.rn.2	6.02	9.18	0.69	0.26	T	T	-8.95	1.63E-10	2.85E-08	T	NM_001271063; NM_001271064; NM_012621; ENSRNOT00000000178; ENSRNOT00000033656	Pfkfb1	6-phosphofructo-2-kinase/fructose-2,6-biphosphatase 1	chrX	-	Coding	23092125	23145931	0; 0; 0; 0; 0; 0; 0; 0; 0	24638	10	Xq22-q31	NM_001271063; NM_001271064; NM_012621; ENSRNOT00000000178; ENSRNOT00000033656; mRNARGD2775272_1; mRNARGD7552596_1; mRNARGD7552597_1; mRNARGD7552598_1; mRNARGD7552599_1; Pfkfb1.aSep08; Pfkfb1.bSep08; Pfkfb1.cSep08; Pfkfb1.dSep08	RefSeq; ENSEMBL; Rat Genome Database; Ace View	Rattus norvegicus 6-phosphofructo-2-kinase/fructose-2,6-biphosphatase 1 (Pfkfb1), transcript variant 2, mRNA.; Rattus norvegicus 6-phosphofructo-2-kinase/fructose-2,6-biphosphatase 1 (Pfkfb1), transcript variant 3, mRNA.; Rattus norvegicus 6-phosphofructo-2-kinase/fructose-2,6-biphosphatase 1 (Pfkfb1), transcript variant 1, mRNA.; 6-phosphofructo-2-kinase/fructose-2,6-biphosphatase 1 [gene_biotyp…	chrX	100	100	0		0	NM_001271063; NM_001271064; NM_012621; ENSRNOT00000000178; ENSRNOT00000033656	P07953; C9DRP4; Q5Y297; Q6LDV5; A0A0H2UH89; A0A0G2K0S8	NM_001271063; NM_001271064; NM_012621; ENSRNOT00000000178; ENSRNOT00000033656	Rn.10115	kidney| liver| metamorphosing embryo| juvenile| adult	NM_001271063; NM_001271064; NM_012621; ENSRNOT00000000178; ENSRNOT00000033656	GO:0006000; GO:0006003; GO:0016311; GO:0031100; GO:0032868; GO:0033133; GO:0033762; GO:0042594; GO:0046835; GO:0051384; GO:0051591; GO:0008152; GO:0016310	fructose metabolic process; fructose 2,6-bisphosphate metabolic process; dephosphorylation; organ regeneration; response to insulin; positive regulation of glucokinase activity; response to glucagon; response to starvation; carbohydrate phosphorylation; response to glucocorticoid; response to cAMP; metabolic process; phosphorylation	inferred from electronic annotation; not recorded; inferred from sequence or structural similarity; traceable author statement; inferred from direct assay; inferred from expression pattern; inferred from mutant phenotype	NM_001271063; NM_001271064; NM_012621; ENSRNOT00000000178; ENSRNOT00000033656	GO:0005829; GO:0043540	cytosol; 6-phosphofructo-2-kinase/fructose-2,6-biphosphatase complex	traceable author statement; inferred from direct assay; not recorded; inferred from sequence or structural similarity; inferred from electronic annotation	NM_001271063; NM_001271064; NM_012621; ENSRNOT00000000178; ENSRNOT00000033656	GO:0003873; GO:0004331; GO:0005524; GO:0019900; GO:0042802; GO:0070095; GO:0000166; GO:0003824; GO:0016301; GO:0016740; GO:0016787; GO:0005515	6-phosphofructo-2-kinase activity; fructose-2,6-bisphosphate 2-phosphatase activity; ATP binding; kinase binding; identical protein binding; fructose-6-phosphate binding; nucleotide binding; catalytic activity; kinase activity; transferase activity; hydrolase activity; protein binding	inferred from direct assay; inferred from electronic annotation; not recorded; inferred from sequence or structural similarity; inferred from physical interaction
TC1400002065.rn.2	5.51	8.67	0.89	0.21	F	T	-8.93	6.30E-09	2.90E-07	F	NM_001001514; NM_001177695; ENSRNOT00000010482; ENSRNOT00000058315	Ablim2	actin binding LIM protein family, member 2	chr14	-	Coding	80044217	80169482	0; 0; 0; 0; 0; 0; 0; 0; 0	360958	10	14q21	NM_001001514; NM_001177695; ENSRNOT00000010482; ENSRNOT00000058315; Ablim2.aSep08; Ablim2.bSep08-unspliced; mRNARGD2730176_1; mRNARGD6694251_1; mRNARGD7639551_1; mRNARGD7639552_1; mRNARGD7639553_1; mRNARGD7639554_1; mRNARGD7639555_1	RefSeq; ENSEMBL; Ace View; Rat Genome Database	Rattus norvegicus actin binding LIM protein family, member 2 (Ablim2), transcript variant 2, mRNA.; Rattus norvegicus actin binding LIM protein family, member 2 (Ablim2), transcript variant 1, mRNA.; actin binding LIM protein family, member 2 [gene_biotype:protein_coding transcript_biotype:protein_coding]; actin binding LIM protein family, member 2; ENCODES a protein that exhibits actin binding (…	chr14	100	100	0		0	NM_001001514; NM_001177695; ENSRNOT00000010482; ENSRNOT00000058315	Q6KC51; A0A0H2UHF9	NM_001001514; NM_001177695; ENSRNOT00000010482; ENSRNOT00000058315	Rn.131797	brain| dorsal root ganglion| pancreas| placenta| adult	NM_001001514; NM_001177695; ENSRNOT00000010482; ENSRNOT00000058315	GO:0006351; GO:0030036; GO:0045944; GO:0007010	transcription, DNA-templated; actin cytoskeleton organization; positive regulation of transcription from RNA polymerase II promoter; cytoskeleton organization	inferred from electronic annotation; not recorded	NM_001001514; NM_001177695; ENSRNOT00000010482; ENSRNOT00000058315	GO:0005737; GO:0015629; GO:0030016	cytoplasm; actin cytoskeleton; myofibril	inferred from electronic annotation; not recorded	NM_001001514; NM_001177695; ENSRNOT00000010482; ENSRNOT00000058315	GO:0003779; GO:0008270; GO:0046872	actin binding; zinc ion binding; metal ion binding	inferred from electronic annotation
TC0100003628.rn.2	4.4	7.55	0.23	2.17	F	T	-8.91	0.0003	0.0014	F	NM_001107589; ENSRNOT00000018890	Ankrd2	ankyrin repeat domain 2 (stretch responsive muscle)	chr1	+	Coding	261281847	261291307	0; 0; 0; 0; 0; 0; 0; 0; 0	309374	10	1q51-q53	NM_001107589; ENSRNOT00000018890; Ankrd2.aSep08; Ankrd2.bSep08; mRNARGD4127923_1	RefSeq; ENSEMBL; Ace View; Rat Genome Database	Rattus norvegicus ankyrin repeat domain 2 (stretch responsive muscle) (Ankrd2), mRNA.; ankyrin repeat domain 2 (stretch responsive muscle) [gene_biotype:protein_coding transcript_biotype:protein_coding]; ankyrin repeat domain 2 (stretch responsive muscle); ENCODES a protein that exhibits protein kinase B binding (ortholog) AND titin binding (ortholog) AND INVOLVED IN negative regulation of myobla…	chr1	100	100	0		0	ENSRNOT00000018890	D3ZM27	NM_001107589; ENSRNOT00000018890	Rn.41952	muscle| testis| adult	NM_001107589; ENSRNOT00000018890	GO:0000122; GO:0001817; GO:0010832; GO:0035914; GO:0043619; GO:0045662; GO:1902253; GO:2000291; GO:0042692	negative regulation of transcription from RNA polymerase II promoter; regulation of cytokine production; negative regulation of myotube differentiation; skeletal muscle cell differentiation; regulation of transcription from RNA polymerase II promoter in response to oxidative stress; negative regulation of myoblast differentiation; regulation of intrinsic apoptotic signaling pathway by p53 class m…	inferred from electronic annotation; not recorded	NM_001107589; ENSRNOT00000018890	GO:0000791; GO:0005634; GO:0005737; GO:0005829; GO:0016605; GO:0030016; GO:0030017; GO:0031674; GO:0043231	euchromatin; nucleus; cytoplasm; cytosol; PML body; myofibril; sarcomere; I band; intracellular membrane-bounded organelle	inferred from electronic annotation; not recorded	NM_001107589; ENSRNOT00000018890	GO:0003682; GO:0031432; GO:0043422; GO:0061629; GO:0005515	chromatin binding; titin binding; protein kinase B binding; RNA polymerase II sequence-specific DNA binding transcription factor binding; protein binding	inferred from electronic annotation; not recorded
TC0500003816.rn.2	6.23	9.39	0.26	0.12	T	T	-8.91	6.02E-13	2.79E-09	T	NM_001013935; ENSRNOT00000022908; BC083692	Mtfr1l	mitochondrial fission regulator 1-like	chr5	-	Coding	152736147	152747364	0; 0; 0; 0; 0; 0; 0; 0; 0	298549	10	5q36	NM_001013935; ENSRNOT00000022908; BC083692; Fam54b.aSep08; Fam54b.bSep08; Fam54b.cSep08; Fam54b.dSep08; Fam54b.eSep08; mRNARGD2644128_1; mRNARGD7750973_1; mRNARGD7750974_1; TCONS_00086386; TCONS_00086387; TCONS_00089181; TCONS_00091421	RefSeq; ENSEMBL; GenBank; Ace View; Rat Genome Database; Chalmel	Rattus norvegicus mitochondrial fission regulator 1-like (Mtfr1l), mRNA.; mitochondrial fission regulator 1-like [gene_biotype:protein_coding transcript_biotype:protein_coding]; Rattus norvegicus family with sequence similarity 54, member B, mRNA (cDNA clone MGC:94559 IMAGE:7189448), complete cds.; mitochondrial fission regulator 1-like; INTERACTS WITH 2 3 7 8-tetrachlorodibenzodioxine (ortholog)…	chr5	100	100	0		0	NM_001013935; ENSRNOT00000022908; BC083692	Q5XII9	NM_001013935; ENSRNOT00000022908; BC083692	Rn.3864	brain| colon| connective tissue| embryonic tissue| eye| heart| kidney| liver| lung| muscle| ovary| pituitary gland| placenta| prostate| testis| metamorphosing embryo| fetus| juvenile| adult	NM_001013935; ENSRNOT00000022908; BC083692	GO:0000266; GO:0009060	mitochondrial fission; aerobic respiration	not recorded	NM_001013935; ENSRNOT00000022908; BC083692	GO:0005739	mitochondrion	not recorded	ENSRNOT00000022908	GO:0005515	protein binding	inferred from electronic annotation
TC1500000037.rn.2	5.58	8.73	0.25	0.12	T	T	-8.86	7.60E-13	2.94E-09	T	ENSRNOT00000011956	Synpo2l	synaptopodin 2-like	chr15	+	Coding	4064577	4074155	0; 0; 0; 0; 0; 0; 0; 0; 0	305675	10	15p16	ENSRNOT00000011956; mRNARGD2623645_1; Synpo2l.aSep08; majy.aSep08-unspliced	ENSEMBL; Rat Genome Database; Ace View	synaptopodin 2-like [gene_biotype:protein_coding transcript_biotype:protein_coding]; FOUND IN nucleus (ortholog) AND Z disc (ortholog) AND INTERACTS WITH cocaine AND arsenite(3-) (ortholog) AND benzo[a]pyrene (ortholog); synaptopodin 2-like; Unannotated AceView Transcript	chr15	100	100	0		0	ENSRNOT00000011956	D3ZZ68								ENSRNOT00000011956	GO:0005634; GO:0030018	nucleus; Z disc	inferred from electronic annotation; not recorded	ENSRNOT00000011956	GO:0005515	protein binding	inferred from electronic annotation
TC0100007048.rn.2	7.08	10.22	0.45	0.38	T	T	-8.78	3.31E-10	4.29E-08	T	NM_001006972; ENSRNOT00000024517; BC083709	Ndufv1	NADH dehydrogenase (ubiquinone) flavoprotein 1	chr1	-	Coding	219254284	219259418	0; 0; 0; 0; 0; 0; 0; 0; 0	293655	10	1q42	NM_001006972; ENSRNOT00000024517; BC083709; mRNARGD2372969_1; Ndufv1.aSep08; Ndufv1.bSep08; Ndufv1.cSep08; TCONS_00002793; TCONS_00012761	RefSeq; ENSEMBL; GenBank; Rat Genome Database; Ace View; Chalmel	Rattus norvegicus NADH dehydrogenase (ubiquinone) flavoprotein 1 (Ndufv1), mRNA.; NADH dehydrogenase (ubiquinone) flavoprotein 1 [gene_biotype:protein_coding transcript_biotype:protein_coding]; Rattus norvegicus NADH dehydrogenase (ubiquinone) flavoprotein 1, mRNA (cDNA clone MGC:94599 IMAGE:7190583), complete cds.; ENCODES a protein that exhibits 4 iron 4 sulfur cluster binding (inferred) AND FM…	chr1	100	100	0		0	NM_001006972; ENSRNOT00000024517; BC083709	Q5XIH3	NM_001006972; ENSRNOT00000024517; BC083709	Rn.3159	adipose tissue| adrenal gland| brain| connective tissue| dorsal root ganglion| embryonic tissue| eye| heart| kidney| liver| lung| muscle| nerve| ovary| pancreas| pituitary gland| placenta| prostate| small intestine| spleen| testis| thymus| vibrissa|tailbud embryo| metamorphosing embryo| fetus| juvenile| adult	NM_001006972; ENSRNOT00000024517; BC083709	GO:0006120; GO:0009060; GO:0008150; GO:0055114	mitochondrial electron transport, NADH to ubiquinone; aerobic respiration; biological_process; oxidation-reduction process	not recorded; no biological data available; inferred from electronic annotation	NM_001006972; ENSRNOT00000024517; BC083709	GO:0005739; GO:0005743; GO:0005747; GO:0005575	mitochondrion; mitochondrial inner membrane; mitochondrial respiratory chain complex I; cellular_component	not recorded; no biological data available; inferred from electronic annotation	NM_001006972; ENSRNOT00000024517; BC083709	GO:0003954; GO:0008137; GO:0010181; GO:0051287; GO:0051539; GO:0003674; GO:0016651; GO:0005515	NADH dehydrogenase activity; NADH dehydrogenase (ubiquinone) activity; FMN binding; NAD binding; 4 iron, 4 sulfur cluster binding; molecular_function; oxidoreductase activity, acting on NAD(P)H; protein binding	not recorded; inferred from electronic annotation; no biological data available
TC0100001495.rn.2	6.87	10.01	0.64	0.24	T	T	-8.77	3.81E-10	4.69E-08	T	NM_001109615; ENSRNOT00000028271; BC131849	Gys1	glycogen synthase 1, muscle	chr1	+	Coding	101427195	101447100	0; 0; 0; 0; 0; 0; 0; 0; 0	690987	10	1q22	NM_001109615; ENSRNOT00000028271; BC131849; LOC690987.aSep08; LOC690987.bSep08; mRNARGD4126613_1	RefSeq; ENSEMBL; GenBank; Ace View; Rat Genome Database	Rattus norvegicus glycogen synthase 1, muscle (Gys1), mRNA.; glycogen synthase 1, muscle [gene_biotype:protein_coding transcript_biotype:protein_coding]; Rattus norvegicus glycogen synthase 1, muscle, mRNA (cDNA clone MGC:156743 IMAGE:7108272), complete cds.; glycogen synthase 1, muscle; ENCODES a protein that exhibits glucose binding AND glycogen (starch) synthase activity AND glycogen synthase …	chr1	100	100	0		0	NM_001109615; ENSRNOT00000028271; BC131849	A2RRU1	NM_001109615; ENSRNOT00000028271; BC131849	Rn.95278	heart| kidney| lung| placenta| prostate| vibrissa|tailbud embryo| fetus| juvenile| adult	NM_001109615; ENSRNOT00000028271; BC131849	GO:0005977; GO:0005978; GO:0007507; GO:0008152	glycogen metabolic process; glycogen biosynthetic process; heart development; metabolic process	inferred from direct assay; inferred from electronic annotation; not recorded	NM_001109615; ENSRNOT00000028271; BC131849	GO:0005737; GO:0016020; GO:0016234	cytoplasm; membrane; inclusion body	not recorded; inferred from electronic annotation	NM_001109615; ENSRNOT00000028271; BC131849	GO:0004373; GO:0005536; GO:0019901; GO:0061547; GO:0003824; GO:0016740; GO:0016757; GO:0005515	glycogen (starch) synthase activity; glucose binding; protein kinase binding; glycogen synthase activity, transferring glucose-1-phosphate; catalytic activity; transferase activity; transferase activity, transferring glycosyl groups; protein binding	inferred from direct assay; not recorded; inferred from electronic annotation
TC0200003481.rn.2	7.12	10.23	0.69	0.34	T	T	-8.66	5.90E-09	2.76E-07	T	NM_001012179; BC083807	Fxr1	fragile X mental retardation, autosomal homolog 1	chr2	-	Coding	120519682	120570356	0; 0; 0; 0; 0; 0; 0; 0; 0	361927	10	2q25	NM_001012179; BC083807; ENSRNOT00000074060; Fxr1.aSep08; Fxr1.bSep08; mRNARGD2573816_1	RefSeq; GenBank; ENSEMBL; Ace View; Rat Genome Database	Rattus norvegicus fragile X mental retardation, autosomal homolog 1 (Fxr1), mRNA.; Rattus norvegicus fragile X mental retardation, autosomal homolog 1, mRNA (cDNA clone MGC:94858 IMAGE:7109902), complete cds.; fragile X mental retardation gene 1, autosomal homolog; fragile X mental retardation, autosomal homolog 1; ENCODES a protein that exhibits mRNA 3'-UTR binding (ortholog) AND poly(A) RNA bin…	chr2	100	100	0		0	NM_001012179; BC083807	Q5XI81	NM_001012179; BC083807	Rn.40468	adrenal gland| brain| colon| connective tissue| dorsal root ganglion| embryonic tissue| eye| heart| kidney| lung| muscle| pancreas| placenta| prostate| spleen| testis| metamorphosing embryo| fetus| juvenile| adult	NM_001012179; BC083807	GO:0007517; GO:0017148; GO:0030154; GO:0007275	muscle organ development; negative regulation of translation; cell differentiation; multicellular organismal development	inferred from electronic annotation; not recorded	NM_001012179; BC083807	GO:0005634; GO:0005737; GO:0005844; GO:0016020; GO:0030424; GO:0030425; GO:0035770; GO:0043034; GO:0043197; GO:0048471	nucleus; cytoplasm; polysome; membrane; axon; dendrite; ribonucleoprotein granule; costamere; dendritic spine; perinuclear region of cytoplasm	not recorded; inferred from electronic annotation	NM_001012179; BC083807	GO:0002151; GO:0003729; GO:0003730; GO:0044822; GO:0003676; GO:0003723	G-quadruplex RNA binding; mRNA binding; mRNA 3'-UTR binding; poly(A) RNA binding; nucleic acid binding; RNA binding	not recorded; inferred from electronic annotation
TC0500000014.rn.2	5.8	8.92	0.6	0.12	T	T	-8.66	2.54E-10	3.56E-08	T	NM_001106630; ENSRNOT00000008153	Jph1	junctophilin 1	chr5	+	Coding	1417403	1511416	0; 0; 0; 0; 0; 0; 0; 0; 0	297748	10	5q11	NM_001106630; ENSRNOT00000008153; Jph1.aSep08; mRNARGD4137923_1; mRNARGD7568183_1; mRNARGD7568184_1; mRNARGD7568185_1; mRNARGD7568186_1; mRNARGD7568187_1; flervar.aSep08-unspliced	RefSeq; ENSEMBL; Ace View; Rat Genome Database	Rattus norvegicus junctophilin 1 (Jph1), mRNA.; junctophilin 1 [gene_biotype:protein_coding transcript_biotype:protein_coding]; junctophilin 1; ENCODES a protein that exhibits structural constituent of muscle (ortholog) AND INVOLVED IN muscle organ development (ortholog) AND FOUND IN endoplasmic reticulum (ortholog) AND endoplasmic reticulum membrane (ortholog) AND junctional membrane complex (or…	chr5	100	100	0		0	NM_001106630; ENSRNOT00000008153	D3ZQ55	NM_001106630; ENSRNOT00000008153	Rn.152547	eye| muscle| adult	NM_001106630; ENSRNOT00000008153	GO:0007517	muscle organ development	not recorded	NM_001106630; ENSRNOT00000008153	GO:0005783; GO:0005789; GO:0005886; GO:0014701; GO:0016021; GO:0016529; GO:0030018; GO:0030314; GO:0016020	endoplasmic reticulum; endoplasmic reticulum membrane; plasma membrane; junctional sarcoplasmic reticulum membrane; integral component of membrane; sarcoplasmic reticulum; Z disc; junctional membrane complex; membrane	not recorded; inferred from electronic annotation	NM_001106630; ENSRNOT00000008153	GO:0008307	structural constituent of muscle	not recorded
TC0400003296.rn.2	5.01	8.12	0.28	0.13	F	T	-8.66	1.49E-12	3.46E-09	F	ENSRNOT00000019428; ENSRNOT00000048469; ENSRNOT00000057264; mRNARGD6719716_t00	Kbtbd12; LOC502859	Protein LOC502859; null	chr4	-	Coding	120496780	120559078	0; 0; 0; 0; 0; 0; 0; 0; 0		10		ENSRNOT00000019428; ENSRNOT00000048469; ENSRNOT00000057264; mRNARGD6719716_t00	ENSEMBL; Rat Genome Database	Protein LOC502859; null	chr4	100	100	0		0
TC1100001317.rn.2	6.23	9.34	0.71	0.16	T	T	-8.62	1.17E-09	9.02E-08	T	NM_138883; ENSRNOT00000002732; BC060544	Atp5o	ATP synthase, H+ transporting, mitochondrial F1 complex, O subunit	chr11	-	Coding	32081603	32087995	0; 0; 0; 0; 0; 0; 0; 0; 0	192241	10	11q11	NM_138883; ENSRNOT00000002732; BC060544; Atp5o.aSep08; Atp5o.bSep08; Atp5o.cSep08; mRNARGD2361611_1; TCONS_00021671	RefSeq; ENSEMBL; GenBank; Ace View; Rat Genome Database; Chalmel	Rattus norvegicus ATP synthase, H+ transporting, mitochondrial F1 complex, O subunit (Atp5o), mRNA.; ATP synthase, H+ transporting, mitochondrial F1 complex, O subunit [gene_biotype:protein_coding transcript_biotype:protein_coding]; Rattus norvegicus ATP synthase, H+ transporting, mitochondrial F1 complex, O subunit, mRNA (cDNA clone MGC:72688 IMAGE:6918775), complete cds.; ATP synthase, H+ trans…	chr11	100	100	0		0	NM_138883; ENSRNOT00000002732; BC060544	Q06647	NM_138883; ENSRNOT00000002732; BC060544	Rn.1817	adipose tissue| adrenal gland| brain| connective tissue| dorsal root ganglion| embryonic tissue| eye| heart| kidney| lung| muscle| ovary| pancreas| pituitary gland| placenta| prostate| small intestine| spleen| juvenile| adult	NM_138883; ENSRNOT00000002732; BC060544	GO:0015986; GO:0042776; GO:0046034; GO:0006754; GO:0006810; GO:0006811; GO:0015992	ATP synthesis coupled proton transport; mitochondrial ATP synthesis coupled proton transport; ATP metabolic process; ATP biosynthetic process; transport; ion transport; proton transport	inferred from electronic annotation; not recorded; inferred from direct assay	NM_138883; ENSRNOT00000002732; BC060544	GO:0000276; GO:0005634; GO:0005739; GO:0005753; GO:0005886; GO:0043209; GO:0070062; GO:0005743; GO:0016020; GO:0045263	mitochondrial proton-transporting ATP synthase complex, coupling factor F(o); nucleus; mitochondrion; mitochondrial proton-transporting ATP synthase complex; plasma membrane; myelin sheath; extracellular exosome; mitochondrial inner membrane; membrane; proton-transporting ATP synthase complex, coupling factor F(o)	inferred from direct assay; not recorded; inferred from electronic annotation; traceable author statement	NM_138883; ENSRNOT00000002732; BC060544	GO:0005496; GO:0008144; GO:0016887; GO:0032403; GO:0046933	steroid binding; drug binding; ATPase activity; protein complex binding; proton-transporting ATP synthase activity, rotational mechanism	inferred from direct assay; not recorded; inferred from electronic annotation	NM_138883; ENSRNOT00000002732; BC060544
TC1000000220.rn.2	7.02	10.12	0.73	0.15	T	T	-8.53	6.00E-09	2.78E-07	T	NM_001191589; ENSRNOT00000019660	Rpl3l	ribosomal protein L3-like	chr10	+	Coding	14094761	14105312	0; 0; 0; 0; 0; 0; 0; 0; 0	287122	10	10q12	NM_001191589; ENSRNOT00000019660; mRNARGD6566757_1; Rpl3l.aSep08	RefSeq; ENSEMBL; Rat Genome Database; Ace View	Rattus norvegicus ribosomal protein L3-like (Rpl3l), mRNA.; ribosomal protein L3-like [gene_biotype:protein_coding transcript_biotype:protein_coding]; ENCODES a protein that exhibits structural constituent of ribosome (inferred) AND INVOLVED IN translation (inferred) AND FOUND IN cytosolic large ribosomal subunit (ortholog) AND membrane (ortholog) AND INTERACTS WITH 17beta-hydroxy-17-methylestra-…	chr10	100	100	0		0	NM_001191589; ENSRNOT00000019660	D4A9G1	NM_001191589; ENSRNOT00000019660	Rn.105722	heart| juvenile| adult	NM_001191589; ENSRNOT00000019660	GO:0000027; GO:0006412	ribosomal large subunit assembly; translation	not recorded; inferred from electronic annotation	NM_001191589; ENSRNOT00000019660	GO:0016020; GO:0022625; GO:0005622; GO:0005840; GO:0030529	membrane; cytosolic large ribosomal subunit; intracellular; ribosome; ribonucleoprotein complex	inferred from electronic annotation; not recorded	NM_001191589; ENSRNOT00000019660	GO:0003735; GO:0044822	structural constituent of ribosome; poly(A) RNA binding	not recorded; inferred from electronic annotation
TC0200004610.rn.2	5.41	8.5	0.33	2.25	F	T	-8.52	0.0009	0.0039	F	NM_001106469; ENSRNOT00000065361	Myoz2	myozenin 2	chr2	-	Coding	227180887	227207628	0; 0; 0; 0; 0; 0; 0; 0; 0	295426	10	2q42	NM_001106469; ENSRNOT00000065361; mRNARGD4127284_1; mRNARGD7722961_1; mRNARGD7722962_1; Myoz2.aSep08; Myoz2.bSep08; Myoz2.cSep08; TCONS_00058160	RefSeq; ENSEMBL; Rat Genome Database; Ace View; Chalmel	Rattus norvegicus myozenin 2 (Myoz2), mRNA.; myozenin 2 [gene_biotype:protein_coding transcript_biotype:protein_coding]; ENCODES a protein that exhibits actin binding (ortholog) AND telethonin binding (ortholog) AND FOUND IN actin cytoskeleton (ortholog) AND Z disc (ortholog) AND INTERACTS WITH dibutyl phthalate AND perfluorooctane-1-sulfonic acid AND 17alpha-ethynylestradiol (ortholog); myozenin…	chr2	100	100	0		0	NM_001106469; ENSRNOT00000065361	D3ZX18	NM_001106469; ENSRNOT00000065361	Rn.12931	eye| heart| muscle| adult					NM_001106469; ENSRNOT00000065361	GO:0015629; GO:0030018	actin cytoskeleton; Z disc	not recorded	NM_001106469; ENSRNOT00000065361	GO:0003779; GO:0031433	actin binding; telethonin binding	not recorded
TC0100005116.rn.2	8.59	11.68	1.42	0.09	T	T	-8.51	1.35E-06	1.80E-05	T	ENSRNOT00000027893; LOC686059.aSep08; mRNARGD7498317_1; TCONS_00012376; TCONS_00012377	Ryr1; LOC686059; Ryr1l	ryanodine receptor 1 (skeletal) [Source:RGD Symbol;Acc:1586637]; similar to ryanodine receptor 1 (skeletal); ENCODES a protein that exhibits ryanodine-sensitive calcium-release channel activity AND calcium channel activity (ortholog) AND enzyme binding (ortholog) AND INVOLVED IN calcium ion transport AND cytosolic calcium ion homeostasis AND release of sequestered calcium ion into cytosol AND PAR…	chr1	-	Coding	87959596	88066220	0; 0; 0; 0; 0; 0; 0; 0; 0		10		ENSRNOT00000027893; LOC686059.aSep08; mRNARGD7498317_1; TCONS_00012376; TCONS_00012377; baflu.aSep08; buflu.aSep08; byflu.aSep08; RYDR_ITPR.0.aSep08; RyR.0.aSep08	ENSEMBL; Ace View; Rat Genome Database; Chalmel	ryanodine receptor 1 (skeletal) [gene_biotype:protein_coding transcript_biotype:protein_coding]; similar to ryanodine receptor 1 (skeletal); ENCODES a protein that exhibits ryanodine-sensitive calcium-release channel activity AND calcium channel activity (ortholog) AND enzyme binding (ortholog) AND INVOLVED IN calcium ion transport AND cytosolic calcium ion homeostasis AND release of sequestered …	chr1	100	100	0		0	ENSRNOT00000027893	V9GZ83				ENSRNOT00000027893	GO:0070588; GO:0006816	calcium ion transmembrane transport; calcium ion transport	inferred from electronic annotation	ENSRNOT00000027893	GO:0016020	membrane	inferred from electronic annotation	ENSRNOT00000027893	GO:0005219; GO:0005262	ryanodine-sensitive calcium-release channel activity; calcium channel activity	inferred from electronic annotation
TC1800000868.rn.2	5.57	8.66	0.64	0.28	T	T	-8.5	2.90E-09	1.73E-07	T	NM_001271281; ENSRNOT00000022833	Pstpip2	proline-serine-threonine phosphatase-interacting protein 2	chr18	+	Coding	74174911	74292917	0; 0; 0; 0; 0; 0; 0; 0; 0	307248	10	18q12.3	NM_001271281; ENSRNOT00000022833; ENSRNOT00000072053; mRNARGD7544024_1; Pstpip2.aSep08; Pstpip2.bSep08-unspliced; FCH.0.aSep08	RefSeq; ENSEMBL; Rat Genome Database; Ace View	Rattus norvegicus proline-serine-threonine phosphatase-interacting protein 2 (Pstpip2), mRNA.; proline-serine-threonine phosphatase-interacting protein 2 [gene_biotype:protein_coding transcript_biotype:protein_coding]; proline-serine-threonine phosphatase-interacting protein 2 (Pstpip2), mRNA; FOUND IN cytoskeleton (ortholog) AND cytosol (ortholog) AND membrane (ortholog) AND INTERACTS WITH 2 3 7…	chr18	100	100	0		0	NM_001271281; ENSRNOT00000022833	D3ZA66	NM_001271281; ENSRNOT00000022833	Rn.37275	brain| colon| connective tissue| lung| muscle| pancreas| prostate| small intestine| fetus| juvenile| adult	NM_001271281; ENSRNOT00000022833	GO:0007010; GO:0016477	cytoskeleton organization; cell migration	inferred from electronic annotation	NM_001271281; ENSRNOT00000022833	GO:0005829; GO:0005856; GO:0016020	cytosol; cytoskeleton; membrane	inferred from electronic annotation; not recorded	NM_001271281; ENSRNOT00000022833	GO:0003779; GO:0005515	actin binding; protein binding	inferred from electronic annotation
TC1100001416.rn.2	6.02	9.1	0.58	0.22	T	T	-8.45	1.34E-10	2.68E-08	T	mRNARGD7616950_1	LOC102553613	SH3 domain-binding glutamic acid-rich protein-like	chr11	-	Coding	39436038	39448532	0; 0; 0; 0; 0; 0; 0; 0; 0		10		mRNARGD7616950_1; ENSRNOT00000047347	Rat Genome Database; ENSEMBL	SH3 domain-binding glutamic acid-rich protein-like; SH3 domain-binding glutamic acid-rich-like protein [gene_biotype:protein_coding transcript_biotype:protein_coding]	chr11	100	100	0		0	ENSRNOT00000047347	D4AAC3
TC0600002868.rn.2	5.44	8.51	0.29	0.11	T	T	-8.39	1.18E-12	3.42E-09	T	NM_001106746; NM_001199167; NM_001199168; ENSRNOT00000009086	Acyp1	acylphosphatase 1, erythrocyte (common) type	chr6	-	Coding	109097065	109110251	0; 0; 0; 0; 0; 0; 0; 0; 0	299203	10	6q31	NM_001106746; NM_001199167; NM_001199168; ENSRNOT00000009086; Acyp1.aSep08; Acyp1.bSep08; Acyp1.cSep08; mRNARGD4124711_1; mRNARGD6555688_1; mRNARGD6555689_1; mRNARGD7713923_1; mRNARGD7713924_1; TCONS_00094154; TCONS_00096093	RefSeq; ENSEMBL; Ace View; Rat Genome Database; Chalmel	Rattus norvegicus acylphosphatase 1, erythrocyte (common) type (Acyp1), transcript variant 1, mRNA.; Rattus norvegicus acylphosphatase 1, erythrocyte (common) type (Acyp1), transcript variant 2, mRNA.; Rattus norvegicus acylphosphatase 1, erythrocyte (common) type (Acyp1), transcript variant 3, mRNA.; acylphosphatase 1, erythrocyte (common) type [gene_biotype:protein_coding transcript_biotype:pro…	chr6	100	100	0		0	NM_001106746; NM_001199167; NM_001199168; ENSRNOT00000009086	D4A6X4	NM_001106746; NM_001199167; NM_001199168; ENSRNOT00000009086	Rn.3465	brain| eye| heart| kidney| adult	NM_001106746; NM_001199167; NM_001199168; ENSRNOT00000009086	GO:0008152	metabolic process	inferred from electronic annotation	NM_001106746; NM_001199167; NM_001199168; ENSRNOT00000009086	GO:0070062	extracellular exosome	not recorded	NM_001106746; NM_001199167; NM_001199168; ENSRNOT00000009086	GO:0003998; GO:0016787	acylphosphatase activity; hydrolase activity	not recorded; inferred from electronic annotation
TC0800001600.rn.2	6.86	9.93	0.67	2.35	T	T	-8.39	0.0042	0.013	T	NM_012606; ENSRNOT00000028458; BC081832	Myl3	myosin, light chain 3, alkali; ventricular, skeletal, slow	chr8	+	Coding	119007335	119037226	0; 0; 0; 0; 0; 0; 0; 0; 0	24585	10	8q32	NM_012606; ENSRNOT00000028458; BC081832; mRNARGD2791320_1; mRNARGD7653851_1; Myl3.aSep08; Myl3.bSep08	RefSeq; ENSEMBL; GenBank; Rat Genome Database; Ace View	Rattus norvegicus myosin, light chain 3, alkali; ventricular, skeletal, slow (Myl3), mRNA.; myosin, light chain 3, alkali; ventricular, skeletal, slow [gene_biotype:protein_coding transcript_biotype:protein_coding]; Rattus norvegicus myosin, light chain 3, alkali; ventricular, skeletal, slow, mRNA (cDNA clone MGC:93574 IMAGE:7192037), complete cds.; ENCODES a protein that exhibits motor activity …	chr8	100	100	0		0	NM_012606; ENSRNOT00000028458; BC081832	P16409	NM_012606; ENSRNOT00000028458; BC081832	Rn.1955	connective tissue| embryonic tissue| eye| heart| muscle| prostate| spleen| juvenile| adult	NM_012606; ENSRNOT00000028458; BC081832	GO:0002026; GO:0006936; GO:0006942; GO:0007519; GO:0055010; GO:0060048; GO:0008152	regulation of the force of heart contraction; muscle contraction; regulation of striated muscle contraction; skeletal muscle tissue development; ventricular cardiac muscle tissue morphogenesis; cardiac muscle contraction; metabolic process	inferred from electronic annotation; not recorded; traceable author statement; inferred from expression pattern; inferred from direct assay	NM_012606; ENSRNOT00000028458; BC081832	GO:0016459; GO:0031672; GO:0031674	myosin complex; A band; I band	inferred from direct assay; inferred from electronic annotation; not recorded	NM_012606; ENSRNOT00000028458; BC081832	GO:0003774; GO:0003785; GO:0005509	motor activity; actin monomer binding; calcium ion binding	inferred from direct assay; inferred from electronic annotation; not recorded	NM_012606; ENSRNOT00000028458; BC081832
TC1400002342.rn.2	6.91	9.98	0.63	0.44	T	T	-8.38	9.52E-09	3.98E-07	T	NM_033235; ENSRNOT00000011429; BC059124	Mdh1	malate dehydrogenase 1, NAD (soluble)	chr14	-	Coding	106378025	106393663	0; 0; 0; 0; 0; 0; 0; 0; 0	24551	10	14q22	NM_033235; ENSRNOT00000011429; BC059124; Mdh1.aSep08; Mdh1.bSep08-unspliced; Mdh1.cSep08; mRNARGD2791880_1; TCONS_00033376	RefSeq; ENSEMBL; GenBank; Ace View; Rat Genome Database; Chalmel	Rattus norvegicus malate dehydrogenase 1, NAD (soluble) (Mdh1), transcript variant 1, mRNA.; malate dehydrogenase 1, NAD (soluble) [gene_biotype:protein_coding transcript_biotype:protein_coding]; Rattus norvegicus malate dehydrogenase 1, NAD (soluble), mRNA (cDNA clone MGC:72755 IMAGE:6921518), complete cds.; malate dehydrogenase 1, NAD (soluble); ENCODES a protein that exhibits L-malate dehydrog…	chr14	100	100	0		0	NM_033235; ENSRNOT00000011429; BC059124	O88989	NM_033235; ENSRNOT00000011429; BC059124	Rn.13492	adipose tissue| adrenal gland| brain| connective tissue| dorsal root ganglion| embryonic tissue| eye| heart| kidney| liver| lung| muscle| nerve| ovary| pancreas| pineal gland| pituitary gland| placenta| prostate| spleen| thymus|tailbud embryo| metamorphosing embryo| fetus| juvenile| adult	NM_033235; ENSRNOT00000011429; BC059124	GO:0002230; GO:0005975; GO:0006099; GO:0006107; GO:0006108; GO:0006734; GO:0019674; GO:0098779; GO:0098792; GO:0019752; GO:0055114	positive regulation of defense response to virus by host; carbohydrate metabolic process; tricarboxylic acid cycle; oxaloacetate metabolic process; malate metabolic process; NADH metabolic process; NAD metabolic process; mitophagy in response to mitochondrial depolarization; xenophagy; carboxylic acid metabolic process; oxidation-reduction process	inferred from electronic annotation; not recorded; inferred from direct assay	NM_033235; ENSRNOT00000011429; BC059124	GO:0005615; GO:0005737; GO:0005739; GO:0005813; GO:0043209; GO:0070062	extracellular space; cytoplasm; mitochondrion; centrosome; myelin sheath; extracellular exosome	inferred from electronic annotation; not recorded	NM_033235; ENSRNOT00000011429; BC059124	GO:0016615; GO:0030060; GO:0051287; GO:0003824; GO:0016491; GO:0016616	malate dehydrogenase activity; L-malate dehydrogenase activity; NAD binding; catalytic activity; oxidoreductase activity; oxidoreductase activity, acting on the CH-OH group of donors, NAD or NADP as acceptor	inferred from direct assay; inferred from electronic annotation	NM_033235; ENSRNOT00000011429; BC059124
TC0300004164.rn.2	6.5	9.56	0.78	0.32	T	T	-8.33	6.77E-09	3.05E-07	T	NM_053581; ENSRNOT00000009681; BC079113	Idh3B	isocitrate dehydrogenase 3 (NAD+) beta	chr3	-	Coding	122807634	122813600	0; 0; 0; 0; 0; 0; 0; 0; 0	94173	10	3q36	NM_053581; ENSRNOT00000009681; BC079113; Idh3B.aSep08; Idh3B.bSep08; mRNARGD2376033_1; mRNARGD7687025_1; mRNARGD7687026_1; TCONS_00070171; TCONS_00073026; TCONS_00075339	RefSeq; ENSEMBL; GenBank; Ace View; Rat Genome Database; Chalmel	Rattus norvegicus isocitrate dehydrogenase 3 (NAD+) beta (Idh3B), mRNA.; isocitrate dehydrogenase 3 (NAD+) beta [gene_biotype:protein_coding transcript_biotype:protein_coding]; Rattus norvegicus isocitrate dehydrogenase 3 (NAD+) beta, mRNA (cDNA clone MGC:94111 IMAGE:7126029), complete cds.; isocitrate dehydrogenase 3 (NAD+) beta; ENCODES a protein that exhibits isocitrate dehydrogenase (NAD+) ac…	chr3	100	100	0		0	NM_053581; ENSRNOT00000009681; BC079113	Q68FX0; Q99NA6	NM_053581; ENSRNOT00000009681; BC079113	Rn.1093	adipose tissue| adrenal gland| brain| colon| connective tissue| dorsal root ganglion| embryonic tissue| eye| heart| kidney| liver| lung| muscle| ovary| pancreas| placenta| prostate| spleen| vibrissa|tailbud embryo| metamorphosing embryo| fetus| juvenile| adult	NM_053581; ENSRNOT00000009681; BC079113	GO:0006099; GO:0006102; GO:0006103; GO:0006734; GO:0055114	tricarboxylic acid cycle; isocitrate metabolic process; 2-oxoglutarate metabolic process; NADH metabolic process; oxidation-reduction process	inferred from direct assay; inferred from electronic annotation	NM_053581; ENSRNOT00000009681; BC079113	GO:0005634; GO:0005739; GO:0005962	nucleus; mitochondrion; mitochondrial isocitrate dehydrogenase complex (NAD+)	inferred from electronic annotation; not recorded; inferred by curator	NM_053581; ENSRNOT00000009681; BC079113	GO:0000287; GO:0004449; GO:0051287; GO:0016491; GO:0016616; GO:0046872	magnesium ion binding; isocitrate dehydrogenase (NAD+) activity; NAD binding; oxidoreductase activity; oxidoreductase activity, acting on the CH-OH group of donors, NAD or NADP as acceptor; metal ion binding	inferred from electronic annotation; inferred from direct assay	NM_053581; ENSRNOT00000009681; BC079113
TC0300000975.rn.2	5.22	8.27	0.21	0.29	F	T	-8.3	4.10E-12	6.34E-09	F	NM_172074; ENSRNOT00000010619; BC091116	Timm10	translocase of inner mitochondrial membrane 10 homolog (yeast)	chr3	+	Coding	72226572	72230087	0; 0; 0; 0; 0; 0; 0; 0; 0	64464	10	3q24	NM_172074; ENSRNOT00000010619; BC091116; mRNARGD2581583_1; mRNARGD7550861_1; mRNARGD7550862_1; TCONS_00068939; Timm10.aSep08; Timm10.bSep08; Timm10.cSep08	RefSeq; ENSEMBL; GenBank; Rat Genome Database; Chalmel; Ace View	Rattus norvegicus translocase of inner mitochondrial membrane 10 homolog (yeast) (Timm10), mRNA.; translocase of inner mitochondrial membrane 10 homolog (yeast) [gene_biotype:protein_coding transcript_biotype:protein_coding]; Rattus norvegicus translocase of inner mitochondrial membrane 10 homolog (yeast), mRNA (cDNA clone MGC:108564 IMAGE:7366212), complete cds.; ENCODES a protein that exhibits …	chr3	100	100	0		0	NM_172074; ENSRNOT00000010619; BC091116	P62074	NM_172074; ENSRNOT00000010619; BC091116	Rn.8106	adrenal gland| brain| dorsal root ganglion| eye| heart| kidney| liver| lung| placenta| spleen| juvenile| adult	NM_172074; ENSRNOT00000010619; BC091116	GO:0045039; GO:0072321; GO:0006810; GO:0015031	protein import into mitochondrial inner membrane; chaperone-mediated protein transport; transport; protein transport	not recorded; inferred from electronic annotation	NM_172074; ENSRNOT00000010619; BC091116	GO:0005739; GO:0005743; GO:0042719; GO:0016020	mitochondrion; mitochondrial inner membrane; mitochondrial intermembrane space protein transporter complex; membrane	not recorded; inferred from electronic annotation	NM_172074; ENSRNOT00000010619; BC091116	GO:0005215; GO:0008565; GO:0042803; GO:0046872; GO:0051087; GO:0005515	transporter activity; protein transporter activity; protein homodimerization activity; metal ion binding; chaperone binding; protein binding	not recorded; inferred from electronic annotation
TC0300001531.rn.2	5.77	8.83	0.4	0.08	T	T	-8.29	7.19E-12	7.27E-09	T	NM_017117; ENSRNOT00000011761	Capn3	calpain 3	chr3	+	Coding	112228618	112278408	0; 0; 0; 0; 0; 0; 0; 0; 0	29155	10	3q35	NM_017117; ENSRNOT00000011761; Capn3.aSep08; Capn3.bSep08; mRNARGD2632635_1; mRNARGD7653871_1; mRNARGD7653872_1; mRNARGD7653873_1	RefSeq; ENSEMBL; Ace View; Rat Genome Database	Rattus norvegicus calpain 3 (Capn3), mRNA.; calpain 3 [gene_biotype:protein_coding transcript_biotype:protein_coding]; calpain 3; ENCODES a protein that exhibits calcium-dependent cysteine-type endopeptidase activity AND enzyme binding AND peptidase activity AND INVOLVED IN proteolysis AND response to calcium ion AND response to drug AND ASSOCIATED WITH Carcinoma Hepatocellular AND Limb-girdle mu…	chr3	100	100	0		0	NM_017117; ENSRNOT00000011761	P16259; O08702; O70376; Q9R113; Q9QZF9; O70482; F1LSQ2	NM_017117; ENSRNOT00000011761	Rn.9726	colon| spleen| fetus	NM_017117; ENSRNOT00000011761	GO:0001896; GO:0006461; GO:0006508; GO:0014718; GO:0014850; GO:0030239; GO:0033234; GO:0042493; GO:0043066; GO:0043122; GO:0045214; GO:0045661; GO:0045862; GO:0045892; GO:0045893; GO:0050790; GO:0051092; GO:0051281; GO:0051592; GO:0061061; GO:0070315; GO:0071277; GO:0071472; GO:0072657; GO:0097264; GO:1990091; GO:2001015	autolysis; protein complex assembly; proteolysis; positive regulation of satellite cell activation involved in skeletal muscle regeneration; response to muscle activity; myofibril assembly; negative regulation of protein sumoylation; response to drug; negative regulation of apoptotic process; regulation of I-kappaB kinase/NF-kappaB signaling; sarcomere organization; regulation of myoblast differe…	inferred from electronic annotation; not recorded; inferred from sequence or structural similarity; inferred from direct assay; traceable author statement; inferred from expression pattern	NM_017117; ENSRNOT00000011761	GO:0005622; GO:0005634; GO:0005737; GO:0005829; GO:0005886; GO:0030016; GO:0030018; GO:0030315; GO:0043234	intracellular; nucleus; cytoplasm; cytosol; plasma membrane; myofibril; Z disc; T-tubule; protein complex	inferred from electronic annotation; inferred from direct assay; not recorded; inferred from sequence or structural similarity	NM_017117; ENSRNOT00000011761	GO:0003824; GO:0004198; GO:0005102; GO:0005509; GO:0005515; GO:0008233; GO:0008307; GO:0019899; GO:0031402; GO:0031432; GO:0032947; GO:0055103; GO:0008234; GO:0016787; GO:0046872	catalytic activity; calcium-dependent cysteine-type endopeptidase activity; receptor binding; calcium ion binding; protein binding; peptidase activity; structural constituent of muscle; enzyme binding; sodium ion binding; titin binding; protein complex scaffold; ligase regulator activity; cysteine-type peptidase activity; hydrolase activity; metal ion binding	not recorded; inferred from sequence or structural similarity; inferred from direct assay; inferred from electronic annotation; traceable author statement; inferred from physical interaction	NM_017117; ENSRNOT00000011761
TC1500000023.rn.2	5.78	8.83	0.23	0.18	T	T	-8.28	1.03E-12	3.40E-09	T	NM_001007006_2; NM_001162408_2; ENSRNOT00000017663; ENSRNOT00000067781; ENSRNOT00000074545; BC083646_2; BC166532_2; Dusp13.aSep08; Dusp13.bSep08; Dusp13.cSep08; mRNARGD2716971_1; mRNARGD4134879_1; mRNARGD7589500_1; mRNARGD7589501_1; mRNARGD7589502_1; mRNARGD7589503_1; TCONS_00040236; TCONS_00040237	Dusp13	dual specificity phosphatase 13 (Dusp13), transcript variant 2, mRNA; dual specificity phosphatase 13; dual specificity phosphatase 13, mRNA (cDNA clone MGC:94474 IMAGE:7135038), complete cds.; dual specificity phosphatase 13, mRNA (cDNA clone MGC:188125 IMAGE:7190084), complete cds.; ENCODES a protein that exhibits protein tyrosine/serine/threonine phosphatase activity (ortholog) AND INVOLVED IN…	chr15	+	Coding	2733092	2748459	0; 0; 0; 0; 0; 0; 0; 0; 0	361002	10	15p16	NM_001007006_2; NM_001162408_2; ENSRNOT00000017663; ENSRNOT00000067781; ENSRNOT00000074545; BC083646_2; BC166532_2; Dusp13.aSep08; Dusp13.bSep08; Dusp13.cSep08; mRNARGD2716971_1; mRNARGD4134879_1; mRNARGD7589500_1; mRNARGD7589501_1; mRNARGD7589502_1; mRNARGD7589503_1; TCONS_00040236; TCONS_00040237	RefSeq; ENSEMBL; GenBank; Ace View; Rat Genome Database; Chalmel	dual specificity phosphatase 13 (Dusp13), transcript variant 2, mRNA; dual specificity phosphatase 13 [gene_biotype:protein_coding transcript_biotype:protein_coding]; dual specificity protein phosphatase isoform MDSP-like [gene_biotype:protein_coding transcript_biotype:protein_coding]; dual specificity phosphatase 13, mRNA (cDNA clone MGC:94474 IMAGE:7135038), complete cds.; dual specificity phos…	chr15	100	100	0		0	ENSRNOT00000017663; ENSRNOT00000067781; ENSRNOT00000074545	A0A0G2K9N1; B2RYA2; Q5XIN2; M0R587	ENSRNOT00000017663; ENSRNOT00000067781; ENSRNOT00000074545	Rn.137327	connective tissue| heart| muscle| placenta| testis| adult	ENSRNOT00000017663; ENSRNOT00000067781; ENSRNOT00000074545	GO:0035335; GO:0006470; GO:0016311	peptidyl-tyrosine dephosphorylation; protein dephosphorylation; dephosphorylation	inferred from electronic annotation	ENSRNOT00000017663; ENSRNOT00000067781; ENSRNOT00000074545	GO:0005737; GO:0016021; GO:0016020	cytoplasm; integral component of membrane; membrane	not recorded; inferred from electronic annotation	ENSRNOT00000017663; ENSRNOT00000067781; ENSRNOT00000074545	GO:0004725; GO:0008138; GO:0016787; GO:0016791	protein tyrosine phosphatase activity; protein tyrosine/serine/threonine phosphatase activity; hydrolase activity; phosphatase activity	inferred from electronic annotation; not recorded
TC0100008117.rn.2	6.56	9.6	0.49	0.29	T	T	-8.23	8.10E-11	2.09E-08	T	NM_001004220; ENSRNOT00000024083; BC079351	Etfb	electron-transfer-flavoprotein, beta polypeptide	chr1	-	Coding	98472774	98486972	0; 0; 0; 0; 0; 0; 0; 0; 0	292845	10	1q22	NM_001004220; ENSRNOT00000024083; BC079351; Etfb.aSep08; Etfb.cSep08; mRNARGD2463951_1; TCONS_00000533	RefSeq; ENSEMBL; GenBank; Ace View; Rat Genome Database; Chalmel	Rattus norvegicus electron-transfer-flavoprotein, beta polypeptide (Etfb), mRNA.; electron-transfer-flavoprotein, beta polypeptide [gene_biotype:protein_coding transcript_biotype:protein_coding]; Rattus norvegicus electron-transfer-flavoprotein, beta polypeptide, mRNA (cDNA clone MGC:94808 IMAGE:7108112), complete cds.; electron-transfer-flavoprotein, beta polypeptide; ENCODES a protein that exhi…	chr1	100	100	0		0	NM_001004220; ENSRNOT00000024083; BC079351	Q68FU3	NM_001004220; ENSRNOT00000024083; BC079351	Rn.60152	adipose tissue| brain| colon| connective tissue| dorsal root ganglion| embryonic tissue| eye| heart| kidney| liver| lung| muscle| ovary| pancreas| placenta| prostate| small intestine| spleen| fetus| juvenile| adult	NM_001004220; ENSRNOT00000024083; BC079351	GO:0033539; GO:0055114; GO:0008150	fatty acid beta-oxidation using acyl-CoA dehydrogenase; oxidation-reduction process; biological_process	not recorded; inferred from electronic annotation; no biological data available; inferred from sequence or structural similarity	NM_001004220; ENSRNOT00000024083; BC079351	GO:0005739; GO:0005759; GO:0043231; GO:0070062; GO:0005575	mitochondrion; mitochondrial matrix; intracellular membrane-bounded organelle; extracellular exosome; cellular_component	not recorded; inferred from electronic annotation; no biological data available; inferred from sequence or structural similarity	NM_001004220; ENSRNOT00000024083; BC079351	GO:0009055; GO:0003674	electron carrier activity; molecular_function	inferred from electronic annotation; not recorded; no biological data available; inferred from sequence or structural similarity
TC0300002821.rn.2	6.62	9.66	0.56	0.38	T	T	-8.23	1.72E-08	5.94E-07	T	NM_001004085; ENSRNOT00000065128; BC083616	Crat	carnitine O-acetyltransferase	chr3	-	Coding	8967657	8982506	0; 0; 0; 0; 0; 0; 0; 0; 0	311849	10	3p12	NM_001004085; ENSRNOT00000065128; BC083616; Crat.aSep08; Crat.bSep08; Crat.cSep08; Crat.dSep08; Crat.eSep08; mRNARGD2745355_1; mRNARGD7630152_1; mRNARGD7630153_1; TCONS_00069686; TCONS_00072646; TCONS_00072647; TCONS_00075006	RefSeq; ENSEMBL; GenBank; Ace View; Rat Genome Database; Chalmel	Rattus norvegicus carnitine O-acetyltransferase (Crat), mRNA.; carnitine O-acetyltransferase [gene_biotype:protein_coding transcript_biotype:protein_coding]; Rattus norvegicus carnitine acetyltransferase, mRNA (cDNA clone MGC:94385 IMAGE:7133847), complete cds.; carnitine O-acetyltransferase; ENCODES a protein that exhibits carnitine O-acetyltransferase activity AND receptor binding (ortholog) AN…	chr3	100	100	0		0	NM_001004085; ENSRNOT00000065128; BC083616	Q704S8; A0A0H2UI21	NM_001004085; ENSRNOT00000065128; BC083616	Rn.6249	adrenal gland| brain| dorsal root ganglion| eye| heart| kidney| liver| muscle| ovary| pancreas| pituitary gland| placenta| prostate| small intestine| testis| thymus| metamorphosing embryo| juvenile| adult	NM_001004085; ENSRNOT00000065128; BC083616	GO:0006631; GO:0006810; GO:0019254; GO:0006629	fatty acid metabolic process; transport; carnitine metabolic process, CoA-linked; lipid metabolic process	inferred from direct assay; inferred from electronic annotation; not recorded	NM_001004085; ENSRNOT00000065128; BC083616	GO:0005739; GO:0005743; GO:0005777; GO:0005783; GO:0016020	mitochondrion; mitochondrial inner membrane; peroxisome; endoplasmic reticulum; membrane	not recorded; traceable author statement; inferred from electronic annotation	NM_001004085; ENSRNOT00000065128; BC083616	GO:0004092; GO:0005102; GO:0016746; GO:0016740	carnitine O-acetyltransferase activity; receptor binding; transferase activity, transferring acyl groups; transferase activity	inferred from direct assay; not recorded; inferred from electronic annotation
TC0700001509.rn.2	6.6	9.64	0.47	0.35	T	T	-8.22	7.67E-10	6.94E-08	T	NM_024398; ENSRNOT00000038612; BC061999	Aco2	aconitase 2, mitochondrial	chr7	+	Coding	123101943	123145608	0; 0; 0; 0; 0; 0; 0; 0; 0	79250	10	7q34	NM_024398; ENSRNOT00000038612; BC061999; Aco2.aSep08; Aco2.bSep08; Aco2.cSep08; Aco2.dSep08; mRNARGD2478798_1; TCONS_00099549; TCONS_00106103	RefSeq; ENSEMBL; GenBank; Ace View; Rat Genome Database; Chalmel	Rattus norvegicus aconitase 2, mitochondrial (Aco2), mRNA.; aconitase 2, mitochondrial [gene_biotype:protein_coding transcript_biotype:protein_coding]; Rattus norvegicus aconitase 2, mitochondrial, mRNA (cDNA clone MGC:72424 IMAGE:5621226), complete cds.; aconitase 2, mitochondrial; ENCODES a protein that exhibits 3 iron 4 sulfur cluster binding AND 4 iron 4 sulfur cluster binding AND aconitate h…	chr7	100	100	0		0	NM_024398; ENSRNOT00000038612; BC061999	Q9ER34	NM_024398; ENSRNOT00000038612; BC061999	Rn.43737	adipose tissue| adrenal gland| brain| colon| connective tissue| dorsal root ganglion| embryonic tissue| eye| heart| kidney| liver| lung| muscle| ovary| pancreas| pituitary gland| placenta| prostate| small intestine| spleen| testis| thymus| vibrissa|tailbud embryo| metamorphosing embryo| fetus| juvenile| adult	NM_024398; ENSRNOT00000038612; BC061999	GO:0006099; GO:0006101; GO:0006102; GO:0008152	tricarboxylic acid cycle; citrate metabolic process; isocitrate metabolic process; metabolic process	inferred from direct assay; inferred from electronic annotation; not recorded	NM_024398; ENSRNOT00000038612; BC061999	GO:0005634; GO:0005739; GO:0043209	nucleus; mitochondrion; myelin sheath	inferred from electronic annotation; not recorded; inferred from direct assay	NM_024398; ENSRNOT00000038612; BC061999	GO:0003994; GO:0005506; GO:0005515; GO:0051538; GO:0051539; GO:0016829; GO:0046872; GO:0051536	aconitate hydratase activity; iron ion binding; protein binding; 3 iron, 4 sulfur cluster binding; 4 iron, 4 sulfur cluster binding; lyase activity; metal ion binding; iron-sulfur cluster binding	inferred from direct assay; not recorded; inferred from electronic annotation; inferred from physical interaction	NM_024398; ENSRNOT00000038612; BC061999
TC0500000625.rn.2	5.12	8.15	0.86	0.28	T	T	-8.21	5.34E-08	1.41E-06	T	NM_001107931; ENSRNOT00000010561	Murc	muscle-related coiled-coil protein	chr5	+	Coding	64413005	64420849	0; 0; 0; 0; 0; 0; 0; 0; 0	313225	10	5q22	NM_001107931; ENSRNOT00000010561; mRNARGD4124530_1; Murc.aSep08; TCONS_00092127	RefSeq; ENSEMBL; Rat Genome Database; Ace View; Chalmel	Rattus norvegicus muscle-related coiled-coil protein (Murc), mRNA.; muscle-related coiled-coil protein [gene_biotype:protein_coding transcript_biotype:protein_coding]; INVOLVED IN positive regulation of transcription from RNA polymerase II promoter (ortholog) AND FOUND IN cytoplasm (ortholog) AND Z disc (ortholog) AND INTERACTS WITH chlorpyrifos AND furan AND (-)-epigallocatechin 3-gallate (ortho…	chr5	100	100	0		0	NM_001107931; ENSRNOT00000010561	B1PRL5	NM_001107931; ENSRNOT00000010561	Rn.218700		NM_001107931; ENSRNOT00000010561	GO:0006351; GO:0007517; GO:0010468; GO:0030154; GO:0045944; GO:0006355; GO:0007275	transcription, DNA-templated; muscle organ development; regulation of gene expression; cell differentiation; positive regulation of transcription from RNA polymerase II promoter; regulation of transcription, DNA-templated; multicellular organismal development	inferred from electronic annotation; not recorded	NM_001107931; ENSRNOT00000010561	GO:0005737; GO:0030018; GO:0030017	cytoplasm; Z disc; sarcomere	not recorded; inferred from electronic annotation
TC0500001400.rn.2	4.6	7.63	0.37	0.22	F	T	-8.2	2.64E-11	1.19E-08	F	NM_001107976; ENSRNOT00000020524	Nt5c1a	5-nucleotidase, cytosolic IA	chr5	+	Coding	140888986	140907750	0; 0; 0; 0; 0; 0; 0; 0; 0	313574	10	5q36	NM_001107976; ENSRNOT00000020524; mRNARGD4122307_1; mRNARGD7649415_1; Nt5c1a.aSep08; kywo.aSep08-unspliced	RefSeq; ENSEMBL; Rat Genome Database; Ace View	Rattus norvegicus 5-nucleotidase, cytosolic IA (Nt5c1a), mRNA.; 5'-nucleotidase, cytosolic IA [gene_biotype:protein_coding transcript_biotype:protein_coding]; ENCODES a protein that exhibits 5'-nucleotidase activity AND INVOLVED IN adenosine metabolic process AND dephosphorylation AND purine nucleoside monophosphate catabolic process (ortholog) AND PARTICIPATES IN monoterpenoid biosynthetic pathw…	chr5	100	100	0		0	NM_001107976; ENSRNOT00000020524	D3ZVD3	NM_001107976; ENSRNOT00000020524	Rn.105265	prostate	NM_001107976; ENSRNOT00000020524	GO:0009117; GO:0009128; GO:0016311; GO:0046085	nucleotide metabolic process; purine nucleoside monophosphate catabolic process; dephosphorylation; adenosine metabolic process	inferred from electronic annotation; not recorded; inferred from direct assay	NM_001107976; ENSRNOT00000020524	GO:0005829; GO:0005737	cytosol; cytoplasm	not recorded; inferred from electronic annotation	NM_001107976; ENSRNOT00000020524	GO:0000166; GO:0000287; GO:0008253	nucleotide binding; magnesium ion binding; 5'-nucleotidase activity	inferred from electronic annotation; inferred from direct assay; not recorded
TC0800003059.rn.2	7.08	10.11	0.66	0.16	T	T	-8.19	1.50E-09	1.09E-07	T	NM_012600; ENSRNOT00000013244	Me1	malic enzyme 1, NADP(+)-dependent, cytosolic	chr8	-	Coding	94252839	94368834	0; 0; 0; 0; 0; 0; 0; 0; 0	24552	10	8q31	NM_012600; ENSRNOT00000013244; Me1.bSep08; mRNARGD2791850_1; TCONS_00108175	RefSeq; ENSEMBL; Ace View; Rat Genome Database; Chalmel	Rattus norvegicus malic enzyme 1, NADP(+)-dependent, cytosolic (Me1), mRNA.; malic enzyme 1, NADP(+)-dependent, cytosolic [gene_biotype:protein_coding transcript_biotype:protein_coding]; malic enzyme 1, NADP(+)-dependent, cytosolic; ENCODES a protein that exhibits malate dehydrogenase (decarboxylating) (NADP+) activity AND malic enzyme activity AND NADP binding AND INVOLVED IN response to hormone…	chr8	100	100	0		0	ENSRNOT00000013244	F1LQQ1	NM_012600; ENSRNOT00000013244	Rn.3519	adipose tissue| adrenal gland| brain| colon| connective tissue| dorsal root ganglion| eye| heart| kidney| liver| lung| muscle| ovary| pancreas| prostate| small intestine| thymus| vibrissa|tailbud embryo| fetus| juvenile| adult	NM_012600; ENSRNOT00000013244	GO:0006108; GO:0009725; GO:0051262; GO:0055114; GO:1902031	malate metabolic process; response to hormone; protein tetramerization; oxidation-reduction process; regulation of NADP metabolic process	inferred from electronic annotation; not recorded; inferred from sequence or structural similarity; inferred from direct assay	NM_012600; ENSRNOT00000013244	GO:0005739; GO:0005829	mitochondrion; cytosol	inferred from direct assay; not recorded	NM_012600; ENSRNOT00000013244	GO:0004470; GO:0004471; GO:0004473; GO:0008948; GO:0030145; GO:0046872; GO:0050661; GO:0051287; GO:0016491	malic enzyme activity; malate dehydrogenase (decarboxylating) (NAD+) activity; malate dehydrogenase (decarboxylating) (NADP+) activity; oxaloacetate decarboxylase activity; manganese ion binding; metal ion binding; NADP binding; NAD binding; oxidoreductase activity	inferred from direct assay; not recorded; inferred from sequence or structural similarity; inferred from electronic annotation
TC1700001950.rn.2	6.71	9.74	0.47	0.06	T	T	-8.18	4.13E-11	1.49E-08	T	NM_001108416; ENSRNOT00000025037; ENSRNOT00000064331	Svil	supervillin	chr17	-	Coding	55230298	55425983	0; 0; 0; 0; 0; 0; 0; 0; 0	361256	10	17q12.1	NM_001108416; ENSRNOT00000025037; ENSRNOT00000064331; ENSRNOT00000050687; mRNARGD4133292_1; mRNARGD7595432_1; mRNARGD7595433_1; mRNARGD7595434_1; mRNARGD7595435_1; mRNARGD7595436_1; mRNARGD7595437_1; mRNARGD7595438_1; mRNARGD7595439_1; mRNARGD7595440_1; mRNARGD7595441_1; mRNARGD7595442_1; mRNARGD7595443_1; mRNARGD7595444_1; Svil.aSep08; Svil.bSep08; Svil.cSep08; Svil.dSep08; TCONS_00045255; TCONS…	RefSeq; ENSEMBL; Rat Genome Database; Ace View; Chalmel	Rattus norvegicus supervillin (Svil), mRNA.; supervillin [gene_biotype:protein_coding transcript_biotype:protein_coding]; supervillin; ENCODES a protein that exhibits actin filament binding (ortholog) AND INVOLVED IN skeletal muscle tissue development (ortholog) AND FOUND IN actin cytoskeleton (ortholog) AND costamere (ortholog) AND cytoplasm (ortholog) AND INTERACTS WITH 2 3 7 8-tetrachlorodiben…	chr17	100	100	0		0	NM_001108416; ENSRNOT00000025037; ENSRNOT00000064331	F1M155; D3ZEZ9	NM_001108416; ENSRNOT00000025037; ENSRNOT00000064331	Rn.36337	adipose tissue| brain| colon| dorsal root ganglion| eye| heart| kidney| lung| muscle| ovary| placenta| prostate| small intestine| thymus|tailbud embryo| fetus| juvenile| adult	NM_001108416; ENSRNOT00000025037; ENSRNOT00000064331	GO:0007010; GO:0007519	cytoskeleton organization; skeletal muscle tissue development	inferred from electronic annotation; not recorded	NM_001108416; ENSRNOT00000025037; ENSRNOT00000064331	GO:0005634; GO:0005737; GO:0005886; GO:0005925; GO:0015629; GO:0043034	nucleus; cytoplasm; plasma membrane; focal adhesion; actin cytoskeleton; costamere	inferred from electronic annotation; not recorded	NM_001108416; ENSRNOT00000025037; ENSRNOT00000064331	GO:0003779; GO:0051015; GO:0005515	actin binding; actin filament binding; protein binding	inferred from electronic annotation; not recorded
TC0400000482.rn.2	4.46	7.49	0.18	1.11	F	T	-8.16	8.38E-07	1.23E-05	F	NM_001100964_2; BC128755_2; mRNARGD6501530_1	Lmod2; LOC100909784	leiomodin 2 (cardiac) (Lmod2), mRNA; leiomodin 2 (cardiac), mRNA (cDNA clone MGC:156737 IMAGE:7104774), complete cds.; INTERACTS WITH valproic acid (ortholog)	chr4	+	Coding	51661595	51669309	0; 0; 0; 0; 0; 0; 0; 0; 0		10		NM_001100964_2; BC128755_2; mRNARGD6501530_1; ENSRNOT00000072470	RefSeq; GenBank; Rat Genome Database; ENSEMBL	leiomodin 2 (cardiac) (Lmod2), mRNA; leiomodin 2 (cardiac), mRNA (cDNA clone MGC:156737 IMAGE:7104774), complete cds.; INTERACTS WITH valproic acid (ortholog); leiomodin-2-like [gene_biotype:protein_coding transcript_biotype:protein_coding]	chr4	100	100	0		0	ENSRNOT00000072470	C5NMH2				ENSRNOT00000072470	GO:0051694	pointed-end actin filament capping	inferred from electronic annotation					ENSRNOT00000072470	GO:0005523	tropomyosin binding	inferred from electronic annotation
TC1000003342.rn.2	6.38	9.4	0.51	0.19	T	T	-8.12	9.42E-11	2.18E-08	T	ENSRNOT00000011446; mRNARGD2493182_1	LOC100361067	proteasome subunit alpha type-3-like [Source:RGD Symbol;Acc:2320893]; ENCODES a protein that exhibits threonine-type endopeptidase activity (inferred) AND INVOLVED IN ubiquitin-dependent protein catabolic process (inferred) AND FOUND IN cytoplasm (inferred) AND nucleus (inferred) AND proteasome core complex alpha-subunit complex (inferred) AND INTERACTS WITH cyclosporin A (ortholog) AND doxorubic…	chr10	-	Coding	65835079	65836264	0; 0; 0; 0; 0; 0; 0; 0; 0		10		ENSRNOT00000011446; mRNARGD2493182_1; Proteasome.0.aSep08-unspliced	ENSEMBL; Rat Genome Database; Ace View	proteasome subunit alpha type-3-like [gene_biotype:processed_pseudogene transcript_biotype:processed_pseudogene]; ENCODES a protein that exhibits threonine-type endopeptidase activity (inferred) AND INVOLVED IN ubiquitin-dependent protein catabolic process (inferred) AND FOUND IN cytoplasm (inferred) AND nucleus (inferred) AND proteasome core complex alpha-subunit complex (inferred) AND INTERACTS…	chr10	100	100	0		0
TC0100002451.rn.2	4.94	7.93	0.47	0.19	F	T	-7.98	5.63E-11	1.72E-08	F	NM_001024751; ENSRNOT00000048020; BC097403	Sox6	SRY box 6	chr1	+	Multiple_Complex	185568565	186187046	0; 0; 0; 0; 0; 0; 0; 0; 0	293165	10	1q34	NM_001024751; ENSRNOT00000048020; BC097403; mRNARGD2427536_1; mRNARGD7508222_1; mRNARGD7567481_1; mRNARGD7567482_1; mRNARGD7567483_1; mRNARGD7567484_1; mRNARGD7567485_1; mRNARGD7567486_1; mRNARGD7567487_1; mRNARGD7567488_1; Sox6.aSep08; TCONS_00010207; TCONS_00012611; TCONS_00012613	RefSeq; ENSEMBL; GenBank; Rat Genome Database; Ace View; Chalmel	Rattus norvegicus SRY (sex determining region Y)-box 6 (Sox6), mRNA.; SRY (sex determining region Y)-box 6 [gene_biotype:protein_coding transcript_biotype:protein_coding]; Rattus norvegicus SRY (sex determining region Y)-box 6, mRNA (cDNA clone MGC:114448 IMAGE:7453944), complete cds.; ENCODES a protein that exhibits DNA binding (ortholog) AND protein heterodimerization activity (ortholog) AND se…	chr1	100	100	0		0	NM_001024751; ENSRNOT00000048020; BC097403	Q4V8G3	NM_001024751; ENSRNOT00000048020; BC097403	Rn.76073	liver| placenta| testis| adult	NM_001024751; ENSRNOT00000048020; BC097403	GO:0000122; GO:0000902; GO:0001701; GO:0006355; GO:0009791; GO:0010468; GO:0016458; GO:0021778; GO:0030097; GO:0030218; GO:0032332; GO:0042692; GO:0045165; GO:0045892; GO:0045893; GO:0045944; GO:0048708; GO:0048709; GO:0048821; GO:0051216; GO:0055007; GO:0061036; GO:0071560; GO:2000741; GO:0007275	negative regulation of transcription from RNA polymerase II promoter; cell morphogenesis; in utero embryonic development; regulation of transcription, DNA-templated; post-embryonic development; regulation of gene expression; gene silencing; oligodendrocyte cell fate specification; hemopoiesis; erythrocyte differentiation; positive regulation of chondrocyte differentiation; muscle cell differentia…	not recorded; inferred from electronic annotation; inferred from mutant phenotype	NM_001024751; ENSRNOT00000048020; BC097403	GO:0005634; GO:0005654	nucleus; nucleoplasm	not recorded	NM_001024751; ENSRNOT00000048020; BC097403	GO:0003677; GO:0003700; GO:0043565; GO:0044212; GO:0046982	DNA binding; transcription factor activity, sequence-specific DNA binding; sequence-specific DNA binding; transcription regulatory region DNA binding; protein heterodimerization activity	inferred from electronic annotation; not recorded
TC1300000985.rn.2	6.98	9.98	0.87	0.17	T	T	-7.96	3.55E-08	1.05E-06	T	NM_001105734; ENSRNOT00000005400	Dusp10	dual specificity phosphatase 10	chr13	+	Coding	104284651	104321455	0; 0; 0; 0; 0; 0; 0; 0; 0	63995	10	13q26	NM_001105734; ENSRNOT00000005400; Dusp10.aSep08; mRNARGD4132225_1; TCONS_00030234	RefSeq; ENSEMBL; Ace View; Rat Genome Database; Chalmel	Rattus norvegicus dual specificity phosphatase 10 (Dusp10), mRNA.; dual specificity phosphatase 10 [gene_biotype:protein_coding transcript_biotype:protein_coding]; dual specificity phosphatase 10; ENCODES a protein that exhibits MAP kinase phosphatase activity (ortholog) AND phosphatase activity (ortholog) AND INVOLVED IN negative regulation of oligodendrocyte differentiation AND response to orga…	chr13	100	100	0		0	NM_001105734; ENSRNOT00000005400	D3ZBG7	NM_001105734; ENSRNOT00000005400	Rn.163239	adult	NM_001105734; ENSRNOT00000005400	GO:0000188; GO:0002819; GO:0006470; GO:0010033; GO:0032496; GO:0032873; GO:0035335; GO:0043508; GO:0044387; GO:0045088; GO:0046329; GO:0048709; GO:0048715; GO:0060266; GO:0090335; GO:0016311	inactivation of MAPK activity; regulation of adaptive immune response; protein dephosphorylation; response to organic substance; response to lipopolysaccharide; negative regulation of stress-activated MAPK cascade; peptidyl-tyrosine dephosphorylation; negative regulation of JUN kinase activity; negative regulation of protein kinase activity by regulation of protein phosphorylation; regulation of …	inferred from electronic annotation; not recorded; inferred from expression pattern; inferred from mutant phenotype	NM_001105734; ENSRNOT00000005400	GO:0005654; GO:0005794; GO:0005575	nucleoplasm; Golgi apparatus; cellular_component	inferred from electronic annotation; not recorded; no biological data available	NM_001105734; ENSRNOT00000005400	GO:0004725; GO:0008138; GO:0016791; GO:0017017; GO:0033549; GO:0003674; GO:0016787	protein tyrosine phosphatase activity; protein tyrosine/serine/threonine phosphatase activity; phosphatase activity; MAP kinase tyrosine/serine/threonine phosphatase activity; MAP kinase phosphatase activity; molecular_function; hydrolase activity	inferred from electronic annotation; not recorded; no biological data available
TC1600000037.rn.2	5.26	8.25	0.99	0.36	T	T	-7.96	8.59E-08	2.01E-06	T	NM_001170749; ENSRNOT00000017995	Asb14	ankyrin repeat and SOCS box-containing 14	chr16	+	Coding	2537221	2556910	0; 0; 0; 0; 0; 0; 0; 0; 0	680076	10	16p16	NM_001170749; ENSRNOT00000017995; Asb14.aSep08; Asb14.bSep08-unspliced; Asb14.cSep08; mRNARGD6694720_1; mRNARGD7611957_1; mRNARGD7611958_1; TCONS_00043900; Ank.7.aSep08	RefSeq; ENSEMBL; Ace View; Rat Genome Database; Chalmel	Rattus norvegicus ankyrin repeat and SOCS box-containing 14 (Asb14), mRNA.; ankyrin repeat and SOCS box-containing 14 [gene_biotype:protein_coding transcript_biotype:protein_coding]; ankyrin repeat and SOCS box-containing 14; INVOLVED IN intracellular signal transduction (inferred) AND protein ubiquitination (inferred) AND INTERACTS WITH lead diacetate AND mercaptopurine AND purine-6-thiol; Ankyr…	chr16	100	100	0		0	NM_001170749; ENSRNOT00000017995	F1M704	NM_001170749; ENSRNOT00000017995	Rn.19511	heart| muscle| testis	NM_001170749; ENSRNOT00000017995	GO:0016567; GO:0035556	protein ubiquitination; intracellular signal transduction	inferred from electronic annotation	NM_001170749; ENSRNOT00000017995	GO:0005622	intracellular	inferred from electronic annotation
TC0800000739.rn.2	7.45	10.44	0.5	0.16	T	T	-7.94	1.62E-10	2.85E-08	T	NM_053638; ENSRNOT00000015102	Idh3a	isocitrate dehydrogenase 3 (NAD+) alpha	chr8	+	Coding	59164557	59183902	0; 0; 0; 0; 0; 0; 0; 0; 0	114096	10	8q24	NM_053638; ENSRNOT00000015102; Idh3a.aSep08; Idh3a.bSep08; Idh3a.cSep08; Idh3a.dSep08; Idh3a.eSep08-unspliced; mRNARGD2504332_1; TCONS_00109486; TCONS_00112690	RefSeq; ENSEMBL; Ace View; Rat Genome Database; Chalmel	Rattus norvegicus isocitrate dehydrogenase 3 (NAD+) alpha (Idh3a), mRNA.; isocitrate dehydrogenase 3 (NAD+) alpha [gene_biotype:protein_coding transcript_biotype:protein_coding]; isocitrate dehydrogenase 3 (NAD+) alpha; ENCODES a protein that exhibits isocitrate dehydrogenase (NAD+) activity AND INVOLVED IN 2-oxoglutarate metabolic process AND isocitrate metabolic process AND NADH metabolic proce…	chr8	100	100	0		0	NM_053638; ENSRNOT00000015102	Q99NA5; F1LNF7	NM_053638; ENSRNOT00000015102	Rn.95104	adipose tissue| brain| colon| connective tissue| dorsal root ganglion| eye| heart| kidney| liver| lung| muscle| nerve| pancreas| pineal gland| placenta| prostate| spleen| testis| thymus|tailbud embryo| fetus| juvenile| adult	NM_053638; ENSRNOT00000015102	GO:0006099; GO:0006102; GO:0006103; GO:0006734; GO:0055114	tricarboxylic acid cycle; isocitrate metabolic process; 2-oxoglutarate metabolic process; NADH metabolic process; oxidation-reduction process	inferred from direct assay; inferred from electronic annotation	NM_053638; ENSRNOT00000015102	GO:0005634; GO:0005739; GO:0005962; GO:0043209	nucleus; mitochondrion; mitochondrial isocitrate dehydrogenase complex (NAD+); myelin sheath	inferred from electronic annotation; not recorded; inferred by curator	NM_053638; ENSRNOT00000015102	GO:0000287; GO:0004449; GO:0051287; GO:0016491; GO:0016616; GO:0046872	magnesium ion binding; isocitrate dehydrogenase (NAD+) activity; NAD binding; oxidoreductase activity; oxidoreductase activity, acting on the CH-OH group of donors, NAD or NADP as acceptor; metal ion binding	inferred from electronic annotation; inferred from direct assay	NM_053638; ENSRNOT00000015102
TC0X00000954.rn.2	5.07	8.06	0.4	0.17	T	T	-7.92	7.25E-11	2.02E-08	T	NM_017243; BC078853	Prps1	phosphoribosyl pyrophosphate synthetase 1	chrX	+	Coding	111798205	111820271	0; 0; 0; 0; 0; 0; 0; 0; 0	29562	10		NM_017243; BC078853; ENSRNOT00000029571; mRNARGD2568067_1; Prps1.aSep08; Prps1.bSep08; TCONS_00120428	RefSeq; GenBank; ENSEMBL; Rat Genome Database; Ace View; Chalmel	Rattus norvegicus phosphoribosyl pyrophosphate synthetase 1 (Prps1), mRNA.; Rattus norvegicus phosphoribosyl pyrophosphate synthetase 1, mRNA (cDNA clone MGC:93512 IMAGE:7190069), complete cds.; phosphoribosyl pyrophosphate synthetase 1 (Prps1), mRNA; ENCODES a protein that exhibits ADP binding AND AMP binding AND ATP binding AND INVOLVED IN 5-phosphoribose 1-diphosphate biosynthetic process AND …	chrX	100	100	0		0	NM_017243; BC078853	P60892	NM_017243; BC078853	Rn.9761	adrenal gland| brain| dorsal root ganglion| eye| heart| kidney| lung| muscle| ovary| pineal gland| pituitary gland|tailbud embryo| fetus| juvenile| adult	NM_017243; BC078853	GO:0006015; GO:0006144; GO:0006164; GO:0006167; GO:0007399; GO:0009165; GO:0016310; GO:0019693; GO:0031100; GO:0034418; GO:0046101; GO:0009156; GO:0044249	5-phosphoribose 1-diphosphate biosynthetic process; purine nucleobase metabolic process; purine nucleotide biosynthetic process; AMP biosynthetic process; nervous system development; nucleotide biosynthetic process; phosphorylation; ribose phosphate metabolic process; organ regeneration; urate biosynthetic process; hypoxanthine biosynthetic process; ribonucleoside monophosphate biosynthetic proce…	inferred from direct assay; inferred from electronic annotation; not recorded; inferred from expression pattern	NM_017243; BC078853	GO:0002189; GO:0043234	ribose phosphate diphosphokinase complex; protein complex	inferred from direct assay	NM_017243; BC078853	GO:0000287; GO:0004749; GO:0005515; GO:0005524; GO:0016208; GO:0016301; GO:0019003; GO:0030246; GO:0042803; GO:0043531; GO:0000166; GO:0016740; GO:0046872	magnesium ion binding; ribose phosphate diphosphokinase activity; protein binding; ATP binding; AMP binding; kinase activity; GDP binding; carbohydrate binding; protein homodimerization activity; ADP binding; nucleotide binding; transferase activity; metal ion binding	inferred from direct assay; not recorded; inferred from sequence or structural similarity; inferred from physical interaction; inferred from electronic annotation
TC0500000401.rn.2	4.93	7.91	0.63	0.18	T	T	-7.91	4.69E-10	5.31E-08	T	NM_001106641; ENSRNOT00000068028; BC167014	Rragd	Ras-related GTP binding D	chr5	+	Coding	48224994	48260691	0; 0; 0; 0; 0; 0; 0; 0; 0	297960	10	5q21	NM_001106641; ENSRNOT00000068028; BC167014; mRNARGD4136145_1	RefSeq; ENSEMBL; GenBank; Rat Genome Database	Rattus norvegicus Ras-related GTP binding D (Rragd), mRNA.; Ras-related GTP binding D [gene_biotype:protein_coding transcript_biotype:protein_coding]; Rattus norvegicus Ras-related GTP binding D, mRNA (cDNA clone MGC:189214 IMAGE:9034554), complete cds.; ENCODES a protein that exhibits protein heterodimerization activity (ortholog) AND PARTICIPATES IN mTOR signaling pathway AND FOUND IN cytoplasm…	chr5	100	100	0		0	NM_001106641; ENSRNOT00000068028; BC167014	B2RZ38	NM_001106641; ENSRNOT00000068028; BC167014	Rn.23439	brain| eye| heart| placenta|tailbud embryo| adult	NM_001106641; ENSRNOT00000068028; BC167014	GO:0009267; GO:0010506; GO:0032008; GO:0071230; GO:0008150; GO:0008152	cellular response to starvation; regulation of autophagy; positive regulation of TOR signaling; cellular response to amino acid stimulus; biological_process; metabolic process	not recorded; no biological data available	NM_001106641; ENSRNOT00000068028; BC167014	GO:0005634; GO:0005737; GO:0005764; GO:0034448; GO:1990131; GO:0005575	nucleus; cytoplasm; lysosome; EGO complex; Gtr1-Gtr2 GTPase complex; cellular_component	inferred from electronic annotation; not recorded; no biological data available	NM_001106641; ENSRNOT00000068028; BC167014	GO:0003924; GO:0005525; GO:0046982; GO:0003674; GO:0005515	GTPase activity; GTP binding; protein heterodimerization activity; molecular_function; protein binding	not recorded; inferred from electronic annotation; no biological data available
TC0900001477.rn.2	5.57	8.55	0.44	0.43	T	T	-7.86	6.64E-10	6.39E-08	T	NM_001025706; ENSRNOT00000072771; BC097490	Fem1a	fem-1 homolog a (C. elegans)	chr9	-	Coding	10798934	10801140	0; 0; 0; 0; 0; 0; 0; 0; 0	316131	10	9q11	NM_001025706; ENSRNOT00000072771; BC097490; mRNARGD2621242_1	RefSeq; ENSEMBL; GenBank; Rat Genome Database	Rattus norvegicus fem-1 homolog a (C. elegans) (Fem1a), mRNA.; fem-1 homolog a (C. elegans) [gene_biotype:protein_coding transcript_biotype:protein_coding]; Rattus norvegicus feminization 1 homolog a (C. elegans), mRNA (cDNA clone MGC:114562 IMAGE:7460827), complete cds.; ENCODES a protein that exhibits EP4 subtype prostaglandin E2 receptor binding (ortholog) AND ubiquitin-protein transferase act…	chr9	100	100	0		0	NM_001025706; ENSRNOT00000072771; BC097490	Q4V890	NM_001025706; ENSRNOT00000072771; BC097490	Rn.228392	brain| dorsal root ganglion| embryonic tissue| eye| heart| kidney| liver| lung| muscle| ovary| pancreas| pituitary gland| placenta| prostate| spleen| testis| metamorphosing embryo| juvenile| adult	NM_001025706; ENSRNOT00000072771; BC097490	GO:0016567; GO:0043407; GO:0050728; GO:0051438	protein ubiquitination; negative regulation of MAP kinase activity; negative regulation of inflammatory response; regulation of ubiquitin-protein transferase activity	inferred from electronic annotation; not recorded; inferred from sequence or structural similarity	NM_001025706; ENSRNOT00000072771; BC097490	GO:0005737	cytoplasm	inferred from electronic annotation	NM_001025706; ENSRNOT00000072771; BC097490	GO:0004842; GO:0031867	ubiquitin-protein transferase activity; EP4 subtype prostaglandin E2 receptor binding	inferred from sequence or structural similarity; inferred from electronic annotation; not recorded
TC0900000020.rn.2	5.24	8.21	0.54	0.14	T	T	-7.86	5.58E-11	1.72E-08	T	NM_001012129; ENSRNOT00000017556; BC085814	Satb1	SATB homeobox 1	chr9	+	Coding	2181174	2276969	0; 0; 0; 0; 0; 0; 0; 0; 0	316164	10	9q11	NM_001012129; ENSRNOT00000017556; BC085814; mRNARGD2621147_1; mRNARGD7748559_1; mRNARGD7748560_1; mRNARGD7748561_1; mRNARGD7748562_1; mRNARGD7748563_1; Satb1.aSep08; Satb1.bSep08; Satb1.cSep08; Satb1.dSep08; Satb1.eSep08-unspliced; Satb1.fSep08	RefSeq; ENSEMBL; GenBank; Rat Genome Database; Ace View	Rattus norvegicus SATB homeobox 1 (Satb1), mRNA.; SATB homeobox 1 [gene_biotype:protein_coding transcript_biotype:protein_coding]; Rattus norvegicus SATB homeobox 1, mRNA (cDNA clone MGC:94048 IMAGE:7123102), complete cds.; ENCODES a protein that exhibits chromatin binding (ortholog) AND DNA binding (ortholog) AND sequence-specific DNA binding transcription factor activity (ortholog) AND INVOLVED…	chr9	100	100	0		0	NM_001012129; ENSRNOT00000017556; BC085814	Q5U2Y2	NM_001012129; ENSRNOT00000017556; BC085814	Rn.233782	brain| connective tissue| dorsal root ganglion| lung| pancreas| prostate| spleen| thymus| juvenile| adult	NM_001012129; ENSRNOT00000017556; BC085814	GO:0000122; GO:0006325; GO:0006338; GO:0006351; GO:0006355; GO:0006357; GO:0008544; GO:0016571; GO:0042110; GO:0043367; GO:0043374; GO:0050798; GO:0060004	negative regulation of transcription from RNA polymerase II promoter; chromatin organization; chromatin remodeling; transcription, DNA-templated; regulation of transcription, DNA-templated; regulation of transcription from RNA polymerase II promoter; epidermis development; histone methylation; T cell activation; CD4-positive, alpha-beta T cell differentiation; CD8-positive, alpha-beta T cell diff…	inferred from electronic annotation; not recorded	NM_001012129; ENSRNOT00000017556; BC085814	GO:0000785; GO:0005634; GO:0005654; GO:0005720; GO:0016363; GO:0016605	chromatin; nucleus; nucleoplasm; nuclear heterochromatin; nuclear matrix; PML body	not recorded; inferred from electronic annotation	NM_001012129; ENSRNOT00000017556; BC085814	GO:0000977; GO:0001227; GO:0003677; GO:0003682; GO:0003700; GO:0043565; GO:0005515	RNA polymerase II regulatory region sequence-specific DNA binding; transcriptional repressor activity, RNA polymerase II transcription regulatory region sequence-specific binding; DNA binding; chromatin binding; transcription factor activity, sequence-specific DNA binding; sequence-specific DNA binding; protein binding	inferred from electronic annotation; not recorded
TC0100001251.rn.2	8.26	11.23	0.53	0.43	T	T	-7.83	1.15E-09	8.97E-08	T	NM_138887; ENSRNOT00000028401	Hspb6	heat shock protein, alpha-crystallin-related, B6	chr1	+	Coding	89007338	89010261	0; 0; 0; 0; 0; 0; 0; 0; 0	192245	10	1q21	NM_138887; ENSRNOT00000028401; Hspb6.aSep08; Hspb6.bSep08; mRNARGD2361652_1	RefSeq; ENSEMBL; Ace View; Rat Genome Database	Rattus norvegicus heat shock protein, alpha-crystallin-related, B6 (Hspb6), mRNA.; heat shock protein, alpha-crystallin-related, B6 [gene_biotype:protein_coding transcript_biotype:protein_coding]; heat shock protein, alpha-crystallin-related, B6; ENCODES a protein that exhibits protein homodimerization activity AND INVOLVED IN regulation of muscle contraction AND FOUND IN cytoplasm (ortholog) AND…	chr1	100	100	0		0	NM_138887; ENSRNOT00000028401	P97541	NM_138887; ENSRNOT00000028401	Rn.3201	adipose tissue| adrenal gland| brain| connective tissue| dorsal root ganglion| eye| heart| lung| muscle| ovary| pancreas| prostate|tailbud embryo| metamorphosing embryo| fetus| juvenile| adult	NM_138887; ENSRNOT00000028401	GO:0006937	regulation of muscle contraction	inferred from expression pattern	NM_138887; ENSRNOT00000028401	GO:0005634; GO:0005737	nucleus; cytoplasm	not recorded; inferred from sequence or structural similarity; inferred from electronic annotation	NM_138887; ENSRNOT00000028401	GO:0005212; GO:0042803; GO:0005515	structural constituent of eye lens; protein homodimerization activity; protein binding	inferred from electronic annotation; inferred from physical interaction
TC0800000505.rn.2	4.6	7.56	0.3	0.3	F	T	-7.83	5.32E-11	1.67E-08	F	NM_173154	Clmp	CXADR-like membrane protein	chr8	+	Coding	44846900	44975460	0; 0; 0; 0; 0; 0; 0; 0; 0	286939	10	8q22	NM_173154; ENSRNOT00000010607; Asam.aSep08; mRNARGD2336084_1	RefSeq; ENSEMBL; Ace View; Rat Genome Database	Rattus norvegicus CXADR-like membrane protein (Clmp), mRNA.; CXADR-like membrane protein (Clmp), mRNA; CXADR-like membrane protein; INVOLVED IN digestive tract development (ortholog) AND FOUND IN membrane AND cytoplasmic microtubule (ortholog) AND extracellular vesicular exosome (ortholog) AND INTERACTS WITH 17alpha-ethynylestradiol AND ammonium chloride AND benzo[a]pyrene	chr8	100	100	0		0	NM_173154	Q8K1G0	NM_173154	Rn.40141; Rn.163013	lung| adult; adipose tissue| brain| connective tissue| dorsal root ganglion| embryonic tissue| heart| lung| muscle| ovary| placenta| prostate| spleen| metamorphosing embryo| juvenile| adult	NM_173154	GO:0048565; GO:0008150	digestive tract development; biological_process	inferred from electronic annotation; not recorded; no biological data available	NM_173154	GO:0005881; GO:0005886; GO:0005923; GO:0009986; GO:0016020; GO:0016021; GO:0070062; GO:0030054	cytoplasmic microtubule; plasma membrane; bicellular tight junction; cell surface; membrane; integral component of membrane; extracellular exosome; cell junction	not recorded; inferred from sequence or structural similarity; inferred from electronic annotation; inferred from direct assay	NM_173154	GO:0003674	molecular_function	no biological data available
TC0700001166.rn.2	7.73	10.69	0.51	0.06	T	T	-7.8	5.21E-10	5.61E-08	T	NM_001127294; ENSRNOT00000012616; BC166927; BC168767	Ndufb9	NADH dehydrogenase (ubiquinone) 1 beta subcomplex, 9	chr7	+	Coding	98812851	98819415	0; 0; 0; 0; 0; 0; 0; 0; 0	299954	10	7q33	NM_001127294; ENSRNOT00000012616; BC166927; BC168767; mRNARGD4118825_1; Ndufb9.aSep08; Ndufb9.bSep08; Ndufb9.cSep08; TCONS_00100263	RefSeq; ENSEMBL; GenBank; Rat Genome Database; Ace View; Chalmel	Rattus norvegicus NADH dehydrogenase (ubiquinone) 1 beta subcomplex, 9 (Ndufb9), mRNA.; NADH dehydrogenase (ubiquinone) 1 beta subcomplex, 9 [gene_biotype:protein_coding transcript_biotype:protein_coding]; Rattus norvegicus NADH dehydrogenase (ubiquinone) 1 beta subcomplex, 9, mRNA (cDNA clone MGC:188916 IMAGE:6919700), complete cds.; Rattus norvegicus NADH dehydrogenase (ubiquinone) 1 beta subco…	chr7	100	100	0		0	NM_001127294; ENSRNOT00000012616; BC166927; BC168767	B2RYW3	NM_001127294; ENSRNOT00000012616; BC166927; BC168767	Rn.22045	adrenal gland| brain| connective tissue| dorsal root ganglion| eye| heart| liver| lung| muscle| pancreas| pituitary gland| prostate| adult	NM_001127294; ENSRNOT00000012616; BC166927; BC168767	GO:0006120; GO:0098779; GO:0008150	mitochondrial electron transport, NADH to ubiquinone; mitophagy in response to mitochondrial depolarization; biological_process	not recorded; inferred from electronic annotation; no biological data available	NM_001127294; ENSRNOT00000012616; BC166927; BC168767	GO:0005739; GO:0005743; GO:0005747; GO:0070062; GO:0005575	mitochondrion; mitochondrial inner membrane; mitochondrial respiratory chain complex I; extracellular exosome; cellular_component	not recorded; inferred from electronic annotation; no biological data available	NM_001127294; ENSRNOT00000012616; BC166927; BC168767	GO:0008137; GO:0003674; GO:0005515	NADH dehydrogenase (ubiquinone) activity; molecular_function; protein binding	not recorded; no biological data available; inferred from electronic annotation
TC0200002052.rn.2	5.81	8.77	0.4	0.15	T	T	-7.76	4.97E-12	6.41E-09	T	NM_001109637; ENSRNOT00000020297	Lrrc39	leucine rich repeat containing 39	chr2	+	Coding	219598162	219617498	0; 0; 0; 0; 0; 0; 0; 0; 0	691307	10	2q41	NM_001109637; ENSRNOT00000020297; Lrrc39.aSep08; Lrrc39.bSep08; Lrrc39.cSep08; Lrrc39.dSep08; mRNARGD4123505_1; mRNARGD7520697_1	RefSeq; ENSEMBL; Ace View; Rat Genome Database	Rattus norvegicus leucine rich repeat containing 39 (Lrrc39), mRNA.; leucine rich repeat containing 39 [gene_biotype:protein_coding transcript_biotype:protein_coding]; leucine rich repeat containing 39; INTERACTS WITH 2 3 7 8-tetrachlorodibenzodioxine AND dibutyl phthalate AND benzo[a]pyrene (ortholog)	chr2	100	100	0		0	NM_001109637; ENSRNOT00000020297	D3ZXS4	NM_001109637; ENSRNOT00000020297	Rn.79735	brain| colon| eye| heart| lung| muscle| small intestine| fetus| adult
TC0200003459.rn.2	3.83	6.78	0.43	0.11	F	T	-7.72	1.02E-10	2.32E-08	F	NM_001037183; ENSRNOT00000015864; BC105820	Mrpl47	mitochondrial ribosomal protein L47	chr2	-	Coding	119128231	119139702	0; 0; 0; 0; 0; 0; 0; 0; 0	294963	10	2q25	NM_001037183; ENSRNOT00000015864; BC105820; mRNARGD2661335_1; Mrpl47.aSep08; Mrpl47.bSep08; Mrpl47.dSep08; TCONS_00060840	RefSeq; ENSEMBL; GenBank; Rat Genome Database; Ace View; Chalmel	Rattus norvegicus mitochondrial ribosomal protein L47 (Mrpl47), mRNA.; mitochondrial ribosomal protein L47 [gene_biotype:protein_coding transcript_biotype:protein_coding]; Rattus norvegicus mitochondrial ribosomal protein L47, mRNA (cDNA clone MGC:125055 IMAGE:7369885), complete cds.; ENCODES a protein that exhibits structural constituent of ribosome (inferred) AND INVOLVED IN translation (inferr…	chr2	100	100	0		0	NM_001037183; ENSRNOT00000015864; BC105820	Q3B8R7	NM_001037183; ENSRNOT00000015864; BC105820	Rn.219103	colon| connective tissue| dorsal root ganglion| kidney| liver| prostate| juvenile| adult	NM_001037183; ENSRNOT00000015864; BC105820	GO:0032543; GO:0006412	mitochondrial translation; translation	not recorded; inferred from electronic annotation	NM_001037183; ENSRNOT00000015864; BC105820	GO:0005739; GO:0005762; GO:0005761; GO:0005840	mitochondrion; mitochondrial large ribosomal subunit; mitochondrial ribosome; ribosome	not recorded; inferred from electronic annotation	NM_001037183; ENSRNOT00000015864; BC105820	GO:0003735	structural constituent of ribosome	not recorded; inferred from electronic annotation
TC1000002076.rn.2	4.83	7.77	0.75	0.44	F	T	-7.71	4.99E-08	1.35E-06	F	NM_001029900; ENSRNOT00000054965	Mrpl12	mitochondrial ribosomal protein L12	chr10	+	Coding	109658032	109662535	0; 0; 0; 0; 0; 0; 0; 0; 0	303746	10	10q32.3	NM_001029900; ENSRNOT00000054965; mRNARGD2414546_1; Mrpl12.aSep08; TCONS_00014212	RefSeq; ENSEMBL; Rat Genome Database; Ace View; Chalmel	Rattus norvegicus mitochondrial ribosomal protein L12 (Mrpl12), mRNA.; mitochondrial ribosomal protein L12 [gene_biotype:protein_coding transcript_biotype:protein_coding]; ENCODES a protein that exhibits structural constituent of ribosome (inferred) AND INVOLVED IN positive regulation of transcription DNA-templated (ortholog) AND transcription from mitochondrial promoter (ortholog) AND FOUND IN m…	chr10	100	100	0		0	NM_001029900; ENSRNOT00000054965	D3ZXF9	NM_001029900; ENSRNOT00000054965	Rn.105932	brain| colon| connective tissue| dorsal root ganglion| eye| kidney| liver| lung| ovary| pancreas| placenta| prostate| small intestine| juvenile| adult	NM_001029900; ENSRNOT00000054965	GO:0006390; GO:0006412; GO:0045893	transcription from mitochondrial promoter; translation; positive regulation of transcription, DNA-templated	inferred from electronic annotation; not recorded	NM_001029900; ENSRNOT00000054965	GO:0005739; GO:0005762; GO:0005622; GO:0005840	mitochondrion; mitochondrial large ribosomal subunit; intracellular; ribosome	not recorded; inferred from electronic annotation	NM_001029900; ENSRNOT00000054965	GO:0003723; GO:0003735; GO:0005515	RNA binding; structural constituent of ribosome; protein binding	not recorded; inferred from electronic annotation
TC1000000967.rn.2	6.99	9.93	0.55	0.09	T	T	-7.7	2.00E-10	3.09E-08	T	NM_057099; ENSRNOT00000026507; BC058451	Psmb6	proteasome subunit beta 6	chr10	+	Coding	57131355	57133704	0; 0; 0; 0; 0; 0; 0; 0; 0	29666	10	10q24	NM_057099; ENSRNOT00000026507; BC058451; mRNARGD2552903_1; Psmb6.aSep08; Psmb6.bSep08-unspliced; TCONS_00013614; TCONS_00018636	RefSeq; ENSEMBL; GenBank; Rat Genome Database; Ace View; Chalmel	Rattus norvegicus proteasome subunit beta 6 (Psmb6), mRNA.; proteasome (prosome, macropain) subunit, beta type 6 [gene_biotype:protein_coding transcript_biotype:protein_coding]; Rattus norvegicus proteasome (prosome, macropain) subunit, beta type 6, mRNA (cDNA clone MGC:72726 IMAGE:6891542), complete cds.; ENCODES a protein that exhibits threonine-type endopeptidase activity (inferred) AND INVOLV…	chr10	100	100	0		0	NM_057099; ENSRNOT00000026507; BC058451	P28073	NM_057099; ENSRNOT00000026507; BC058451	Rn.8118	adrenal gland| dorsal root ganglion| embryonic tissue| eye| heart| liver| placenta| prostate| vibrissa| metamorphosing embryo| adult	NM_057099; ENSRNOT00000026507; BC058451	GO:0010499; GO:0043161; GO:0006508; GO:0051603	proteasomal ubiquitin-independent protein catabolic process; proteasome-mediated ubiquitin-dependent protein catabolic process; proteolysis; proteolysis involved in cellular protein catabolic process	not recorded; inferred from electronic annotation	NM_057099; ENSRNOT00000026507; BC058451	GO:0000502; GO:0005634; GO:0005654; GO:0005737; GO:0005794; GO:0005839; GO:0070062	proteasome complex; nucleus; nucleoplasm; cytoplasm; Golgi apparatus; proteasome core complex; extracellular exosome	not recorded; inferred from electronic annotation; inferred from sequence or structural similarity	NM_057099; ENSRNOT00000026507; BC058451	GO:0004175; GO:0004298; GO:0008233; GO:0016787	endopeptidase activity; threonine-type endopeptidase activity; peptidase activity; hydrolase activity	not recorded; inferred from electronic annotation	NM_057099; ENSRNOT00000026507; BC058451
TC0500000047.rn.2	3.89	6.83	0.26	0.19	F	T	-7.68	3.61E-12	6.34E-09	F	NM_001024247; ENSRNOT00000010369; BC093378	Lactb2	lactamase, beta 2	chr5	+	Coding	4982343	5005781	0; 0; 0; 0; 0; 0; 0; 0; 0	297768	10	5q11	NM_001024247; ENSRNOT00000010369; BC093378; Lactb2.aSep08; Lactb2.bSep08; mRNARGD2760115_1; TCONS_00084753	RefSeq; ENSEMBL; GenBank; Ace View; Rat Genome Database; Chalmel	Rattus norvegicus lactamase, beta 2 (Lactb2), mRNA.; lactamase, beta 2 [gene_biotype:protein_coding transcript_biotype:protein_coding]; Rattus norvegicus lactamase, beta 2, mRNA (cDNA clone MGC:112672 IMAGE:7388096), complete cds.; lactamase, beta 2; ENCODES a protein that exhibits hydrolase activity (inferred) AND metal ion binding (inferred) AND INVOLVED IN metabolic process (inferred) AND FOUN…	chr5	100	100	0		0	NM_001024247; ENSRNOT00000010369; BC093378	Q561R9	NM_001024247; ENSRNOT00000010369; BC093378	Rn.1263	adrenal gland| connective tissue| dorsal root ganglion| embryonic tissue| heart| kidney| liver| lung| ovary| pancreas| prostate| thymus|tailbud embryo| juvenile| adult	NM_001024247; ENSRNOT00000010369; BC093378	GO:0008152	metabolic process	inferred from electronic annotation	NM_001024247; ENSRNOT00000010369; BC093378	GO:0005739	mitochondrion	inferred from electronic annotation; not recorded	NM_001024247; ENSRNOT00000010369; BC093378	GO:0016787; GO:0046872; GO:0005515	hydrolase activity; metal ion binding; protein binding	inferred from electronic annotation
TC0900002244.rn.2	6.97	9.91	0.74	0.45	T	T	-7.65	2.61E-08	8.27E-07	T	NM_001106921	Prkag3	protein kinase, AMP-activated, gamma 3 non-catalytic subunit	chr9	-	Coding	81999369	82008620	0; 0; 0; 0; 0; 0; 0; 0; 0	301518	10	9q33	NM_001106921; mRNARGD4135085_1; mRNARGD7647612_1; Prkag3.aSep08	RefSeq; Rat Genome Database; Ace View	Rattus norvegicus protein kinase, AMP-activated, gamma 3 non-catalytic subunit (Prkag3), mRNA.; ENCODES a protein that exhibits AMP-activated protein kinase activity AND protein kinase binding (ortholog) AND INVOLVED IN protein phosphorylation AND glucose transport (ortholog) AND glycogen biosynthetic process (ortholog) AND PARTICIPATES IN adenosine monophosphate-activated protein kinase (AMPK) s…	chr9	100	100	0		0	NM_001106921	D4A7E4	NM_001106921	Rn.149163	eye| adult	NM_001106921	GO:0005978; GO:0006468; GO:0015758; GO:0016310	glycogen biosynthetic process; protein phosphorylation; glucose transport; phosphorylation	inferred from electronic annotation; not recorded; inferred from mutant phenotype	NM_001106921	GO:0005615; GO:0031588	extracellular space; nucleotide-activated protein kinase complex	inferred from electronic annotation; not recorded; inferred from direct assay	NM_001106921	GO:0004679; GO:0019901; GO:0016301	AMP-activated protein kinase activity; protein kinase binding; kinase activity	inferred from mutant phenotype; inferred from electronic annotation; not recorded
TC1800000866.rn.2	8.43	11.36	0.4	0.47	T	T	-7.65	3.40E-09	1.88E-07	T	NM_023093; ENSRNOT00000022892; BC061830	Atp5a1	ATP synthase, H+ transporting, mitochondrial F1 complex, alpha subunit 1, cardiac muscle	chr18	+	Coding	74156553	74164490	0; 0; 0; 0; 0; 0; 0; 0; 0	65262	10	18q12.3	NM_023093; ENSRNOT00000022892; BC061830; Atp5a1.bSep08; mRNARGD2479804_1	RefSeq; ENSEMBL; GenBank; Ace View; Rat Genome Database	Rattus norvegicus ATP synthase, H+ transporting, mitochondrial F1 complex, alpha subunit 1, cardiac muscle (Atp5a1), mRNA.; ATP synthase, H+ transporting, mitochondrial F1 complex, alpha subunit 1, cardiac muscle [gene_biotype:protein_coding transcript_biotype:protein_coding]; Rattus norvegicus ATP synthase, H+ transporting, mitochondrial F1 complex, alpha subunit 1, cardiac muscle, mRNA (cDNA cl…	chr18	100	100	0		0	NM_023093; ENSRNOT00000022892; BC061830	P15999; F1LP05	NM_023093; ENSRNOT00000022892; BC061830	Rn.40255	adipose tissue| adrenal gland| brain| colon| connective tissue| dorsal root ganglion| embryonic tissue| eye| heart| kidney| liver| lung| muscle| nerve| ovary| pancreas| pituitary gland| placenta| prostate| spleen| testis| thymus| vibrissa|tailbud embryo| metamorphosing embryo| fetus| juvenile| adult	NM_023093; ENSRNOT00000022892; BC061830	GO:0001937; GO:0006629; GO:0015986; GO:0015991; GO:0046034; GO:0006754; GO:0006810; GO:0006811; GO:0015992	negative regulation of endothelial cell proliferation; lipid metabolic process; ATP synthesis coupled proton transport; ATP hydrolysis coupled proton transport; ATP metabolic process; ATP biosynthetic process; transport; ion transport; proton transport	not recorded; inferred from electronic annotation; inferred from direct assay	NM_023093; ENSRNOT00000022892; BC061830	GO:0000275; GO:0005739; GO:0005743; GO:0005753; GO:0005886; GO:0008180; GO:0016020; GO:0043209; GO:0045261; GO:0070062; GO:0033178	mitochondrial proton-transporting ATP synthase complex, catalytic core F(1); mitochondrion; mitochondrial inner membrane; mitochondrial proton-transporting ATP synthase complex; plasma membrane; COP9 signalosome; membrane; myelin sheath; proton-transporting ATP synthase complex, catalytic core F(1); extracellular exosome; proton-transporting two-sector ATPase complex, catalytic domain	inferred from direct assay; not recorded; inferred from electronic annotation	NM_023093; ENSRNOT00000022892; BC061830	GO:0005524; GO:0016887; GO:0042288; GO:0043531; GO:0044822; GO:0046933; GO:0046961; GO:0000166; GO:0016820	ATP binding; ATPase activity; MHC class I protein binding; ADP binding; poly(A) RNA binding; proton-transporting ATP synthase activity, rotational mechanism; proton-transporting ATPase activity, rotational mechanism; nucleotide binding; hydrolase activity, acting on acid anhydrides, catalyzing transmembrane movement of substances	inferred from direct assay; inferred from electronic annotation; not recorded; inferred from mutant phenotype	NM_023093; ENSRNOT00000022892; BC061830
TC1700001526.rn.2	4.78	7.71	0.73	0.21	F	T	-7.64	3.11E-08	9.40E-07	F	NM_001135576; ENSRNOT00000067898	Smim13	small integral membrane protein 13	chr17	-	Coding	21338699	21353810	0; 0; 0; 0; 0; 0; 0; 0; 0	690806	10	17p12	NM_001135576; ENSRNOT00000067898; LOC690806.aSep08; mRNARGD4127508_1; TCONS_00047054	RefSeq; ENSEMBL; Ace View; Rat Genome Database; Chalmel	Rattus norvegicus small integral membrane protein 13 (Smim13), mRNA.; hypothetical protein LOC690806 [gene_biotype:protein_coding transcript_biotype:protein_coding]; hypothetical protein LOC690806; FOUND IN integral component of membrane (inferred) AND INTERACTS WITH copper(2+) sulfate (ortholog) AND quinolin-8-ol (ortholog) AND valproic acid (ortholog); hypothetical protein LOC690806 (LOC690806)…	chr17	100	100	0		0	NM_001135576; ENSRNOT00000067898	D3ZR35	NM_001135576; ENSRNOT00000067898	Rn.23454	dorsal root ganglion| eye| heart| spleen| adult					NM_001135576; ENSRNOT00000067898	GO:0016021; GO:0016020	integral component of membrane; membrane	inferred from electronic annotation
TC0700001563.rn.2	5.3	8.23	0.36	0.33	T	T	-7.63	1.28E-10	2.63E-08	T	NM_001004241; ENSRNOT00000016520; BC079302	Samm50	SAMM50 sorting and assembly machinery component	chr7	+	Coding	125058896	125082506	0; 0; 0; 0; 0; 0; 0; 0; 0	300111	10	7q34	NM_001004241; ENSRNOT00000016520; BC079302; mRNARGD2426523_1; Samm50.aSep08; Samm50.bSep08; Samm50.cSep08; TCONS_00099579; TCONS_00099580	RefSeq; ENSEMBL; GenBank; Rat Genome Database; Ace View; Chalmel	Rattus norvegicus SAMM50 sorting and assembly machinery component (Samm50), mRNA.; SAMM50 sorting and assembly machinery component [gene_biotype:protein_coding transcript_biotype:protein_coding]; Rattus norvegicus sorting and assembly machinery component 50 homolog (S. cerevisiae), mRNA (cDNA clone MGC:94439 IMAGE:7134547), complete cds.; INVOLVED IN protein import into mitochondrial outer membra…	chr7	100	100	0		0	NM_001004241; ENSRNOT00000016520; BC079302	Q6AXV4	NM_001004241; ENSRNOT00000016520; BC079302	Rn.12611	adrenal gland| brain| connective tissue| dorsal root ganglion| eye| heart| kidney| liver| lung| muscle| pancreas| pituitary gland| placenta| prostate| small intestine| spleen| testis| thymus|tailbud embryo| metamorphosing embryo| juvenile| adult	NM_001004241; ENSRNOT00000016520; BC079302	GO:0033108; GO:0042407; GO:0045040	mitochondrial respiratory chain complex assembly; cristae formation; protein import into mitochondrial outer membrane	not recorded; inferred from sequence or structural similarity; inferred from electronic annotation	NM_001004241; ENSRNOT00000016520; BC079302	GO:0001401; GO:0005739; GO:0005741; GO:0005743; GO:0016021; GO:0070062; GO:0005737; GO:0016020; GO:0019867	mitochondrial sorting and assembly machinery complex; mitochondrion; mitochondrial outer membrane; mitochondrial inner membrane; integral component of membrane; extracellular exosome; cytoplasm; membrane; outer membrane	inferred from electronic annotation; not recorded	ENSRNOT00000016520	GO:0005515	protein binding	inferred from electronic annotation
TC0800002966.rn.2	5.45	8.38	0.59	0.21	T	T	-7.63	7.61E-10	6.92E-08	T	ENSRNOT00000064754; ENSRNOT00000067627; LOC691933.aSep08; LOC691933.bSep08; LOC691933.cSep08; LOC691933.dSep08; LOC691933.eSep08; LOC691933.fSep08; LOC691933.gSep08; mRNARGD7659472_1	Mlip; LOC691933	muscular LMNA-interacting protein [Source:MGI Symbol;Acc:MGI:1916892]; muscular LMNA-interacting protein; similar to Protein C6orf142 homolog; FOUND IN nuclear envelope (ortholog) AND nuclear lumen (ortholog) AND PML body (ortholog) AND INTERACTS WITH cyclosporin A (ortholog) AND titanium dioxide (ortholog)	chr8	-	Coding	84410363	84635552	0; 0; 0; 0; 0; 0; 0; 0; 0		10		ENSRNOT00000064754; ENSRNOT00000067627; LOC691933.aSep08; LOC691933.bSep08; LOC691933.cSep08; LOC691933.dSep08; LOC691933.eSep08; LOC691933.fSep08; LOC691933.gSep08; mRNARGD7659472_1	ENSEMBL; Ace View; Rat Genome Database	muscular LMNA-interacting protein [gene_biotype:protein_coding transcript_biotype:protein_coding]; muscular LMNA-interacting protein; similar to Protein C6orf142 homolog; FOUND IN nuclear envelope (ortholog) AND nuclear lumen (ortholog) AND PML body (ortholog) AND INTERACTS WITH cyclosporin A (ortholog) AND titanium dioxide (ortholog)	chr8	100	100	0		0	ENSRNOT00000064754	D4A3C4
TC2000001411.rn.2	6.64	9.57	0.99	0.2	T	T	-7.62	6.90E-08	1.70E-06	T	mRNARGD6490784_1; mRNARGD7539855_1	LOC100911740	uncharacterized LOC100911740	chr20	-	NonCoding	19703628	19725612	0; 0; 0; 0; 0; 0; 0; 0; 0		10		mRNARGD6490784_1; mRNARGD7539855_1; glarbor.aSep08; glarbor.bSep08	Rat Genome Database; Ace View	uncharacterized LOC100911740; Unannotated AceView Transcript	chr20	100	100	0		0
TC1100002049.rn.2	6.44	9.37	0.49	0.1	T	T	-7.61	1.41E-10	2.72E-08	T	NM_001105881; ENSRNOT00000059666; ENSRNOT00000068345; BC169000	Naa50	N(alpha)-acetyltransferase 50, NatE catalytic subunit	chr11	-	Coding	61462994	61530840	0; 0; 0; 0; 0; 0; 0; 0; 0	288108	10	11q21	NM_001105881; ENSRNOT00000059666; ENSRNOT00000068345; BC169000; mRNARGD4130150_1; mRNARGD7532894_1; Nat13.aSep08; Nat13.bSep08; TCONS_00022987	RefSeq; ENSEMBL; GenBank; Rat Genome Database; Ace View; Chalmel	Rattus norvegicus N(alpha)-acetyltransferase 50, NatE catalytic subunit (Naa50), transcript variant 2, mRNA.; N(alpha)-acetyltransferase 50, NatE catalytic subunit [gene_biotype:protein_coding transcript_biotype:protein_coding]; Rattus norvegicus N-acetyltransferase 13, mRNA (cDNA clone MGC:189357 IMAGE:8362219), complete cds.; ENCODES a protein that exhibits H4 histone acetyltransferase activity…	chr11	100	100	0		0	NM_001105881; ENSRNOT00000059666; ENSRNOT00000068345; BC169000	B5DFB7; D4A5Y6	NM_001105881; ENSRNOT00000059666; ENSRNOT00000068345; BC169000	Rn.65040	brain| connective tissue| embryonic tissue| eye| heart| liver| lung| muscle| ovary| pancreas| prostate| metamorphosing embryo| adult	NM_001105881; ENSRNOT00000059666; ENSRNOT00000068345; BC169000	GO:0006474; GO:0043967; GO:0071962	N-terminal protein amino acid acetylation; histone H4 acetylation; mitotic sister chromatid cohesion, centromeric	not recorded	NM_001105881; ENSRNOT00000059666; ENSRNOT00000068345; BC169000	GO:0005737; GO:0031248; GO:0031415; GO:0070062	cytoplasm; protein acetyltransferase complex; NatA complex; extracellular exosome	not recorded	NM_001105881; ENSRNOT00000059666; ENSRNOT00000068345; BC169000	GO:0004596; GO:0008080; GO:0010485; GO:0052858	peptide alpha-N-acetyltransferase activity; N-acetyltransferase activity; H4 histone acetyltransferase activity; peptidyl-lysine N-acetyltransferase activity, acting on acetyl phosphate as donor	not recorded; inferred from electronic annotation
TC2000001736.rn.2	5.21	8.13	0.69	0.28	T	T	-7.59	5.96E-09	2.77E-07	T	NM_001109448; ENSRNOT00000072716; BC105890; mRNARGD4127521_1; mRNARGD7526903_1	LOC683897	similar to Protein C6orf203; FOUND IN mitochondrion (ortholog) AND INTERACTS WITH (-)-epigallocatechin 3-gallate (ortholog) AND (R)-pantothenic acid (ortholog) AND copper(2+) sulfate (ortholog)	chr20	-	Coding	48276101	48294975	0; 0; 0; 0; 0; 0; 0; 0; 0	683897	10		NM_001109448; ENSRNOT00000072716; BC105890; mRNARGD4127521_1; mRNARGD7526903_1	RefSeq; ENSEMBL; GenBank; Rat Genome Database	Rattus norvegicus similar to Protein C6orf203 (LOC683897), mRNA.; similar to Protein C6orf203 [gene_biotype:protein_coding transcript_biotype:protein_coding]; Rattus norvegicus similar to Protein C6orf203, mRNA (cDNA clone MGC:125046 IMAGE:7306492), complete cds.; FOUND IN mitochondrion (ortholog) AND INTERACTS WITH (-)-epigallocatechin 3-gallate (ortholog) AND (R)-pantothenic acid (ortholog) AND…	chr20	100	100	0		0	NM_001109448; ENSRNOT00000072716; BC105890	Q3B8P7; M0R7R2	NM_001109448; ENSRNOT00000072716; BC105890	Rn.202623; Rn.234418	brain| dorsal root ganglion| eye| kidney| ovary| pancreas| spleen| juvenile| adult; eye| heart| prostate| adult					NM_001109448; ENSRNOT00000072716; BC105890	GO:0005739	mitochondrion	not recorded	NM_001109448; ENSRNOT00000072716; BC105890	GO:0003723	RNA binding	inferred from electronic annotation
TC0600000472.rn.2	5.57	8.49	0.61	0.19	T	T	-7.56	9.74E-10	8.10E-08	T	NM_001100717; ENSRNOT00000060499	E2f6	E2F transcription factor 6	chr6	+	Coding	42092173	42108694	0; 0; 0; 0; 0; 0; 0; 0; 0	313978	10	6q15	NM_001100717; ENSRNOT00000060499; E2f6.aSep08; E2f6.bSep08; E2f6.cSep08; mRNARGD6520150_1; mRNARGD7739408_1; TCONS_00093200; TCONS_00095357	RefSeq; ENSEMBL; Ace View; Rat Genome Database; Chalmel	Rattus norvegicus E2F transcription factor 6 (E2f6), mRNA.; E2F transcription factor 6 [gene_biotype:protein_coding transcript_biotype:protein_coding]; E2F transcription factor 6; ENCODES a protein that exhibits DNA binding (ortholog) AND sequence-specific DNA binding transcription factor activity (ortholog) AND INVOLVED IN regulation of transcription involved in G1/S transition of mitotic cell c…	chr6	100	100	0		0	NM_001100717; ENSRNOT00000060499	Q80ZA9; Q80ZB0; D4ACR8	NM_001100717; ENSRNOT00000060499	Rn.4132	brain| connective tissue| dorsal root ganglion| embryonic tissue| eye| heart| kidney| liver| lung| muscle| ovary| placenta| small intestine| spleen|tailbud embryo| metamorphosing embryo| juvenile| adult	NM_001100717; ENSRNOT00000060499	GO:0000083; GO:0006351; GO:0006355	regulation of transcription involved in G1/S transition of mitotic cell cycle; transcription, DNA-templated; regulation of transcription, DNA-templated	inferred from electronic annotation; not recorded	NM_001100717; ENSRNOT00000060499	GO:0005634; GO:0005667; GO:0071339	nucleus; transcription factor complex; MLL1 complex	not recorded; inferred from electronic annotation	NM_001100717; ENSRNOT00000060499	GO:0003677; GO:0003700; GO:0005515	DNA binding; transcription factor activity, sequence-specific DNA binding; protein binding	inferred from electronic annotation; not recorded	NM_001100717; ENSRNOT00000060499
TC0400001140.rn.2	7.11	10.02	0.36	0.21	T	T	-7.54	4.22E-11	1.49E-08	T	NM_053752; ENSRNOT00000007624; BC061537	Suclg1	succinate-CoA ligase, alpha subunit	chr4	+	Coding	101180796	101210697	0; 0; 0; 0; 0; 0; 0; 0; 0	114597	10	4q33	NM_053752; ENSRNOT00000007624; BC061537; mRNARGD2440645_1; Suclg1.aSep08; Suclg1.bSep08; Suclg1.cSep08; Suclg1.dSep08; TCONS_00077725; TCONS_00082690	RefSeq; ENSEMBL; GenBank; Rat Genome Database; Ace View; Chalmel	Rattus norvegicus succinate-CoA ligase, alpha subunit (Suclg1), mRNA.; succinate-CoA ligase, alpha subunit [gene_biotype:protein_coding transcript_biotype:protein_coding]; Rattus norvegicus succinate-CoA ligase, alpha subunit, mRNA (cDNA clone MGC:72737 IMAGE:6920009), complete cds.; ENCODES a protein that exhibits GDP binding AND protein heterodimerization activity AND succinate-CoA ligase (ADP-…	chr4	100	100	0		0	NM_053752; ENSRNOT00000007624; BC061537	P13086; A0A0H2UHE1	NM_053752; ENSRNOT00000007624; BC061537	Rn.3766	adipose tissue| adrenal gland| brain| colon| connective tissue| dorsal root ganglion| embryonic tissue| eye| heart| kidney| liver| lung| ovary| pancreas| pituitary gland| placenta| prostate| small intestine| spleen| thymus|tailbud embryo| juvenile| adult	NM_053752; ENSRNOT00000007624; BC061537	GO:0006099; GO:0006104; GO:0006105; GO:0009142; GO:0008152	tricarboxylic acid cycle; succinyl-CoA metabolic process; succinate metabolic process; nucleoside triphosphate biosynthetic process; metabolic process	inferred from direct assay; inferred from electronic annotation; not recorded	NM_053752; ENSRNOT00000007624; BC061537	GO:0005737; GO:0005739; GO:0005743; GO:0005829; GO:0005886; GO:0043234; GO:0045244; GO:0070062	cytoplasm; mitochondrion; mitochondrial inner membrane; cytosol; plasma membrane; protein complex; succinate-CoA ligase complex (GDP-forming); extracellular exosome	not recorded; inferred from direct assay; inferred from electronic annotation	NM_053752; ENSRNOT00000007624; BC061537	GO:0004775; GO:0004776; GO:0005525; GO:0016874; GO:0019003; GO:0044822; GO:0046982; GO:0048037; GO:0000166; GO:0003824; GO:0003878	succinate-CoA ligase (ADP-forming) activity; succinate-CoA ligase (GDP-forming) activity; GTP binding; ligase activity; GDP binding; poly(A) RNA binding; protein heterodimerization activity; cofactor binding; nucleotide binding; catalytic activity; ATP citrate synthase activity	inferred from direct assay; inferred from electronic annotation; not recorded	NM_053752; ENSRNOT00000007624; BC061537
TC0400000624.rn.2	4.59	7.51	0.42	0.47	F	T	-7.53	2.55E-10	3.56E-08	F	mRNARGD6496874_1	LOC100910708	INVOLVED IN oxidation-reduction process (inferred) AND INTERACTS WITH (R)-acetoin (ortholog) AND 1-chloro-2 4-dinitrobenzene (ortholog) AND 13-dihydrodaunorubicin (ortholog)	chr4	+	Coding	62019922	62031170	0; 0; 0; 0; 0; 0; 0; 0; 0		10		mRNARGD6496874_1; ENSRNOT00000013133	Rat Genome Database; ENSEMBL	INVOLVED IN oxidation-reduction process (inferred) AND INTERACTS WITH (R)-acetoin (ortholog) AND 1-chloro-2 4-dinitrobenzene (ortholog) AND 13-dihydrodaunorubicin (ortholog); aldose reductase-related protein 1-like [gene_biotype:protein_coding transcript_biotype:protein_coding]	chr4	100	100	0		0	ENSRNOT00000013133	F7EMK8				ENSRNOT00000013133	GO:0055114	oxidation-reduction process	inferred from electronic annotation					ENSRNOT00000013133	GO:0016491	oxidoreductase activity	inferred from electronic annotation
TC0800003316.rn.2	5.57	8.48	0.46	0.47	T	T	-7.5	4.88E-10	5.41E-08	T	NM_024484; BC061793	Alas1	5-aminolevulinate synthase 1	chr8	-	Coding	114927704	114941038	0; 0; 0; 0; 0; 0; 0; 0; 0	65155	10		NM_024484; BC061793; ENSRNOT00000075549; mRNARGD2492456_1	RefSeq; GenBank; ENSEMBL; Rat Genome Database	Rattus norvegicus 5-aminolevulinate synthase 1 (Alas1), mRNA.; Rattus norvegicus aminolevulinate, delta-, synthase 1, mRNA (cDNA clone MGC:72423 IMAGE:5597891), complete cds.; aminolevulinate, delta-, synthase 1 (Alas1), mRNA; ENCODES a protein that exhibits 5-aminolevulinate synthase activity AND INVOLVED IN cellular response to insulin stimulus AND cellular response to organic cyclic compound A…	chr8	100	100	0		0	NM_024484; BC061793	P13195; Q2XTB1	NM_024484; BC061793	Rn.97126	adipose tissue| brain| colon| connective tissue| dorsal root ganglion| eye| heart| kidney| lung| muscle| ovary| pancreas| placenta| prostate| spleen| testis| thymus| fetus| juvenile| adult	NM_024484; BC061793	GO:0001666; GO:0006782; GO:0009635; GO:0010033; GO:0010045; GO:0014070; GO:0031667; GO:0032025; GO:0032869; GO:0034698; GO:0042493; GO:0045471; GO:0051591; GO:0070541; GO:0071407; GO:0006778; GO:0006783; GO:0008152; GO:0009058; GO:0033014	response to hypoxia; protoporphyrinogen IX biosynthetic process; response to herbicide; response to organic substance; response to nickel cation; response to organic cyclic compound; response to nutrient levels; response to cobalt ion; cellular response to insulin stimulus; response to gonadotropin; response to drug; response to ethanol; response to cAMP; response to platinum ion; cellular respon…	inferred from expression pattern; inferred from electronic annotation	NM_024484; BC061793	GO:0005654; GO:0005737; GO:0005739; GO:0005759	nucleoplasm; cytoplasm; mitochondrion; mitochondrial matrix	not recorded; inferred from direct assay; inferred from electronic annotation	NM_024484; BC061793	GO:0003870; GO:0030170; GO:0003824; GO:0016740; GO:0016746	5-aminolevulinate synthase activity; pyridoxal phosphate binding; catalytic activity; transferase activity; transferase activity, transferring acyl groups	inferred from direct assay; inferred from electronic annotation	NM_024484; BC061793
TC0700001268.rn.2	4.3	7.21	0.45	0.09	F	T	-7.5	4.43E-10	5.19E-08	F	NM_001134880; ENSRNOT00000012121	Chrac1	chromatin accessibility complex 1	chr7	+	Coding	114323123	114326934	0; 0; 0; 0; 0; 0; 0; 0; 0	315058	10	7q34	NM_001134880; ENSRNOT00000012121; Chrac1.aSep08; Chrac1.cSep08; mRNARGD4139307_1; TCONS_00099417; TCONS_00102039	RefSeq; ENSEMBL; Ace View; Rat Genome Database; Chalmel	Rattus norvegicus chromatin accessibility complex 1 (Chrac1), mRNA.; chromatin accessibility complex 1 [gene_biotype:protein_coding transcript_biotype:protein_coding]; chromatin accessibility complex 1; ENCODES a protein that exhibits protein heterodimerization activity (inferred) AND sequence-specific DNA binding (inferred) AND FOUND IN intracellular (inferred) AND INTERACTS WITH C60 fullerene A…	chr7	100	100	0		0	NM_001134880; ENSRNOT00000012121	D3ZAR9	NM_001134880; ENSRNOT00000012121	Rn.17653	brain| eye| heart| lung| muscle| ovary| pituitary gland| prostate| spleen| juvenile| adult	NM_001134880; ENSRNOT00000012121	GO:0008150	biological_process	no biological data available	NM_001134880; ENSRNOT00000012121	GO:0005634; GO:0005575; GO:0005622	nucleus; cellular_component; intracellular	inferred from electronic annotation; no biological data available	NM_001134880; ENSRNOT00000012121	GO:0046982; GO:0003674; GO:0005515; GO:0043565	protein heterodimerization activity; molecular_function; protein binding; sequence-specific DNA binding	inferred from electronic annotation; no biological data available
TC1200000517.rn.2	6.43	9.34	0.52	0.28	T	T	-7.5	7.33E-10	6.79E-08	T	NM_031573; ENSRNOT00000001222	Phkg1	phosphorylase kinase, gamma 1	chr12	+	Coding	30450391	30465615	0; 0; 0; 0; 0; 0; 0; 0; 0	29353	10	12q13	NM_031573; ENSRNOT00000001222; mRNARGD2597641_1; Phkg1.aSep08	RefSeq; ENSEMBL; Rat Genome Database; Ace View	Rattus norvegicus phosphorylase kinase, gamma 1 (Phkg1), mRNA.; phosphorylase kinase, gamma 1 [gene_biotype:protein_coding transcript_biotype:protein_coding]; ENCODES a protein that exhibits ATP binding AND enzyme binding AND phosphorylase kinase activity AND INVOLVED IN glycogen metabolic process AND protein phosphorylation AND PARTICIPATES IN glycogen degradation pathway AND calcium/calcium-med…	chr12	100	100	0		0	NM_031573; ENSRNOT00000001222	P13286	NM_031573; ENSRNOT00000001222	Rn.10399	heart| muscle| prostate| juvenile| adult	NM_031573; ENSRNOT00000001222	GO:0005977; GO:0005978; GO:0006468; GO:0005975; GO:0016310	glycogen metabolic process; glycogen biosynthetic process; protein phosphorylation; carbohydrate metabolic process; phosphorylation	inferred from direct assay; traceable author statement; inferred from electronic annotation	NM_031573; ENSRNOT00000001222	GO:0005964	phosphorylase kinase complex	inferred from direct assay; traceable author statement; inferred from electronic annotation	NM_031573; ENSRNOT00000001222	GO:0004689; GO:0005516; GO:0005524; GO:0019899; GO:0050321; GO:0000166; GO:0004672; GO:0004674; GO:0016301; GO:0016740	phosphorylase kinase activity; calmodulin binding; ATP binding; enzyme binding; tau-protein kinase activity; nucleotide binding; protein kinase activity; protein serine/threonine kinase activity; kinase activity; transferase activity	inferred from direct assay; traceable author statement; inferred from electronic annotation	NM_031573; ENSRNOT00000001222
TC0100006934.rn.2	7.36	10.26	0.73	0.24	T	T	-7.44	2.21E-08	7.23E-07	T	NM_001098241; NM_001130441; ENSRNOT00000022363	Hras	Harvey rat sarcoma virus oncogene	chr1	-	Coding	214172142	214181823	0; 0; 0; 0; 0; 0; 0; 0; 0	293621	10	1q41	NM_001098241; NM_001130441; ENSRNOT00000022363; Hras.aSep08; Hras.bSep08; Hras.cSep08; mRNARGD4113700_1; mRNARGD4113703_1; mRNARGD7581169_1; mRNARGD7581170_1; mRNARGD7581171_1	RefSeq; ENSEMBL; Ace View; Rat Genome Database	Rattus norvegicus Harvey rat sarcoma virus oncogene (Hras), transcript variant 2, mRNA.; Rattus norvegicus Harvey rat sarcoma virus oncogene (Hras), transcript variant 1, mRNA.; Harvey rat sarcoma virus oncogene [gene_biotype:protein_coding transcript_biotype:protein_coding]; Harvey rat sarcoma virus oncogene; ENCODES a protein that exhibits GTP binding (ortholog) AND protein C-terminus binding (…	chr1	100	100	0		0	NM_001098241; NM_001130441; ENSRNOT00000022363	P20171	NM_001098241; NM_001130441; ENSRNOT00000022363	Rn.102180	adrenal gland| brain| eye| heart| liver| spleen| fetus| adult	NM_001098241; NM_001130441; ENSRNOT00000022363	GO:0001934; GO:0006897; GO:0006915; GO:0007050; GO:0007093; GO:0007264; GO:0007265; GO:0007569; GO:0008283; GO:0008284; GO:0008285; GO:0010628; GO:0010629; GO:0030335; GO:0032729; GO:0034260; GO:0035176; GO:0042088; GO:0042832; GO:0043406; GO:0043410; GO:0043524; GO:0043547; GO:0045740; GO:0045944; GO:0046330; GO:0046579; GO:0048169; GO:0050679; GO:0050852; GO:0051291; GO:0070374; GO:0090303; GO:…	positive regulation of protein phosphorylation; endocytosis; apoptotic process; cell cycle arrest; mitotic cell cycle checkpoint; small GTPase mediated signal transduction; Ras protein signal transduction; cell aging; cell proliferation; positive regulation of cell proliferation; negative regulation of cell proliferation; positive regulation of gene expression; negative regulation of gene express…	not recorded; inferred from electronic annotation; inferred from mutant phenotype; inferred from expression pattern; inferred from physical interaction	NM_001098241; NM_001130441; ENSRNOT00000022363	GO:0000139; GO:0005794; GO:0005886; GO:0043231; GO:0016020	Golgi membrane; Golgi apparatus; plasma membrane; intracellular membrane-bounded organelle; membrane	inferred from electronic annotation; not recorded; inferred from sequence or structural similarity; inferred from direct assay; traceable author statement	NM_001098241; NM_001130441; ENSRNOT00000022363	GO:0003924; GO:0005515; GO:0005525; GO:0008022; GO:0000166	GTPase activity; protein binding; GTP binding; protein C-terminus binding; nucleotide binding	inferred from electronic annotation; not recorded; inferred from physical interaction; inferred from sequence or structural similarity	NM_001098241; NM_001130441; ENSRNOT00000022363
TSUnmapped00000045.rn.2	6.34	9.23	0.41	0.21	T	T	-7.41	7.77E-11	2.06E-08	T	NM_001134798	Dcun1d2	DCN1, defective in cullin neddylation 1, domain containing 2			Coding			0; 0; 0; 0; 0; 0; 0; 0; 0	688913	10	16q12.5	NM_001134798	RefSeq	Rattus norvegicus DCN1, defective in cullin neddylation 1, domain containing 2 (Dcun1d2), mRNA.		100	100	0		0			NM_001134798	Rn.15476	brain| connective tissue| eye| heart| muscle| pituitary gland| placenta| prostate| thymus| adult	NM_001134798	GO:0045116; GO:0051443	protein neddylation; positive regulation of ubiquitin-protein transferase activity	not recorded	NM_001134798	GO:0000151	ubiquitin ligase complex	not recorded	NM_001134798	GO:0031624; GO:0032182; GO:0097602	ubiquitin conjugating enzyme binding; ubiquitin-like protein binding; cullin family protein binding	not recorded
TC0200001050.rn.2	6.16	9.05	0.68	0.26	T	T	-7.41	5.15E-09	2.53E-07	T	NM_001014036; ENSRNOT00000044804; BC081895	Larp1b	La ribonucleoprotein domain family, member 1B	chr2	+	Coding	127845034	127877149	0; 0; 0; 0; 0; 0; 0; 0; 0	310348	10	2q26	NM_001014036; ENSRNOT00000044804; BC081895; mRNARGD2459979_1; RGD1307509.aSep08; RGD1307509.bSep08; RGD1307509.cSep08	RefSeq; ENSEMBL; GenBank; Rat Genome Database; Ace View	Rattus norvegicus La ribonucleoprotein domain family, member 1B (Larp1b), mRNA.; La ribonucleoprotein domain family, member 1B [gene_biotype:protein_coding transcript_biotype:protein_coding]; Rattus norvegicus similar to RIKEN cDNA 1700108L22, mRNA (cDNA clone MGC:93806 IMAGE:7110249), complete cds.; ENCODES a protein that exhibits poly(A) RNA binding (ortholog) AND FOUND IN nucleus (ortholog) AN…	chr2	100	100	0		0	NM_001014036; ENSRNOT00000044804; BC081895	Q66HE8	NM_001014036; ENSRNOT00000044804; BC081895	Rn.7988	adipose tissue| adrenal gland| brain| eye| heart| kidney| liver| lung| muscle| nerve| ovary| placenta| prostate| small intestine| spleen| testis| juvenile| adult	NM_001014036; ENSRNOT00000044804; BC081895	GO:0098779	mitophagy in response to mitochondrial depolarization	inferred from electronic annotation; not recorded	NM_001014036; ENSRNOT00000044804; BC081895	GO:0005634	nucleus	inferred from electronic annotation; not recorded	NM_001014036; ENSRNOT00000044804; BC081895	GO:0044822; GO:0005515	poly(A) RNA binding; protein binding	inferred from electronic annotation; not recorded
TC0200002923.rn.2	5.78	8.67	0.37	0.14	T	T	-7.41	1.33E-11	9.34E-09	T	NM_031750; ENSRNOT00000014627	Hspb3	heat shock protein B3	chr2	-	Coding	45517779	45518510	0; 0; 0; 0; 0; 0; 0; 0; 0	78951	10	2q14	NM_031750; ENSRNOT00000014627; Hspb3.aSep08-unspliced; mRNARGD2516047_1	RefSeq; ENSEMBL; Ace View; Rat Genome Database	Rattus norvegicus heat shock protein B3 (Hspb3), mRNA.; heat shock protein B3 [gene_biotype:protein_coding transcript_biotype:protein_coding]; heat shock protein B3; ASSOCIATED WITH NEURONOPATHY DISTAL HEREDITARY MOTOR TYPE IIC (ortholog) AND FOUND IN cytoplasm (ortholog) AND nucleus (ortholog) AND INTERACTS WITH ammonium chloride AND C60 fullerene AND phenylephrine	chr2	100	100	0		0	NM_031750; ENSRNOT00000014627	Q9QZ58; G3V7G6	NM_031750; ENSRNOT00000014627	Rn.20155	dorsal root ganglion| eye| heart| adult					NM_031750; ENSRNOT00000014627	GO:0005634; GO:0005737	nucleus; cytoplasm	inferred from electronic annotation; not recorded; inferred from sequence or structural similarity
TC0200000721.rn.2	5.43	8.32	0.66	0.41	T	T	-7.4	1.13E-08	4.48E-07	T	NM_001008770; ENSRNOT00000015448; BC088459	Cmbl	carboxymethylenebutenolidase homolog (Pseudomonas)	chr2	+	Coding	84645057	84666839	0; 0; 0; 0; 0; 0; 0; 0; 0	310201	10	2q22	NM_001008770; ENSRNOT00000015448; BC088459; Cmbl.aSep08; Cmbl.bSep08-unspliced; Cmbl.cSep08; mRNARGD2473718_1; mRNARGD7576714_1	RefSeq; ENSEMBL; GenBank; Ace View; Rat Genome Database	Rattus norvegicus carboxymethylenebutenolidase homolog (Pseudomonas) (Cmbl), mRNA.; carboxymethylenebutenolidase homolog (Pseudomonas) [gene_biotype:protein_coding transcript_biotype:protein_coding]; Rattus norvegicus carboxymethylenebutenolidase homolog (Pseudomonas), mRNA (cDNA clone MGC:95111 IMAGE:7127481), complete cds.; carboxymethylenebutenolidase homolog (Pseudomonas); ENCODES a protein t…	chr2	100	100	0		0	NM_001008770; ENSRNOT00000015448; BC088459	Q7TP52	NM_001008770; ENSRNOT00000015448; BC088459	Rn.64439	brain| colon| eye| heart| kidney| liver| lung| muscle| pancreas| pituitary gland| prostate| small intestine| fetus| juvenile| adult	NM_001008770; ENSRNOT00000015448; BC088459	GO:0008152	metabolic process	inferred from electronic annotation	NM_001008770; ENSRNOT00000015448; BC088459	GO:0005829; GO:0070062; GO:0005737	cytosol; extracellular exosome; cytoplasm	inferred from electronic annotation; not recorded	NM_001008770; ENSRNOT00000015448; BC088459	GO:0016787	hydrolase activity	inferred from electronic annotation
TC1700000215.rn.2	5.33	8.22	0.74	0.28	T	T	-7.39	1.11E-08	4.44E-07	T	NM_001108407; ENSRNOT00000015786	Auh	AU RNA binding protein/enoyl-CoA hydratase	chr17	+	Coding	12310198	12405224	0; 0; 0; 0; 0; 0; 0; 0; 0	361215	10	17p14	NM_001108407; ENSRNOT00000015786; Auh.aSep08; Auh.bSep08; Auh.cSep08; Auh.dSep08; Auh.eSep08; mRNARGD4133352_1; mRNARGD7723829_1; mRNARGD7723830_1; TCONS_00044556	RefSeq; ENSEMBL; Ace View; Rat Genome Database; Chalmel	Rattus norvegicus AU RNA binding protein/enoyl-CoA hydratase (Auh), mRNA.; AU RNA binding protein/enoyl-CoA hydratase [gene_biotype:protein_coding transcript_biotype:protein_coding]; AU RNA binding protein/enoyl-CoA hydratase; ENCODES a protein that exhibits enoyl-CoA hydratase activity (ortholog) AND methylglutaconyl-CoA hydratase activity (ortholog) AND mRNA 3'-UTR binding (ortholog) AND INVOLV…	chr17	100	100	0		0	ENSRNOT00000015786	F1LU71	NM_001108407; ENSRNOT00000015786	Rn.50	brain| connective tissue| dorsal root ganglion| heart| kidney| liver| lung| ovary| pancreas| prostate| spleen| fetus| juvenile| adult	ENSRNOT00000015786	GO:0008152; GO:0008150	metabolic process; biological_process	inferred from electronic annotation; no biological data available	NM_001108407; ENSRNOT00000015786	GO:0005739; GO:0005575	mitochondrion; cellular_component	not recorded; no biological data available	NM_001108407; ENSRNOT00000015786	GO:0003723; GO:0003730; GO:0004300; GO:0004490; GO:0003674; GO:0003824	RNA binding; mRNA 3'-UTR binding; enoyl-CoA hydratase activity; methylglutaconyl-CoA hydratase activity; molecular_function; catalytic activity	not recorded; inferred from electronic annotation; no biological data available
TSUnmapped00000057.rn.2	5.41	8.3	0.74	0.19	T	T	-7.39	4.04E-09	2.13E-07	T	NM_001107607	Tnks2	tankyrase, TRF1-interacting ankyrin-related ADP-ribose polymerase 2			Coding			0; 0; 0; 0; 0; 0; 0; 0; 0	309512	10		NM_001107607	RefSeq	Rattus norvegicus tankyrase, TRF1-interacting ankyrin-related ADP-ribose polymerase 2 (Tnks2), mRNA.		100	100	0		0	NM_001107607	D3ZRP5	NM_001107607	Rn.75288	adipose tissue| adrenal gland| brain| colon| connective tissue| dorsal root ganglion| embryonic tissue| heart| kidney| liver| lung| ovary| pancreas| pituitary gland| placenta| prostate| small intestine| spleen| testis|tailbud embryo| metamorphosing embryo| fetus| juvenile| adult	NM_001107607	GO:0000209; GO:0000723; GO:0006471; GO:0035264; GO:0040014; GO:0070198; GO:0070213; GO:0090263; GO:1904355; GO:1904357; GO:0008152	protein polyubiquitination; telomere maintenance; protein ADP-ribosylation; multicellular organism growth; regulation of multicellular organism growth; protein localization to chromosome, telomeric region; protein auto-ADP-ribosylation; positive regulation of canonical Wnt signaling pathway; positive regulation of telomere capping; negative regulation of telomere maintenance via telomere lengthen…	not recorded; inferred from electronic annotation	NM_001107607	GO:0000242; GO:0005634; GO:0005635; GO:0005737; GO:0048471	pericentriolar material; nucleus; nuclear envelope; cytoplasm; perinuclear region of cytoplasm	not recorded	NM_001107607	GO:0003950; GO:0019899; GO:0016740; GO:0016757	NAD+ ADP-ribosyltransferase activity; enzyme binding; transferase activity; transferase activity, transferring glycosyl groups	inferred from electronic annotation; not recorded
TC0200002930.rn.2	6.7	9.58	0.52	0.13	T	T	-7.39	1.53E-10	2.80E-08	T	NM_001025146; ENSRNOT00000015217; BC083729; BC127458	Ndufs4	NADH dehydrogenase (ubiquinone) Fe-S protein 4	chr2	-	Coding	46372473	46476277	0; 0; 0; 0; 0; 0; 0; 0; 0	499529	10	2q14	NM_001025146; ENSRNOT00000015217; BC083729; BC127458; mRNARGD2431857_1; Ndufs4.aSep08; Ndufs4.bSep08; TCONS_00057585	RefSeq; ENSEMBL; GenBank; Rat Genome Database; Ace View; Chalmel	Rattus norvegicus NADH dehydrogenase (ubiquinone) Fe-S protein 4 (Ndufs4), mRNA.; NADH dehydrogenase (ubiquinone) Fe-S protein 4 [gene_biotype:protein_coding transcript_biotype:protein_coding]; Rattus norvegicus NADH dehydrogenase (ubiquinone) Fe-S protein 4, mRNA (cDNA clone MGC:94631 IMAGE:7191329), complete cds.; Rattus norvegicus NADH dehydrogenase (ubiquinone) Fe-S protein 4, mRNA (cDNA clon…	chr2	100	100	0		0	NM_001025146; ENSRNOT00000015217; BC083729; BC127458	Q5XIF3	NM_001025146; ENSRNOT00000015217; BC083729; BC127458	Rn.203141	adrenal gland| brain| connective tissue| dorsal root ganglion| embryonic tissue| eye| heart| kidney| liver| lung| muscle| ovary| pancreas| prostate| spleen| vibrissa| juvenile| adult	NM_001025146; ENSRNOT00000015217; BC083729; BC127458	GO:0001932; GO:0007420; GO:0019933; GO:0022900; GO:0032981; GO:0045333; GO:0048146; GO:0051591; GO:0072593; GO:0055114	regulation of protein phosphorylation; brain development; cAMP-mediated signaling; electron transport chain; mitochondrial respiratory chain complex I assembly; cellular respiration; positive regulation of fibroblast proliferation; response to cAMP; reactive oxygen species metabolic process; oxidation-reduction process	inferred from electronic annotation; not recorded	NM_001025146; ENSRNOT00000015217; BC083729; BC127458	GO:0005739; GO:0005747; GO:0045271; GO:0005743; GO:0016020; GO:0070469	mitochondrion; mitochondrial respiratory chain complex I; respiratory chain complex I; mitochondrial inner membrane; membrane; respiratory chain	inferred from direct assay; not recorded; inferred from electronic annotation	NM_001025146; ENSRNOT00000015217; BC083729; BC127458	GO:0008137; GO:0016651	NADH dehydrogenase (ubiquinone) activity; oxidoreductase activity, acting on NAD(P)H	inferred from mutant phenotype; not recorded; inferred from electronic annotation
TC0200004989.rn.2	5.67	8.55	0.97	0.2	T	T	-7.35	1.47E-08	5.27E-07	T	LOC499718.aSep08-unspliced; mRNARGD7695967_1; mRNARGD7695968_1	LOC499718; LOC102555814	hypothetical LOC499718; uncharacterized LOC102555814	chr2	+	Coding	243332705	243353227	0; 0; 0; 0; 0; 0; 0; 0; 0		10		LOC499718.aSep08-unspliced; mRNARGD7695967_1; mRNARGD7695968_1; skoshee.aSep08; speebloy.aSep08-unspliced	Ace View; Rat Genome Database	hypothetical LOC499718; uncharacterized LOC102555814; Unannotated AceView Transcript	chr2	100	100	0		0
TC0100005352.rn.2	8.18	11.05	0.71	0.24	T	T	-7.33	9.55E-09	3.98E-07	T	NM_001106257; ENSRNOT00000067754	Mybpc2	myosin binding protein C, fast-type	chr1	-	Coding	100506704	100530198	0; 0; 0; 0; 0; 0; 0; 0; 0	292879	10	1q22	NM_001106257; ENSRNOT00000067754; mRNARGD4119836_1; mRNARGD7687572_1; Mybpc2.aSep08; Mybpc2.bSep08; Mybpc2.cSep08; Mybpc2.dSep08; Mybpc2.eSep08	RefSeq; ENSEMBL; Rat Genome Database; Ace View	Rattus norvegicus myosin binding protein C, fast-type (Mybpc2), mRNA.; myosin binding protein C, fast-type [gene_biotype:protein_coding transcript_biotype:protein_coding]; INVOLVED IN muscle contraction (ortholog) AND INTERACTS WITH cyclosporin A AND pirinixic acid AND 17alpha-ethynylestradiol (ortholog); myosin binding protein C, fast-type	chr1	100	100	0		0	NM_001106257; ENSRNOT00000067754	D3ZA38	NM_001106257; ENSRNOT00000067754	Rn.137668	adipose tissue| connective tissue| eye| muscle| pituitary gland| prostate| adult	NM_001106257; ENSRNOT00000067754	GO:0006936	muscle contraction	inferred from electronic annotation; not recorded
TC0X00002683.rn.2	6.63	9.5	1.18	0.3	T	T	-7.3	2.68E-07	4.92E-06	T	ENSRNOT00000035692; TCONS_00120244	Dmd	dystrophin [Source:RGD Symbol;Acc:2507]; Dystrophin [Source:UniProtKB/Swiss-Prot;Acc:P11530]	chrX	+	Coding	51492814	52323791	0; 0; 0; 0; 0; 0; 0; 0; 0		10		ENSRNOT00000035692; TCONS_00120244; Spectrin.0.aSep08	ENSEMBL; Chalmel; Ace View	dystrophin [gene_biotype:protein_coding transcript_biotype:protein_coding]; Dystrophin [Source:UniProtKB/Swiss-Prot;Acc:P11530]; Unannotated AceView Transcript	chrX	100	100	0		0	ENSRNOT00000035692	F1M705; Q7TPH2; Q7TPH4; Q7TPH3; Q05485; F5CC78; Q63031; Q9Z147; Q6TPJ8	ENSRNOT00000035692	Rn.10307	brain| dorsal root ganglion| prostate| adult	ENSRNOT00000035692	GO:0001954; GO:0002027; GO:0006355; GO:0007517; GO:0007519; GO:0007568; GO:0008065; GO:0010468; GO:0010880; GO:0010881; GO:0010976; GO:0014809; GO:0014819; GO:0014904; GO:0016203; GO:0021629; GO:0030154; GO:0033137; GO:0034613; GO:0035994; GO:0042391; GO:0042692; GO:0043043; GO:0043623; GO:0045213; GO:0045666; GO:0046716; GO:0048747; GO:0048812; GO:0051647; GO:0060048; GO:0060314; GO:0060857; GO:…	positive regulation of cell-matrix adhesion; regulation of heart rate; regulation of transcription, DNA-templated; muscle organ development; skeletal muscle tissue development; aging; establishment of blood-nerve barrier; regulation of gene expression; regulation of release of sequestered calcium ion into cytosol by sarcoplasmic reticulum; regulation of cardiac muscle contraction by regulation of…	inferred from electronic annotation; not recorded; inferred from expression pattern; inferred from mutant phenotype	ENSRNOT00000035692	GO:0005634; GO:0005856; GO:0005886; GO:0009986; GO:0016010; GO:0030016; GO:0030018; GO:0030054; GO:0030055; GO:0030175; GO:0031527; GO:0042383; GO:0043034; GO:0043234; GO:0044306; GO:0045121; GO:0045202; GO:0045211; GO:0016020	nucleus; cytoskeleton; plasma membrane; cell surface; dystrophin-associated glycoprotein complex; myofibril; Z disc; cell junction; cell-substrate junction; filopodium; filopodium membrane; sarcolemma; costamere; protein complex; neuron projection terminus; membrane raft; synapse; postsynaptic membrane; membrane	inferred from direct assay; not recorded; inferred from electronic annotation	ENSRNOT00000035692	GO:0002162; GO:0003779; GO:0005178; GO:0005200; GO:0005515; GO:0005521; GO:0008270; GO:0008307; GO:0017022; GO:0017166; GO:0030165; GO:0032403; GO:0050998	dystroglycan binding; actin binding; integrin binding; structural constituent of cytoskeleton; protein binding; lamin binding; zinc ion binding; structural constituent of muscle; myosin binding; vinculin binding; PDZ domain binding; protein complex binding; nitric-oxide synthase binding	inferred from electronic annotation; not recorded; inferred from physical interaction	ENSRNOT00000035692
TC0X00001964.rn.2	6.64	9.51	0.76	0.5	T	T	-7.3	1.21E-08	4.69E-07	T	NM_022626; ENSRNOT00000041138	Phka1	phosphorylase kinase, alpha 1	chrX	-	Coding	72377001	72515363	0; 0; 0; 0; 0; 0; 0; 0; 0	64561	10	Xq31	NM_022626; ENSRNOT00000041138; mRNARGD2565604_1; mRNARGD7638069_1; mRNARGD7638070_1; Phka1.aSep08; Phka1.bSep08; larbee.aSep08-unspliced	RefSeq; ENSEMBL; Rat Genome Database; Ace View	Rattus norvegicus phosphorylase kinase, alpha 1 (Phka1), mRNA.; phosphorylase kinase, alpha 1 [gene_biotype:protein_coding transcript_biotype:protein_coding]; ENCODES a protein that exhibits phosphorylase kinase activity AND INVOLVED IN protein autophosphorylation AND PARTICIPATES IN glycogen degradation pathway AND calcium/calcium-mediated signaling pathway AND insulin signaling pathway AND ASSO…	chrX	100	100	0		0	NM_022626; ENSRNOT00000041138	Q64649; A0A096MJF7; F1LLZ7	NM_022626; ENSRNOT00000041138	Rn.218907	brain| heart| ovary| pancreas| prostate| adult	NM_022626; ENSRNOT00000041138	GO:0005977; GO:0006656; GO:0006657; GO:0046777; GO:0005975	glycogen metabolic process; phosphatidylcholine biosynthetic process; CDP-choline pathway; protein autophosphorylation; carbohydrate metabolic process	inferred from electronic annotation; traceable author statement; inferred from direct assay	NM_022626; ENSRNOT00000041138	GO:0005886; GO:0005964; GO:0016020	plasma membrane; phosphorylase kinase complex; membrane	inferred from electronic annotation; inferred from direct assay	NM_022626; ENSRNOT00000041138	GO:0003824; GO:0004105; GO:0004689; GO:0005516; GO:0004553	catalytic activity; choline-phosphate cytidylyltransferase activity; phosphorylase kinase activity; calmodulin binding; hydrolase activity, hydrolyzing O-glycosyl compounds	inferred from electronic annotation; traceable author statement; inferred from direct assay	NM_022626; ENSRNOT00000041138
TC0600001830.rn.2	7.52	10.38	0.46	0.12	T	T	-7.3	2.37E-11	1.19E-08	T	NM_001010951; ENSRNOT00000009660; ENSRNOT00000061826; BC089111	Prepl	prolyl endopeptidase-like	chr6	-	Coding	8316854	8346262	0; 0; 0; 0; 0; 0; 0; 0; 0	298771	10	6q12	NM_001010951; ENSRNOT00000009660; ENSRNOT00000061826; BC089111; mRNARGD2605137_1; mRNARGD7611483_1; mRNARGD7611484_1; mRNARGD7611485_1; mRNARGD7611486_1; mRNARGD7611487_1; mRNARGD7611488_1; mRNARGD7611489_1; mRNARGD7611490_1; Prepl.aSep08; Prepl.bSep08; Prepl.cSep08; Prepl.dSep08	RefSeq; ENSEMBL; GenBank; Rat Genome Database; Ace View	Rattus norvegicus prolyl endopeptidase-like (Prepl), mRNA.; prolyl endopeptidase-like [gene_biotype:protein_coding transcript_biotype:protein_coding]; Rattus norvegicus prolyl endopeptidase-like, mRNA (cDNA clone MGC:105586 IMAGE:7312962), complete cds.; ENCODES a protein that exhibits serine-type endopeptidase activity (inferred) AND serine-type exopeptidase activity (inferred) AND INVOLVED IN p…	chr6	100	100	0		0	NM_001010951; ENSRNOT00000009660; ENSRNOT00000061826; BC089111	Q5HZA6; D3ZZ32	NM_001010951; ENSRNOT00000009660; ENSRNOT00000061826; BC089111	Rn.154511	brain| colon| connective tissue| dorsal root ganglion| eye| heart| kidney| liver| lung| muscle| ovary| pancreas| pineal gland| pituitary gland| prostate| spleen| thymus| fetus| juvenile| adult	NM_001010951; ENSRNOT00000009660; ENSRNOT00000061826; BC089111	GO:0006508	proteolysis	inferred from electronic annotation	NM_001010951; ENSRNOT00000009660; ENSRNOT00000061826; BC089111	GO:0005794; GO:0005829; GO:0005856; GO:0005737	Golgi apparatus; cytosol; cytoskeleton; cytoplasm	not recorded; inferred from electronic annotation	NM_001010951; ENSRNOT00000009660; ENSRNOT00000061826; BC089111	GO:0004252; GO:0070008; GO:0008233; GO:0008236; GO:0016787	serine-type endopeptidase activity; serine-type exopeptidase activity; peptidase activity; serine-type peptidase activity; hydrolase activity	inferred from electronic annotation
TC1300000592.rn.2	6.51	9.38	0.47	0.12	T	T	-7.3	5.01E-10	5.50E-08	T	NM_001105963; ENSRNOT00000003460; BC166895	Mrps14	mitochondrial ribosomal protein S14	chr13	+	Coding	77940275	77946207	0; 0; 0; 0; 0; 0; 0; 0; 0	289143	10	13q22	NM_001105963; ENSRNOT00000003460; BC166895; mRNARGD4121866_1; mRNARGD7517740_1; Mrps14.aSep08; Mrps14.bSep08; Mrps14.cSep08; TCONS_00028531	RefSeq; ENSEMBL; GenBank; Rat Genome Database; Ace View; Chalmel	Rattus norvegicus mitochondrial ribosomal protein S14 (Mrps14), mRNA.; mitochondrial ribosomal protein S14 [gene_biotype:protein_coding transcript_biotype:protein_coding]; Rattus norvegicus mitochondrial ribosomal protein S14, mRNA (cDNA clone MGC:188850 IMAGE:6920474), complete cds.; ENCODES a protein that exhibits poly(A) RNA binding (ortholog) AND INVOLVED IN translation (inferred) AND FOUND I…	chr13	100	100	0		0	NM_001105963; ENSRNOT00000003460; BC166895	B2RYT4	NM_001105963; ENSRNOT00000003460; BC166895	Rn.67	adrenal gland| brain| eye| liver| lung| muscle| ovary| pancreas| pituitary gland| prostate| spleen| metamorphosing embryo| fetus| adult	NM_001105963; ENSRNOT00000003460; BC166895	GO:0006412	translation	not recorded; inferred from electronic annotation	NM_001105963; ENSRNOT00000003460; BC166895	GO:0005739; GO:0005763; GO:0031965; GO:0005622; GO:0005840	mitochondrion; mitochondrial small ribosomal subunit; nuclear membrane; intracellular; ribosome	not recorded; inferred from electronic annotation	NM_001105963; ENSRNOT00000003460; BC166895	GO:0003735; GO:0044822; GO:0005515	structural constituent of ribosome; poly(A) RNA binding; protein binding	not recorded; inferred from electronic annotation
TC0800000678.rn.2	8.2	11.06	0.54	0.45	T	T	-7.26	1.86E-09	1.27E-07	T	NM_012935; ENSRNOT00000059127	Cryab	crystallin, alpha B	chr8	+	Coding	55178289	55182548	0; 0; 0; 0; 0; 0; 0; 0; 0	25420	10	8q23	NM_012935; ENSRNOT00000059127; Cryab.aSep08; Cryab.bSep08; Cryab.cSep08; Cryab.dSep08; mRNARGD2668795_1; TCONS_00107104; TCONS_00107105; TCONS_00107106	RefSeq; ENSEMBL; Ace View; Rat Genome Database; Chalmel	Rattus norvegicus crystallin, alpha B (Cryab), mRNA.; crystallin, alpha B [gene_biotype:protein_coding transcript_biotype:protein_coding]; crystallin, alpha B; ENCODES a protein that exhibits cytoskeletal protein binding AND microtubule binding AND identical protein binding (ortholog) AND INVOLVED IN aging AND microtubule polymerization or depolymerization AND negative regulation of apoptotic pro…	chr8	100	100	0		0	NM_012935; ENSRNOT00000059127	P23928; Q63136; Q63137; Q63138	NM_012935; ENSRNOT00000059127	Rn.98208	brain| connective tissue| dorsal root ganglion| embryonic tissue| eye| heart| kidney| liver| lung| muscle| ovary| pancreas| placenta| spleen| vibrissa| fetus| juvenile| adult	NM_012935; ENSRNOT00000059127	GO:0001666; GO:0002088; GO:0006457; GO:0007021; GO:0007517; GO:0007568; GO:0010629; GO:0010941; GO:0030308; GO:0031109; GO:0032355; GO:0032387; GO:0042542; GO:0043010; GO:0043066; GO:0043154; GO:0051260; GO:0051403; GO:0060561; GO:0071480; GO:2000378	response to hypoxia; lens development in camera-type eye; protein folding; tubulin complex assembly; muscle organ development; aging; negative regulation of gene expression; regulation of cell death; negative regulation of cell growth; microtubule polymerization or depolymerization; response to estradiol; negative regulation of intracellular transport; response to hydrogen peroxide; camera-type e…	inferred from electronic annotation; not recorded; inferred from direct assay; inferred from expression pattern; inferred from mutant phenotype	NM_012935; ENSRNOT00000059127	GO:0005634; GO:0005737; GO:0005739; GO:0005794; GO:0005829; GO:0005886; GO:0009986; GO:0014069; GO:0015630; GO:0030018; GO:0030424; GO:0031430; GO:0031674; GO:0032432; GO:0043197; GO:0043204; GO:0043209; GO:0043292; GO:0045202; GO:0070062; GO:0097060; GO:0097512	nucleus; cytoplasm; mitochondrion; Golgi apparatus; cytosol; plasma membrane; cell surface; postsynaptic density; microtubule cytoskeleton; Z disc; axon; M band; I band; actin filament bundle; dendritic spine; perikaryon; myelin sheath; contractile fiber; synapse; extracellular exosome; synaptic membrane; cardiac myofibril	inferred from direct assay; not recorded; inferred from sequence or structural similarity; inferred from electronic annotation	NM_012935; ENSRNOT00000059127	GO:0005212; GO:0005515; GO:0008017; GO:0008092; GO:0042802; GO:0042803; GO:0046872; GO:0051082	structural constituent of eye lens; protein binding; microtubule binding; cytoskeletal protein binding; identical protein binding; protein homodimerization activity; metal ion binding; unfolded protein binding	traceable author statement; inferred from physical interaction; inferred from direct assay; not recorded; inferred from sequence or structural similarity; inferred from electronic annotation
TC0600000935.rn.2	6.92	9.78	0.75	0.09	T	T	-7.23	5.29E-09	2.57E-07	T	NM_017280; BC081817	Psma3	proteasome subunit alpha 3	chr6	+	Coding	93421440	93444316	0; 0; 0; 0; 0; 0; 0; 0; 0	29670	10	6q24	NM_017280; BC081817; NM_001004094; ENSRNOT00000010753; mRNARGD2552810_1; Psma3l.aSep08; Psma3l.bSep08; Psma3l.cSep08; Psma3l.dSep08; TCONS_00093375; TCONS_00095489	RefSeq; GenBank; ENSEMBL; Rat Genome Database; Ace View; Chalmel	Rattus norvegicus proteasome subunit alpha 3 (Psma3), mRNA.; Rattus norvegicus proteasome (prosome, macropain) subunit, alpha type 3, mRNA (cDNA clone MGC:93511 IMAGE:7110009), complete cds.; Rattus norvegicus proteasome subunit alpha type 3-like (Psma3l), mRNA.; proteasome (prosome, macropain) subunit, alpha type 3 [gene_biotype:protein_coding transcript_biotype:protein_coding]; ENCODES a protei…	chr6	100	100	0		0	NM_017280; BC081817; NM_001004094; ENSRNOT00000010753	P18422	NM_017280; BC081817; NM_001004094; ENSRNOT00000010753	Rn.3997	adrenal gland| brain| colon| connective tissue| dorsal root ganglion| embryonic tissue| eye| kidney| liver| lung| muscle| ovary| pancreas| placenta| prostate| spleen| metamorphosing embryo| fetus| juvenile| adult	NM_017280; BC081817; NM_001004094; ENSRNOT00000010753	GO:0010499; GO:0043161; GO:0006508; GO:0006511; GO:0051603	proteasomal ubiquitin-independent protein catabolic process; proteasome-mediated ubiquitin-dependent protein catabolic process; proteolysis; ubiquitin-dependent protein catabolic process; proteolysis involved in cellular protein catabolic process	not recorded; inferred from electronic annotation	NM_017280; BC081817; NM_001004094; ENSRNOT00000010753	GO:0000502; GO:0005634; GO:0005737; GO:0005839; GO:0019773; GO:0070062	proteasome complex; nucleus; cytoplasm; proteasome core complex; proteasome core complex, alpha-subunit complex; extracellular exosome	not recorded; inferred from electronic annotation; inferred from sequence or structural similarity	NM_017280; BC081817; NM_001004094; ENSRNOT00000010753	GO:0004175; GO:0004298; GO:0008233; GO:0016787; GO:0005515	endopeptidase activity; threonine-type endopeptidase activity; peptidase activity; hydrolase activity; protein binding	not recorded; inferred from electronic annotation	NM_017280; BC081817; NM_001004094; ENSRNOT00000010753
TC0200002273.rn.2	5.59	8.44	0.33	0.37	T	T	-7.2	3.65E-10	4.55E-08	T	NM_080399	Ddit4l2	DNA-damage-inducible transcript 4-like 2	chr2	+	Coding	242880772	242885088	0; 0; 0; 0; 0; 0; 0; 0; 0	140582	10		NM_080399; ENSRNOT00000013661; Ddit4l.aSep08; Ddit4l.bSep08; mRNARGD2652402_1; TCONS_00057273; TCONS_00063117	RefSeq; ENSEMBL; Ace View; Rat Genome Database; Chalmel	Rattus norvegicus DNA-damage-inducible transcript 4-like 2 (Ddit4l2), mRNA.; DNA-damage-inducible transcript 4-like 2 [gene_biotype:protein_coding transcript_biotype:protein_coding]; DNA-damage-inducible transcript 4-like 2hypothetical protein LOC680872; INTERACTS WITH all-trans-retinoic acid (ortholog) AND curcumin (ortholog) AND disodium selenite (ortholog); DNA-damage-inducible transcript 4-li…	chr2	100	100	0		0	NM_080399; ENSRNOT00000013661	Q8VD50	NM_080399; ENSRNOT00000013661	Rn.19672	eye| heart| muscle| pituitary gland| prostate| adult	NM_080399; ENSRNOT00000013661	GO:0009968	negative regulation of signal transduction	inferred from electronic annotation	NM_080399; ENSRNOT00000013661	GO:0005737	cytoplasm	inferred from sequence or structural similarity; inferred from electronic annotation	ENSRNOT00000013661	GO:0005515	protein binding	inferred from electronic annotation
TC0500003431.rn.2	4.98	7.83	0.31	0.11	T	T	-7.19	8.71E-12	7.77E-09	T	NM_019209; ENSRNOT00000024719; BC158690	Urod	uroporphyrinogen decarboxylase	chr5	-	Coding	135855230	135859515	0; 0; 0; 0; 0; 0; 0; 0; 0	29421	10	5q36	NM_019209; ENSRNOT00000024719; BC158690; mRNARGD4127457_1; TCONS_00086196; Urod.aSep08; Urod.bSep08; Urod.cSep08; Urod.dSep08	RefSeq; ENSEMBL; GenBank; Rat Genome Database; Chalmel; Ace View	Rattus norvegicus uroporphyrinogen decarboxylase (Urod), mRNA.; uroporphyrinogen decarboxylase [gene_biotype:protein_coding transcript_biotype:protein_coding]; Rattus norvegicus uroporphyrinogen decarboxylase, mRNA (cDNA clone MGC:187707 IMAGE:8376316), complete cds.; ENCODES a protein that exhibits ferrous iron binding AND uroporphyrinogen decarboxylase activity AND INVOLVED IN cellular response…	chr5	100	100	0		0	NM_019209; ENSRNOT00000024719; BC158690	P32362; B0BN55	NM_019209; ENSRNOT00000024719; BC158690	Rn.4214	adipose tissue| adrenal gland| brain| connective tissue| dorsal root ganglion| embryonic tissue| eye| heart| kidney| liver| lung| muscle| ovary| pituitary gland| placenta| prostate| spleen| thymus|tailbud embryo| metamorphosing embryo| juvenile| adult	NM_019209; ENSRNOT00000024719; BC158690	GO:0001889; GO:0006779; GO:0006782; GO:0006783; GO:0010039; GO:0014070; GO:0014075; GO:0032355; GO:0042168; GO:0045471; GO:0046502; GO:0046689; GO:0051597; GO:0060992; GO:0071243	liver development; porphyrin-containing compound biosynthetic process; protoporphyrinogen IX biosynthetic process; heme biosynthetic process; response to iron ion; response to organic cyclic compound; response to amine; response to estradiol; heme metabolic process; response to ethanol; uroporphyrinogen III metabolic process; response to mercury ion; response to methylmercury; response to fungici…	inferred from expression pattern; inferred from direct assay; inferred from electronic annotation; not recorded; inferred by curator; non-traceable author statement	NM_019209; ENSRNOT00000024719; BC158690	GO:0005654; GO:0005737; GO:0005829	nucleoplasm; cytoplasm; cytosol	inferred from electronic annotation; not recorded; inferred from direct assay	NM_019209; ENSRNOT00000024719; BC158690	GO:0004853; GO:0008198; GO:0016829; GO:0016831; GO:0005515	uroporphyrinogen decarboxylase activity; ferrous iron binding; lyase activity; carboxy-lyase activity; protein binding	inferred from direct assay; not recorded; non-traceable author statement; inferred from electronic annotation	NM_019209; ENSRNOT00000024719; BC158690
TC0X00000375.rn.2	6.62	9.46	0.42	0.21	T	T	-7.19	1.65E-10	2.86E-08	T	NM_001004072; ENSRNOT00000038352; BC098897	Pdha1	pyruvate dehydrogenase (lipoamide) alpha 1	chrX	+	Coding	37329779	37343410	0; 0; 0; 0; 0; 0; 0; 0; 0	29554	10	Xq21	NM_001004072; ENSRNOT00000038352; BC098897; mRNARGD2568393_1; Pdha1.cSep08	RefSeq; ENSEMBL; GenBank; Rat Genome Database; Ace View	Rattus norvegicus pyruvate dehydrogenase (lipoamide) alpha 1 (Pdha1), mRNA.; pyruvate dehydrogenase E1 component subunit alpha, somatic form, mitochondrial-like [gene_biotype:protein_coding transcript_biotype:protein_coding]; Rattus norvegicus pyruvate dehydrogenase (lipoamide) alpha 1, mRNA (cDNA clone MGC:114215 IMAGE:7103543), complete cds.; ENCODES a protein that exhibits pyruvate dehydrogena…	chrX	100	100	0		0	NM_001004072; ENSRNOT00000038352; BC098897	Q4FZZ4; F7FKI5	NM_001004072; ENSRNOT00000038352; BC098897	Rn.3655	adipose tissue| adrenal gland| brain| dorsal root ganglion| embryonic tissue| eye| heart| kidney| liver| lung| nerve| ovary| pancreas| placenta| prostate| spleen|tailbud embryo| metamorphosing embryo| juvenile| adult	NM_001004072; ENSRNOT00000038352; BC098897	GO:0006006; GO:0006086; GO:0006096; GO:0006099; GO:0055114; GO:0061732; GO:0008152	glucose metabolic process; acetyl-CoA biosynthetic process from pyruvate; glycolytic process; tricarboxylic acid cycle; oxidation-reduction process; mitochondrial acetyl-CoA biosynthetic process from pyruvate; metabolic process	inferred from electronic annotation; inferred from direct assay; not recorded; inferred from sequence or structural similarity	NM_001004072; ENSRNOT00000038352; BC098897	GO:0005634; GO:0005739; GO:0005967; GO:0043209; GO:0043231; GO:0045254	nucleus; mitochondrion; mitochondrial pyruvate dehydrogenase complex; myelin sheath; intracellular membrane-bounded organelle; pyruvate dehydrogenase complex	not recorded; inferred from direct assay; traceable author statement; inferred from electronic annotation	NM_001004072; ENSRNOT00000038352; BC098897	GO:0004738; GO:0004739; GO:0034604; GO:0016491; GO:0016624	pyruvate dehydrogenase activity; pyruvate dehydrogenase (acetyl-transferring) activity; pyruvate dehydrogenase (NAD+) activity; oxidoreductase activity; oxidoreductase activity, acting on the aldehyde or oxo group of donors, disulfide as acceptor	not recorded; inferred from sequence or structural similarity; inferred from direct assay; inferred from electronic annotation; traceable author statement
TC1000004334.rn.2	5.86	8.7	0.62	0.19	T	T	-7.19	3.04E-09	1.77E-07	T	NM_001008876; ENSRNOT00000044593	Rsl1d1	ribosomal L1 domain containing 1	chr10	+	Coding	4348267	4502567	0; 0; 0; 0; 0; 0; 0; 0; 0	302898	10	10q11	NM_001008876; ENSRNOT00000044593; NM_001003978_2; ENSRNOT00000003213; ENSRNOT00000074890; BC079092_2; mRNARGD2523178_1; mRNARGD6491151_1; mRNARGD7629058_1; Rsl1d1.aSep08; Rsl1d1.bSep08; Rsl1d1.cSep08; Rsl1d1.dSep08-unspliced; Rsl1d1.eSep08-unspliced; TCONS_00013141	RefSeq; ENSEMBL; GenBank; Rat Genome Database; Ace View; Chalmel	Rattus norvegicus ribosomal L1 domain containing 1 (Rsl1d1), mRNA.; ribosomal L1 domain containing 1 [gene_biotype:protein_coding transcript_biotype:protein_coding]; G1 to S phase transition 1 (Gspt1), mRNA; G1 to S phase transition 1 [gene_biotype:protein_coding transcript_biotype:protein_coding]; Uncharacterized protein [gene_biotype:protein_coding transcript_biotype:protein_coding]; G1 to S ph…	chr10	100	100	0		0	NM_001008876; ENSRNOT00000044593; ENSRNOT00000003213; ENSRNOT00000074890	Q7TQ86; Q6AYD5; M0RCH8	NM_001008876; ENSRNOT00000044593; ENSRNOT00000003213	Rn.154542; Rn.72491	adipose tissue| adrenal gland| brain| colon| connective tissue| dorsal root ganglion| embryonic tissue| eye| heart| kidney| liver| lung| pancreas| pineal gland| pituitary gland| placenta| prostate| spleen| testis| thymus|tailbud embryo| metamorphosing embryo| fetus| juvenile| adult; adipose tissue| adrenal gland| brain| connective tissue| dorsal root ganglion| embryonic tissue| eye| heart| kidney…	NM_001008876; ENSRNOT00000044593; ENSRNOT00000003213	GO:0001649; GO:0032880; GO:0042981; GO:2000772; GO:0002184; GO:0006479; GO:0008152	osteoblast differentiation; regulation of protein localization; regulation of apoptotic process; regulation of cellular senescence; cytoplasmic translational termination; protein methylation; metabolic process	not recorded; inferred from electronic annotation	NM_001008876; ENSRNOT00000044593; ENSRNOT00000003213	GO:0005730; GO:0016020; GO:0005829; GO:0018444	nucleolus; membrane; cytosol; translation release factor complex	not recorded	NM_001008876; ENSRNOT00000044593; ENSRNOT00000003213; ENSRNOT00000074890	GO:0003723; GO:0044822; GO:0003747; GO:0003924; GO:0005525; GO:0000166	RNA binding; poly(A) RNA binding; translation release factor activity; GTPase activity; GTP binding; nucleotide binding	inferred from electronic annotation; not recorded
TC1700001802.rn.2	5.24	8.08	0.29	0.19	T	T	-7.18	1.50E-11	1.01E-08	T	NM_001107352	Hist1h2bh	histone cluster 1, H2bh	chr17	-	Coding	43678218	43689998	0; 0; 0; 0; 0; 0; 0; 0; 0	306945	10	17p11	NM_001107352; Hist1h2bh.aSep08; mRNARGD4118716_1; TCONS_00044699; ENSRNOT00000028779	RefSeq; Ace View; Rat Genome Database; Chalmel; ENSEMBL	Rattus norvegicus histone cluster 1, H2bh (Hist1h2bh), mRNA.; histone cluster 1, H2bh; ENCODES a protein that exhibits DNA binding (inferred) AND protein heterodimerization activity (inferred) AND INVOLVED IN nucleosome assembly (inferred) AND FOUND IN nucleosome (inferred) AND nucleus (inferred) AND INTERACTS WITH (-)-demecolcine (ortholog) AND 17beta-estradiol (ortholog) AND 2 3 7 8-tetrachloro…	chr17	100	100	0		0	NM_001107352; ENSRNOT00000028779	G3V8B3	NM_001107352; ENSRNOT00000028779	Rn.199024	adipose tissue| brain| connective tissue| dorsal root ganglion| eye| heart| kidney| lung| muscle| pancreas| pineal gland| placenta| prostate| small intestine| spleen| juvenile| adult	NM_001107352; ENSRNOT00000028779	GO:0002227; GO:0006334; GO:0019731; GO:0050830	innate immune response in mucosa; nucleosome assembly; antibacterial humoral response; defense response to Gram-positive bacterium	inferred from electronic annotation; not recorded	NM_001107352; ENSRNOT00000028779	GO:0000788; GO:0005615; GO:0005634; GO:0070062; GO:0000786; GO:0005694; GO:0005654; GO:0005737	nuclear nucleosome; extracellular space; nucleus; extracellular exosome; nucleosome; chromosome; nucleoplasm; cytoplasm	not recorded; inferred from electronic annotation	NM_001107352; ENSRNOT00000028779	GO:0003677; GO:0046982	DNA binding; protein heterodimerization activity	not recorded; inferred from electronic annotation
TC0300004007.rn.2	7.92	10.77	0.48	0.1	T	T	-7.18	4.18E-11	1.49E-08	T	ENSRNOT00000070976; ENSRNOT00000072405; mRNARGD7567212_1; TCONS_00070074; TCONS_00070075	Zfp106; LOC688018; varchy; ENSRNOG00000037212	zinc finger protein 106; ENCODES a protein that exhibits opioid peptide activity (ortholog) AND poly(A) RNA binding (ortholog) AND SH3 domain binding (ortholog) AND INVOLVED IN insulin receptor signaling pathway (ortholog) AND FOUND IN cytosol (ortholog) AND membrane (ortholog) AND INTERACTS WITH 17alpha-ethynylestradiol (ortholog) AND 2-methylcholine (ortholog) AND aflatoxin B1 (ortholog); Chalm…	chr3	-	Coding	112279782	112320762	0; 0; 0; 0; 0; 0; 0; 0; 0		10		ENSRNOT00000070976; ENSRNOT00000072405; mRNARGD7567212_1; TCONS_00070074; TCONS_00070075; varchy.aSep08	ENSEMBL; Rat Genome Database; Chalmel; Ace View	zinc finger protein 106; ENCODES a protein that exhibits opioid peptide activity (ortholog) AND poly(A) RNA binding (ortholog) AND SH3 domain binding (ortholog) AND INVOLVED IN insulin receptor signaling pathway (ortholog) AND FOUND IN cytosol (ortholog) AND membrane (ortholog) AND INTERACTS WITH 17alpha-ethynylestradiol (ortholog) AND 2-methylcholine (ortholog) AND aflatoxin B1 (ortholog); Chalm…	chr3	100	100	0		0
TC1000003057.rn.2	5.18	8.02	0.75	0.25	F	T	-7.16	1.48E-08	5.28E-07	F	NM_001105790; ENSRNOT00000006883	Rangrf	RAN guanine nucleotide release factor	chr10	-	Coding	55559049	55560814	0; 0; 0; 0; 0; 0; 0; 0; 0	287419	10	10q24	NM_001105790; ENSRNOT00000006883; mRNARGD4136382_1; Rangrf.aSep08; Rangrf.bSep08; Rangrf.cSep08; TCONS_00014603; TCONS_00019336; TCONS_00020852	RefSeq; ENSEMBL; Rat Genome Database; Ace View; Chalmel	Rattus norvegicus RAN guanine nucleotide release factor (Rangrf), mRNA.; RAN guanine nucleotide release factor [gene_biotype:protein_coding transcript_biotype:protein_coding]; ENCODES a protein that exhibits guanyl-nucleotide exchange factor activity (ortholog) AND ion channel binding (ortholog) AND protein transporter activity (ortholog) AND INVOLVED IN ER to Golgi vesicle-mediated transport (or…	chr10	100	100	0		0	NM_001105790; ENSRNOT00000006883	D3ZMP9	NM_001105790; ENSRNOT00000006883	Rn.52091	adrenal gland| brain| colon| connective tissue| dorsal root ganglion| embryonic tissue| eye| heart| lung| ovary| small intestine| spleen| adult	NM_001105790; ENSRNOT00000006883	GO:0003254; GO:0006888; GO:0032527; GO:0042391; GO:0043547; GO:0090004; GO:1902305; GO:2000010; GO:2000649; GO:0008150	regulation of membrane depolarization; ER to Golgi vesicle-mediated transport; protein exit from endoplasmic reticulum; regulation of membrane potential; positive regulation of GTPase activity; positive regulation of establishment of protein localization to plasma membrane; regulation of sodium ion transmembrane transport; positive regulation of protein localization to cell surface; regulation of…	inferred from electronic annotation; not recorded; no biological data available	NM_001105790; ENSRNOT00000006883	GO:0005634; GO:0005654; GO:0005737; GO:0005791; GO:0005901; GO:0014704; GO:0005575	nucleus; nucleoplasm; cytoplasm; rough endoplasmic reticulum; caveola; intercalated disc; cellular_component	inferred from electronic annotation; not recorded; no biological data available	NM_001105790; ENSRNOT00000006883	GO:0005085; GO:0005087; GO:0008536; GO:0008565; GO:0017080; GO:0044325; GO:0003674	guanyl-nucleotide exchange factor activity; Ran guanyl-nucleotide exchange factor activity; Ran GTPase binding; protein transporter activity; sodium channel regulator activity; ion channel binding; molecular_function	not recorded; inferred from electronic annotation; no biological data available
TC0200004411.rn.2	7.04	9.88	0.14	0.5	T	T	-7.16	4.11E-10	4.89E-08	T	NM_134365_2; ENSRNOT00000075083; Atp5f1.aSep08; Atp5f1.bSep08; Atp5f1.cSep08; Atp5f1.dSep08-unspliced; Atp5f1.fSep08; BC063808_2; mRNARGD2348906_1; TCONS_00058067; TCONS_00061081	Atp5f1	ATP synthase, H+ transporting, mitochondrial Fo complex, subunit B1 (Atp5f1), mRNA; ATP synthase, H+ transporting, mitochondrial Fo complex, subunit B1 [Source:RGD Symbol;Acc:620041]; ATP synthase, H+ transporting, mitochondrial Fo complex, subunit B1; ATP synthase, H+ transporting, mitochondrial F0 complex, subunit B1, mRNA (cDNA clone MGC:72698 IMAGE:6920021), complete cds.; INVOLVED IN ATP met…	chr2	-	Coding	208566378	208578881	0; 0; 0; 0; 0; 0; 0; 0; 0		10		NM_134365_2; ENSRNOT00000075083; Atp5f1.aSep08; Atp5f1.bSep08; Atp5f1.cSep08; Atp5f1.dSep08-unspliced; Atp5f1.fSep08; BC063808_2; mRNARGD2348906_1; TCONS_00058067; TCONS_00061081	RefSeq; ENSEMBL; Ace View; GenBank; Rat Genome Database; Chalmel	ATP synthase, H+ transporting, mitochondrial Fo complex, subunit B1 (Atp5f1), mRNA; ATP synthase, H+ transporting, mitochondrial Fo complex, subunit B1 [gene_biotype:protein_coding transcript_biotype:protein_coding]; ATP synthase, H+ transporting, mitochondrial Fo complex, subunit B1; ATP synthase, H+ transporting, mitochondrial F0 complex, subunit B1, mRNA (cDNA clone MGC:72698 IMAGE:6920021), c…	chr2	100	100	0		0	ENSRNOT00000075083	P19511	ENSRNOT00000075083	Rn.3689	brain| colon| connective tissue| dorsal root ganglion| embryonic tissue| eye| heart| kidney| liver| lung| ovary| pancreas| pituitary gland| placenta| prostate| small intestine| spleen| thymus| vibrissa|tailbud embryo| metamorphosing embryo| juvenile| adult	ENSRNOT00000075083	GO:0015986; GO:0021762; GO:0046034; GO:0006810; GO:0006811; GO:0015992	ATP synthesis coupled proton transport; substantia nigra development; ATP metabolic process; transport; ion transport; proton transport	not recorded; inferred from direct assay; inferred from electronic annotation	ENSRNOT00000075083	GO:0000276; GO:0005634; GO:0005654; GO:0005739; GO:0005743; GO:0005753; GO:0016020; GO:0043209; GO:0070062; GO:0045263	mitochondrial proton-transporting ATP synthase complex, coupling factor F(o); nucleus; nucleoplasm; mitochondrion; mitochondrial inner membrane; mitochondrial proton-transporting ATP synthase complex; membrane; myelin sheath; extracellular exosome; proton-transporting ATP synthase complex, coupling factor F(o)	inferred from direct assay; not recorded; inferred from electronic annotation	ENSRNOT00000075083	GO:0016887; GO:0046933; GO:0015078	ATPase activity; proton-transporting ATP synthase activity, rotational mechanism; hydrogen ion transmembrane transporter activity	not recorded; inferred from electronic annotation	ENSRNOT00000075083
TC0100001670.rn.2	4.99	7.83	0.26	0.29	T	T	-7.14	7.74E-11	2.06E-08	T	NM_001106341; ENSRNOT00000021884	Mcee	methylmalonyl CoA epimerase	chr1	+	Coding	125229487	125252676	0; 0; 0; 0; 0; 0; 0; 0; 0	293829	10	1q22	NM_001106341; ENSRNOT00000021884; Mcee.aSep08; Mcee.bSep08; mRNARGD4112218_1; mRNARGD7525133_1; mRNARGD7525134_1; TCONS_00005223	RefSeq; ENSEMBL; Ace View; Rat Genome Database; Chalmel	Rattus norvegicus methylmalonyl CoA epimerase (Mcee), mRNA.; methylmalonyl CoA epimerase [gene_biotype:protein_coding transcript_biotype:protein_coding]; methylmalonyl CoA epimerase; ENCODES a protein that exhibits methylmalonyl-CoA epimerase activity (ortholog) AND INVOLVED IN L-methylmalonyl-CoA metabolic process (ortholog) AND PARTICIPATES IN glyoxylate and dicarboxylate metabolic pathway AND …	chr1	100	100	0		0	NM_001106341; ENSRNOT00000021884	D4A197	NM_001106341; ENSRNOT00000021884	Rn.3420	brain| dorsal root ganglion| eye| heart| kidney| muscle| thymus| juvenile| adult	NM_001106341; ENSRNOT00000021884	GO:0046491	L-methylmalonyl-CoA metabolic process	not recorded; inferred from electronic annotation	NM_001106341; ENSRNOT00000021884	GO:0005739	mitochondrion	not recorded; inferred from electronic annotation	NM_001106341; ENSRNOT00000021884	GO:0004493; GO:0005515	methylmalonyl-CoA epimerase activity; protein binding	not recorded; inferred from electronic annotation
TC0100001805.rn.2	4.49	7.32	0.29	0.88	F	T	-7.13	1.38E-07	2.91E-06	F	ENSRNOT00000031334; mRNARGD7742691_1	Agbl1	ATP/GTP binding protein-like 1 [Source:RGD Symbol;Acc:1560280]; ENCODES a protein that exhibits metallocarboxypeptidase activity (ortholog) AND tubulin binding (ortholog) AND INVOLVED IN C-terminal protein deglutamylation (ortholog) AND protein side chain deglutamylation (ortholog) AND proteolysis (ortholog) AND INTERACTS WITH dioxygen (ortholog) AND silicon dioxide (ortholog) AND valproic acid (…	chr1	+	Coding	137798982	138731348	0; 0; 0; 0; 0; 0; 0; 0; 0		10		ENSRNOT00000031334; mRNARGD7742691_1; rerflu.aSep08	ENSEMBL; Rat Genome Database; Ace View	ATP/GTP binding protein-like 1 [gene_biotype:protein_coding transcript_biotype:protein_coding]; ENCODES a protein that exhibits metallocarboxypeptidase activity (ortholog) AND tubulin binding (ortholog) AND INVOLVED IN C-terminal protein deglutamylation (ortholog) AND protein side chain deglutamylation (ortholog) AND proteolysis (ortholog) AND INTERACTS WITH dioxygen (ortholog) AND silicon dioxid…	chr1	100	100	0		0	ENSRNOT00000031334	F1M4Z0				ENSRNOT00000031334	GO:0006508	proteolysis	inferred from electronic annotation					ENSRNOT00000031334	GO:0008270; GO:0004181	zinc ion binding; metallocarboxypeptidase activity	inferred from electronic annotation
TC1500001842.rn.2	5.87	8.71	0.45	0.27	T	T	-7.13	2.83E-10	3.84E-08	T	NM_001009635; ENSRNOT00000020419; BC088471	Spryd7	SPRY domain containing 7	chr15	-	Coding	41871144	41891114	0; 0; 0; 0; 0; 0; 0; 0; 0	290303	10	15p12	NM_001009635; ENSRNOT00000020419; BC088471; mRNARGD2347913_1; TCONS_00037396	RefSeq; ENSEMBL; GenBank; Rat Genome Database; Chalmel	Rattus norvegicus SPRY domain containing 7 (Spryd7), mRNA.; SPRY domain containing 7 [gene_biotype:protein_coding transcript_biotype:protein_coding]; Rattus norvegicus similar to RIKEN cDNA 6330409N04, mRNA (cDNA clone MGC:95134 IMAGE:7128422), complete cds.; INTERACTS WITH diuron AND fipronil AND benzo[a]pyrene (ortholog); SPRY domain containing 7 (Spryd7), mRNA.	chr15	100	100	0		0	NM_001009635; ENSRNOT00000020419; BC088471	Q5M7T2	NM_001009635; ENSRNOT00000020419; BC088471	Rn.163304	brain| dorsal root ganglion| eye| heart| kidney| lung| placenta| prostate| juvenile| adult
TC0600000792.rn.2	7.57	10.4	0.68	0.07	T	T	-7.11	2.44E-09	1.53E-07	T	NM_017283; ENSRNOT00000009666; BC062232	Psma6	proteasome subunit alpha 6	chr6	+	Coding	76174441	76205434	0; 0; 0; 0; 0; 0; 0; 0; 0	29673	10	6q23	NM_017283; ENSRNOT00000009666; BC062232; mRNARGD2552745_1; mRNARGD7701341_1; Psma6.aSep08; Psma6.bSep08; TCONS_00093328; TCONS_00097079	RefSeq; ENSEMBL; GenBank; Rat Genome Database; Ace View; Chalmel	Rattus norvegicus proteasome subunit alpha 6 (Psma6), mRNA.; proteasome (prosome, macropain) subunit, alpha type 6 [gene_biotype:protein_coding transcript_biotype:protein_coding]; Rattus norvegicus proteasome (prosome, macropain) subunit, alpha type 6, mRNA (cDNA clone MGC:72876 IMAGE:6888689), complete cds.; ENCODES a protein that exhibits NF-kappaB binding (ortholog) AND RNA binding (ortholog) …	chr6	100	100	0		0	NM_017283; ENSRNOT00000009666; BC062232	P60901	NM_017283; ENSRNOT00000009666; BC062232	Rn.107278	adrenal gland| brain| colon| connective tissue| dorsal root ganglion| eye| heart| kidney| liver| lung| ovary| pancreas| pituitary gland| placenta| prostate| small intestine| spleen| testis| fetus| juvenile| adult	NM_017283; ENSRNOT00000009666; BC062232	GO:0010499; GO:0043161; GO:0051092; GO:0051603; GO:0006508; GO:0006511	proteasomal ubiquitin-independent protein catabolic process; proteasome-mediated ubiquitin-dependent protein catabolic process; positive regulation of NF-kappaB transcription factor activity; proteolysis involved in cellular protein catabolic process; proteolysis; ubiquitin-dependent protein catabolic process	not recorded; inferred from sequence or structural similarity; inferred from electronic annotation	NM_017283; ENSRNOT00000009666; BC062232	GO:0000502; GO:0000932; GO:0005634; GO:0005654; GO:0005737; GO:0005839; GO:0005844; GO:0016363; GO:0019773; GO:0030016; GO:0030017; GO:0070062	proteasome complex; cytoplasmic mRNA processing body; nucleus; nucleoplasm; cytoplasm; proteasome core complex; polysome; nuclear matrix; proteasome core complex, alpha-subunit complex; myofibril; sarcomere; extracellular exosome	not recorded; inferred from sequence or structural similarity; inferred from electronic annotation; inferred from direct assay	NM_017283; ENSRNOT00000009666; BC062232	GO:0003723; GO:0004175; GO:0004298; GO:0051059; GO:0008233; GO:0016787; GO:0005515	RNA binding; endopeptidase activity; threonine-type endopeptidase activity; NF-kappaB binding; peptidase activity; hydrolase activity; protein binding	not recorded; inferred from sequence or structural similarity; inferred from electronic annotation
TC1100001758.rn.2	5.63	8.45	0.44	0.37	T	T	-7.08	4.90E-10	5.41E-08	T	mRNARGD7571291_1	Smco1	single-pass membrane protein with coiled-coil domains 1	chr11	-	Coding	71744294	71750145	0; 0; 0; 0; 0; 0; 0; 0; 0		10		mRNARGD7571291_1; ENSRNOT00000072227	Rat Genome Database; ENSEMBL	single-pass membrane protein with coiled-coil domains 1; uncharacterized LOC100911042 [gene_biotype:protein_coding transcript_biotype:protein_coding]	chr11	100	100	0		0	ENSRNOT00000072227	F1LVE5	ENSRNOT00000072227	Rn.225680	pancreas
TC0200001879.rn.2	8.97	11.79	1.17	0.21	T	T	-7.05	1.33E-06	1.79E-05	T	NM_138876; ENSRNOT00000025248	Ampd1	adenosine monophosphate deaminase 1	chr2	+	Coding	205568954	205589962	0; 0; 0; 0; 0; 0; 0; 0; 0	25028	10	2q34	NM_138876; ENSRNOT00000025248; Ampd1.aSep08; Ampd1.bSep08; mRNARGD2725633_1; mRNARGD7709146_1	RefSeq; ENSEMBL; Ace View; Rat Genome Database	Rattus norvegicus adenosine monophosphate deaminase 1 (Ampd1), mRNA.; adenosine monophosphate deaminase 1 [gene_biotype:protein_coding transcript_biotype:protein_coding]; adenosine monophosphate deaminase 1; ENCODES a protein that exhibits myosin heavy chain binding AND INVOLVED IN response to organic substance AND PARTICIPATES IN energy metabolic pathway AND purine metabolic pathway AND INTERACT…	chr2	100	100	0		0	NM_138876; ENSRNOT00000025248	P10759	NM_138876; ENSRNOT00000025248	Rn.9794	eye| muscle| testis| adult	NM_138876; ENSRNOT00000025248	GO:0010033; GO:0032264; GO:0009117; GO:0009168	response to organic substance; IMP salvage; nucleotide metabolic process; purine ribonucleoside monophosphate biosynthetic process	inferred from direct assay; inferred from electronic annotation	NM_138876; ENSRNOT00000025248	GO:0005575	cellular_component	no biological data available	NM_138876; ENSRNOT00000025248	GO:0003876; GO:0032036; GO:0046872; GO:0016787; GO:0019239	AMP deaminase activity; myosin heavy chain binding; metal ion binding; hydrolase activity; deaminase activity	inferred from electronic annotation; inferred from direct assay
TC0600002014.rn.2	6.73	9.55	0.41	0.13	T	T	-7.03	2.49E-11	1.19E-08	T	NM_001013217; ENSRNOT00000008113; BC083706	Trim54	tripartite motif-containing 54	chr6	-	Coding	26603364	26623950	0; 0; 0; 0; 0; 0; 0; 0; 0	362708	10	6q14	NM_001013217; ENSRNOT00000008113; BC083706; mRNARGD2471851_1; Trim54.cSep08	RefSeq; ENSEMBL; GenBank; Rat Genome Database; Ace View	Rattus norvegicus tripartite motif-containing 54 (Trim54), mRNA.; tripartite motif-containing 54 [gene_biotype:protein_coding transcript_biotype:protein_coding]; Rattus norvegicus tripartite motif-containing 54, mRNA (cDNA clone MGC:94590 IMAGE:7190356), complete cds.; ENCODES a protein that exhibits microtubule binding (ortholog) AND INVOLVED IN negative regulation of microtubule depolymerizatio…	chr6	100	100	0		0	NM_001013217; ENSRNOT00000008113; BC083706	Q5XIH6	NM_001013217; ENSRNOT00000008113; BC083706	Rn.6303	eye| heart| muscle|tailbud embryo| adult	NM_001013217; ENSRNOT00000008113; BC083706	GO:0007026; GO:0007275; GO:0030154	negative regulation of microtubule depolymerization; multicellular organismal development; cell differentiation	inferred from electronic annotation; not recorded	NM_001013217; ENSRNOT00000008113; BC083706	GO:0005874; GO:0005875; GO:0030018; GO:0005622; GO:0005737; GO:0005856	microtubule; microtubule associated complex; Z disc; intracellular; cytoplasm; cytoskeleton	inferred from electronic annotation; not recorded	NM_001013217; ENSRNOT00000008113; BC083706	GO:0008017; GO:0008270; GO:0046872	microtubule binding; zinc ion binding; metal ion binding	inferred from electronic annotation; not recorded
TC2000001143.rn.2	4.99	7.8	0.51	0.29	F	T	-7.03	6.58E-10	6.38E-08	F	ENSRNOT00000035977	Ip6k3	inositol hexakisphosphate kinase 3	chr20	-	Coding	5733644	5754782	0; 0; 0; 0; 0; 0; 0; 0; 0	688862	10	20p12	ENSRNOT00000035977; mRNARGD7562343_1	ENSEMBL; Rat Genome Database	inositol hexaphosphate kinase 3 [gene_biotype:protein_coding transcript_biotype:protein_coding]; ENCODES a protein that exhibits inositol hexakisphosphate 6-kinase activity (ortholog) AND INVOLVED IN inositol phosphate biosynthetic process (ortholog) AND phosphatidylinositol metabolic process (ortholog) AND protein phosphorylation (ortholog) AND FOUND IN cytoplasm (ortholog) AND nucleus (ortholog…	chr20	100	100	0		0	ENSRNOT00000035977	D4AEE6				ENSRNOT00000035977	GO:0006468; GO:0032958; GO:0046488	protein phosphorylation; inositol phosphate biosynthetic process; phosphatidylinositol metabolic process	inferred from electronic annotation; not recorded	ENSRNOT00000035977	GO:0005634; GO:0005737	nucleus; cytoplasm	inferred from electronic annotation; not recorded	ENSRNOT00000035977	GO:0000831; GO:0008440	inositol hexakisphosphate 6-kinase activity; inositol-1,4,5-trisphosphate 3-kinase activity	inferred from electronic annotation; not recorded
TC1600001659.rn.2	6.69	9.49	0.86	0.14	T	T	-7	2.76E-08	8.55E-07	T	NM_053650; ENSRNOT00000017054; ENSRNOT00000017568; BC081703	Pdlim3	PDZ and LIM domain 3	chr16	-	Coding	49543134	49574402	0; 0; 0; 0; 0; 0; 0; 0; 0	114108	10	16q11	NM_053650; ENSRNOT00000017054; ENSRNOT00000017568; BC081703; mRNARGD2490849_1; mRNARGD7643376_1; mRNARGD7643377_1; Pdlim3.aSep08; Pdlim3.bSep08; Pdlim3.cSep08; Pdlim3.dSep08; Pdlim3.eSep08; Pdlim3.fSep08; TCONS_00041436	RefSeq; ENSEMBL; GenBank; Rat Genome Database; Ace View; Chalmel	Rattus norvegicus PDZ and LIM domain 3 (Pdlim3), mRNA.; PDZ and LIM domain 3 [gene_biotype:protein_coding transcript_biotype:protein_coding]; Rattus norvegicus PDZ and LIM domain 3, mRNA (cDNA clone MGC:93100 IMAGE:7193873), complete cds.; ENCODES a protein that exhibits actinin binding AND cytoskeletal protein binding (ortholog) AND structural constituent of muscle (ortholog) AND INVOLVED IN act…	chr16	100	100	0		0	NM_053650; ENSRNOT00000017054; ENSRNOT00000017568; BC081703	Q66HS7; D3ZFR7; A0A0G2JSM3	NM_053650; ENSRNOT00000017054; ENSRNOT00000017568; BC081703	Rn.13361	colon| embryonic tissue| heart| kidney| liver| lung| muscle| ovary| spleen|tailbud embryo| juvenile| adult	NM_053650; ENSRNOT00000017054; ENSRNOT00000017568; BC081703	GO:0007015; GO:0007507; GO:0007519; GO:0008150	actin filament organization; heart development; skeletal muscle tissue development; biological_process	inferred from electronic annotation; not recorded; no biological data available	NM_053650; ENSRNOT00000017054; ENSRNOT00000017568; BC081703	GO:0005737; GO:0015629; GO:0030018	cytoplasm; actin cytoskeleton; Z disc	inferred from electronic annotation; not recorded; inferred from direct assay	NM_053650; ENSRNOT00000017054; ENSRNOT00000017568; BC081703	GO:0008092; GO:0008270; GO:0008307; GO:0042805; GO:0046872	cytoskeletal protein binding; zinc ion binding; structural constituent of muscle; actinin binding; metal ion binding	inferred from electronic annotation; not recorded; inferred from direct assay
TC1300001826.rn.2	6.36	9.17	0.51	0.11	T	T	-7	2.95E-11	1.23E-08	T	ENSRNOT00000004199	Dcaf6	DDB1 and CUL4 associated factor 6	chr13	-	Coding	83578730	83680523	0; 0; 0; 0; 0; 0; 0; 0; 0	289181	10	13q23	ENSRNOT00000004199; Iqwd1.aSep08; Iqwd1.bSep08; Iqwd1.cSep08; mRNARGD2489803_1; mRNARGD7574588_1; mRNARGD7574589_1; mRNARGD7574590_1; mRNARGD7574591_1; mRNARGD7574592_1; mRNARGD7574593_1; mRNARGD7574594_1; mRNARGD7574595_1; TCONS_00029030; TCONS_00029032; TCONS_00030490; TCONS_00031651	ENSEMBL; Ace View; Rat Genome Database; Chalmel	DDB1 and CUL4 associated factor 6 [gene_biotype:protein_coding transcript_biotype:protein_coding]; DDB1 and CUL4 associated factor 6; ENCODES a protein that exhibits ligand-dependent nuclear receptor transcription coactivator activity (ortholog) AND INVOLVED IN positive regulation of transcription from RNA polymerase II promoter (ortholog) AND FOUND IN Cul4-RING E3 ubiquitin ligase complex (ortho…	chr13	100	100	0		0	ENSRNOT00000004199	D4A8L4				ENSRNOT00000004199	GO:0045944	positive regulation of transcription from RNA polymerase II promoter	inferred from electronic annotation; not recorded	ENSRNOT00000004199	GO:0005634; GO:0005654; GO:0005737; GO:0005925; GO:0080008	nucleus; nucleoplasm; cytoplasm; focal adhesion; Cul4-RING E3 ubiquitin ligase complex	not recorded; inferred from electronic annotation	ENSRNOT00000004199	GO:0030374	ligand-dependent nuclear receptor transcription coactivator activity	inferred from electronic annotation; not recorded
TC0900002479.rn.2	7.11	9.92	0.49	0.21	T	T	-7	1.98E-10	3.07E-08	T	NM_199495; BC061985; BC093375	Ndufa10	NADH dehydrogenase (ubiquinone) 1 alpha subcomplex 10	chr9	-	Coding	99617051	99652523	0; 0; 0; 0; 0; 0; 0; 0; 0	678759	10	9q36	NM_199495; BC061985; BC093375; ENSRNOT00000022089; mRNARGD2353878_1; mRNARGD7670993_1; mRNARGD7670994_1; Ndufa10.cSep08; TCONS_00116330; TCONS_00117781; TCONS_00118773	RefSeq; GenBank; ENSEMBL; Rat Genome Database; Ace View; Chalmel	Rattus norvegicus NADH dehydrogenase (ubiquinone) 1 alpha subcomplex 10 (Ndufa10), mRNA.; Rattus norvegicus NADH dehydrogenase (ubiquinone) 1 alpha subcomplex 10, mRNA (cDNA clone MGC:72603 IMAGE:5599238), complete cds.; Rattus norvegicus NADH dehydrogenase (ubiquinone) 1 alpha subcomplex 10, mRNA (cDNA clone MGC:112575 IMAGE:7389276), complete cds.; NADH dehydrogenase (ubiquinone) 1 alpha subcom…	chr9	100	100	0		0	NM_199495; BC061985; BC093375; ENSRNOT00000022089	Q561S0; Q6P6W6	NM_199495; BC061985; BC093375; ENSRNOT00000022089	Rn.169414; Rn.102304	brain| dorsal root ganglion| kidney| liver| pituitary gland| prostate| adult; adrenal gland| brain| dorsal root ganglion| embryonic tissue| heart| kidney| liver| lung| ovary| pituitary gland| placenta| prostate| testis| thymus| vibrissa|tailbud embryo| juvenile| adult	NM_199495; BC061985; BC093375; ENSRNOT00000022089	GO:0006120; GO:0042493; GO:0055114; GO:0009165	mitochondrial electron transport, NADH to ubiquinone; response to drug; oxidation-reduction process; nucleotide biosynthetic process	inferred from electronic annotation; not recorded; inferred from expression pattern	NM_199495; BC061985; BC093375; ENSRNOT00000022089	GO:0005739; GO:0005747; GO:0005759; GO:0043209; GO:0005575; GO:0070469	mitochondrion; mitochondrial respiratory chain complex I; mitochondrial matrix; myelin sheath; cellular_component; respiratory chain	not recorded; inferred from electronic annotation; no biological data available	NM_199495; BC061985; BC093375; ENSRNOT00000022089	GO:0008137; GO:0003674; GO:0005524; GO:0019206	NADH dehydrogenase (ubiquinone) activity; molecular_function; ATP binding; nucleoside kinase activity	inferred from electronic annotation; not recorded; no biological data available
TC1800000818.rn.2	5.78	8.59	0.67	0.31	T	T	-6.99	2.34E-08	7.59E-07	T	NM_130433; ENSRNOT00000067018	Acaa2	acetyl-CoA acyltransferase 2	chr18	+	Coding	70733872	70762401	0; 0; 0; 0; 0; 0; 0; 0; 0	170465	10	18q12.3	NM_130433; ENSRNOT00000067018; Acaa2.aSep08; Acaa2.bSep08; Acaa2.cSep08; Acaa2.dSep08; mRNARGD2451989_1; veefaw.aSep08-unspliced	RefSeq; ENSEMBL; Ace View; Rat Genome Database	Rattus norvegicus acetyl-CoA acyltransferase 2 (Acaa2), mRNA.; acetyl-CoA acyltransferase 2 [gene_biotype:protein_coding transcript_biotype:protein_coding]; acetyl-CoA acyltransferase 2; ENCODES a protein that exhibits acetyl-CoA C-acyltransferase activity AND poly(A) RNA binding (ortholog) AND INVOLVED IN acetyl-CoA metabolic process AND fatty acid beta-oxidation AND cellular response to hypoxia…	chr18	100	100	0		0	NM_130433; ENSRNOT00000067018	P13437; G3V9U2	NM_130433; ENSRNOT00000067018	Rn.3786	adipose tissue| adrenal gland| brain| colon| dorsal root ganglion| eye| heart| kidney| liver| lung| muscle| ovary| pancreas| pituitary gland| placenta| prostate| testis| thymus|tailbud embryo| fetus| juvenile| adult	NM_130433; ENSRNOT00000067018	GO:0006084; GO:0006635; GO:0071456; GO:1901029; GO:1902109; GO:0006629; GO:0006631; GO:0008152	acetyl-CoA metabolic process; fatty acid beta-oxidation; cellular response to hypoxia; negative regulation of mitochondrial outer membrane permeabilization involved in apoptotic signaling pathway; negative regulation of mitochondrial membrane permeability involved in apoptotic process; lipid metabolic process; fatty acid metabolic process; metabolic process	inferred from direct assay; inferred from electronic annotation; not recorded; inferred from sequence or structural similarity	NM_130433; ENSRNOT00000067018	GO:0005739; GO:0005743; GO:0005759; GO:0070062	mitochondrion; mitochondrial inner membrane; mitochondrial matrix; extracellular exosome	inferred from direct assay; not recorded; inferred from electronic annotation; non-traceable author statement	NM_130433; ENSRNOT00000067018	GO:0003988; GO:0016747; GO:0044822; GO:0003824; GO:0016740; GO:0016746; GO:0005515	acetyl-CoA C-acyltransferase activity; transferase activity, transferring acyl groups other than amino-acyl groups; poly(A) RNA binding; catalytic activity; transferase activity; transferase activity, transferring acyl groups; protein binding	inferred from direct assay; inferred from electronic annotation; not recorded	NM_130433; ENSRNOT00000067018
TC1000004332.rn.2	5.88	8.68	0.64	0.15	T	T	-6.96	4.87E-09	2.43E-07	T	NM_001003978; BC079092	Gspt1	G1 to S phase transition 1	chr10	+	Coding	4311940	4347661	0; 0; 0; 0; 0; 0; 0; 0; 0	24420	10	10q11	NM_001003978; BC079092; ENSRNOT00000074487; Gspt1.bSep08; Gspt1.cSep08; Gspt1.dSep08; mRNARGD2338764_1; TCONS_00013137	RefSeq; GenBank; ENSEMBL; Ace View; Rat Genome Database; Chalmel	Rattus norvegicus G1 to S phase transition 1 (Gspt1), mRNA.; Rattus norvegicus G1 to S phase transition 1, mRNA (cDNA clone MGC:94063 IMAGE:7123818), complete cds.; G1 to S phase transition 1 [gene_biotype:protein_coding transcript_biotype:protein_coding]; G1 to S phase transition 1; ENCODES a protein that exhibits GTP binding (inferred) AND GTPase activity (inferred) AND INVOLVED IN GTP cataboli…	chr10	100	100	0		0	NM_001003978; BC079092; ENSRNOT00000074487	Q6AYD5	NM_001003978; BC079092; ENSRNOT00000074487	Rn.72491	adipose tissue| adrenal gland| brain| connective tissue| dorsal root ganglion| embryonic tissue| eye| heart| kidney| liver| lung| ovary| pancreas| pineal gland| pituitary gland| placenta| prostate| spleen| thymus|tailbud embryo| metamorphosing embryo| fetus| juvenile| adult	NM_001003978; BC079092; ENSRNOT00000074487	GO:0002184; GO:0006479; GO:0008152	cytoplasmic translational termination; protein methylation; metabolic process	not recorded; inferred from electronic annotation	NM_001003978; BC079092; ENSRNOT00000074487	GO:0005829; GO:0018444	cytosol; translation release factor complex	not recorded	NM_001003978; BC079092; ENSRNOT00000074487	GO:0003747; GO:0003924; GO:0005525; GO:0044822; GO:0000166	translation release factor activity; GTPase activity; GTP binding; poly(A) RNA binding; nucleotide binding	not recorded; inferred from electronic annotation
TC2000000507.rn.2	7.46	10.25	0.72	0.28	T	T	-6.94	3.45E-08	1.02E-06	T	NM_001108530; ENSRNOT00000000750	Ube2d1	ubiquitin-conjugating enzyme E2D 1	chr20	+	Coding	18547370	18580291	0; 0; 0; 0; 0; 0; 0; 0; 0	361831	10	20p11	NM_001108530; ENSRNOT00000000750; mRNARGD4127793_1	RefSeq; ENSEMBL; Rat Genome Database	Rattus norvegicus ubiquitin-conjugating enzyme E2D 1 (Ube2d1), mRNA.; ubiquitin-conjugating enzyme E2D 1 [gene_biotype:protein_coding transcript_biotype:protein_coding]; ENCODES a protein that exhibits ubiquitin-protein transferase activity AND INVOLVED IN positive regulation of protein ubiquitination (ortholog) AND protein K48-linked ubiquitination (ortholog) AND protein polyubiquitination (orth…	chr20	100	100	0		0	NM_001108530; ENSRNOT00000000750	D3ZDK2; R9PXR2	NM_001108530; ENSRNOT00000000750	Rn.24937	brain| dorsal root ganglion| heart| lung| muscle| pancreas| placenta| adult	NM_001108530; ENSRNOT00000000750	GO:0000209; GO:0006511; GO:0031398; GO:0070936; GO:0016567	protein polyubiquitination; ubiquitin-dependent protein catabolic process; positive regulation of protein ubiquitination; protein K48-linked ubiquitination; protein ubiquitination	not recorded; inferred from electronic annotation; inferred from sequence or structural similarity	NM_001108530; ENSRNOT00000000750	GO:0000151; GO:0005737; GO:0043234	ubiquitin ligase complex; cytoplasm; protein complex	inferred from electronic annotation; not recorded; inferred from sequence or structural similarity	NM_001108530; ENSRNOT00000000750	GO:0004842; GO:0005524; GO:0016874; GO:0061631; GO:0000166; GO:0016740; GO:0005515	ubiquitin-protein transferase activity; ATP binding; ligase activity; ubiquitin conjugating enzyme activity; nucleotide binding; transferase activity; protein binding	inferred from direct assay; not recorded; inferred from sequence or structural similarity; inferred from electronic annotation
TC0X00000717.rn.2	8.25	11.04	0.49	0.22	T	T	-6.92	3.41E-10	4.37E-08	T	NM_053291; BC063161; BC087651	Pgk1	phosphoglycerate kinase 1	chrX	+	Coding	77263268	77279373	0; 0; 0; 0; 0; 0; 0; 0; 0	24644	10	Xq31	NM_053291; BC063161; BC087651; ENSRNOT00000003390; mRNARGD2775188_1; Pgk1.aSep08; Pgk1.bSep08; Pgk1.cSep08; TCONS_00120350	RefSeq; GenBank; ENSEMBL; Rat Genome Database; Ace View; Chalmel	Rattus norvegicus phosphoglycerate kinase 1 (Pgk1), mRNA.; Rattus norvegicus phosphoglycerate kinase 1, mRNA (cDNA clone MGC:72752 IMAGE:6921844), complete cds.; Rattus norvegicus phosphoglycerate kinase 1, mRNA (cDNA clone MGC:105265 IMAGE:7310274), complete cds.; phosphoglycerate kinase 1 (Pgk1), mRNA; ENCODES a protein that exhibits ADP binding AND ATP binding AND phosphoglycerate kinase activ…	chrX	100	100	0		0	NM_053291; BC063161; BC087651	P16617	NM_053291; BC063161; BC087651	Rn.108127	adipose tissue| adrenal gland| brain| colon| connective tissue| dorsal root ganglion| embryonic tissue| eye| heart| kidney| liver| lung| muscle| ovary| pancreas| pineal gland| pituitary gland| placenta| prostate| small intestine| spleen| thymus|tailbud embryo| metamorphosing embryo| fetus| juvenile| adult	NM_053291; BC063161; BC087651	GO:0005975; GO:0006094; GO:0006096; GO:0016310; GO:0030855	carbohydrate metabolic process; gluconeogenesis; glycolytic process; phosphorylation; epithelial cell differentiation	inferred from direct assay; inferred from mutant phenotype; inferred from electronic annotation; not recorded; inferred from sequence or structural similarity	NM_053291; BC063161; BC087651	GO:0005829; GO:0016020; GO:0045121; GO:0070062; GO:0005737	cytosol; membrane; membrane raft; extracellular exosome; cytoplasm	inferred from direct assay; not recorded; inferred from electronic annotation	NM_053291; BC063161; BC087651	GO:0004618; GO:0005524; GO:0043531; GO:0000166; GO:0016301; GO:0016740	phosphoglycerate kinase activity; ATP binding; ADP binding; nucleotide binding; kinase activity; transferase activity	inferred from direct assay; inferred from electronic annotation; inferred from mutant phenotype; not recorded; inferred from sequence or structural similarity	NM_053291; BC063161; BC087651
TC0700001824.rn.2	7.45	10.24	0.4	0.12	T	T	-6.91	6.21E-11	1.85E-08	T	BC084716	Cox14	cytochrome c oxidase assembly protein 14	chr7	+	Coding	141378532	141380959	0; 0; 0; 0; 0; 0; 0; 0; 0	681219	10		BC084716; ENSRNOT00000038757; LOC681219.aSep08; mRNARGD2467665_1; TCONS_00099692	GenBank; ENSEMBL; Ace View; Rat Genome Database; Chalmel	Rattus norvegicus hypothetical protein LOC681219, mRNA (cDNA clone MGC:105597 IMAGE:7314502), complete cds.; Cytochrome c oxidase assembly protein COX14; cytochrome c oxidase assembly protein 14; INVOLVED IN mitochondrial respiratory chain complex IV assembly (ortholog) AND ASSOCIATED WITH Cytochrome-c Oxidase Deficiency (ortholog) AND FOUND IN mitochondrion (ortholog) AND INTERACTS WITH benzo[a]…	chr7	100	100	0		0	BC084716	Q5XFV8	BC084716	Rn.2650	brain| colon| connective tissue| dorsal root ganglion| eye| heart| kidney| liver| lung| muscle| ovary| pancreas| pituitary gland| placenta| prostate| spleen| thymus| fetus| juvenile| adult	BC084716	GO:0033617	mitochondrial respiratory chain complex IV assembly	not recorded; inferred from sequence or structural similarity; inferred from electronic annotation	BC084716	GO:0005739; GO:0016021; GO:0031966; GO:0016020	mitochondrion; integral component of membrane; mitochondrial membrane; membrane	not recorded; inferred from sequence or structural similarity; inferred from electronic annotation
TC0X00001889.rn.2	6.98	9.76	0.62	0.14	T	T	-6.89	1.43E-09	1.06E-07	T	NM_001037367; ENSRNOT00000005663; BC107911	Asb12	ankyrin repeat and SOCS box-containing 12	chrX	-	Coding	64714337	64801159	0; 0; 0; 0; 0; 0; 0; 0; 0	503446	10	Xq31	NM_001037367; ENSRNOT00000005663; BC107911; Asb12.aSep08; Asb12.bSep08; Asb12.cSep08; mRNARGD2390414_1; mRNARGD7695377_1; TCONS_00123276	RefSeq; ENSEMBL; GenBank; Ace View; Rat Genome Database; Chalmel	Rattus norvegicus ankyrin repeat and SOCS box-containing 12 (Asb12), mRNA.; ankyrin repeat and SOCS box-containing 12 [gene_biotype:protein_coding transcript_biotype:protein_coding]; Rattus norvegicus ankyrin repeat and SOCS box-containing 12, mRNA (cDNA clone MGC:125221 IMAGE:7453889), complete cds.; ankyrin repeat and SOCS box-containing 12; INVOLVED IN intracellular signal transduction (inferr…	chrX	100	100	0		0	NM_001037367; ENSRNOT00000005663; BC107911	Q32Q00	NM_001037367; ENSRNOT00000005663; BC107911	Rn.8275	eye| testis| adult	NM_001037367; ENSRNOT00000005663; BC107911	GO:0016567; GO:0035556	protein ubiquitination; intracellular signal transduction	inferred from electronic annotation	NM_001037367; ENSRNOT00000005663; BC107911	GO:0005622	intracellular	inferred from electronic annotation	ENSRNOT00000005663	GO:0005515	protein binding	inferred from electronic annotation
TC0300001491.rn.2	5.29	8.08	0.45	0.16	T	T	-6.89	1.85E-10	2.96E-08	T	NM_012592; ENSRNOT00000013829; BC088401	Ivd	isovaleryl-CoA dehydrogenase	chr3	+	Coding	110669319	110690681	0; 0; 0; 0; 0; 0; 0; 0; 0	24513	10	3q35	NM_012592; ENSRNOT00000013829; BC088401; Ivd.aSep08; Ivd.bSep08; Ivd.cSep08; mRNARGD2792260_1; TCONS_00069077; TCONS_00074531	RefSeq; ENSEMBL; GenBank; Ace View; Rat Genome Database; Chalmel	Rattus norvegicus isovaleryl-CoA dehydrogenase (Ivd), mRNA.; isovaleryl-CoA dehydrogenase [gene_biotype:protein_coding transcript_biotype:protein_coding]; Rattus norvegicus isovaleryl coenzyme A dehydrogenase, mRNA (cDNA clone MGC:93591 IMAGE:7193077), complete cds.; isovaleryl-CoA dehydrogenase; ENCODES a protein that exhibits isovaleryl-CoA dehydrogenase activity AND INVOLVED IN leucine catabol…	chr3	100	100	0		0	NM_012592; ENSRNOT00000013829; BC088401	P12007	NM_012592; ENSRNOT00000013829; BC088401	Rn.147	adrenal gland| brain| colon| connective tissue| dorsal root ganglion| eye| heart| kidney| liver| lung| muscle| ovary| pancreas| placenta| prostate| small intestine| spleen| testis| thymus| vibrissa|tailbud embryo| fetus| juvenile| adult	NM_012592; ENSRNOT00000013829; BC088401	GO:0006551; GO:0006552; GO:0033539; GO:0051260; GO:0055088; GO:0008152; GO:0055114	leucine metabolic process; leucine catabolic process; fatty acid beta-oxidation using acyl-CoA dehydrogenase; protein homooligomerization; lipid homeostasis; metabolic process; oxidation-reduction process	traceable author statement; inferred from direct assay; inferred from electronic annotation; not recorded; inferred by curator	NM_012592; ENSRNOT00000013829; BC088401	GO:0005654; GO:0005739; GO:0005759; GO:0031966	nucleoplasm; mitochondrion; mitochondrial matrix; mitochondrial membrane	not recorded; inferred from direct assay; inferred from electronic annotation	NM_012592; ENSRNOT00000013829; BC088401	GO:0000062; GO:0008470; GO:0009055; GO:0050660; GO:0052890; GO:0003995; GO:0016491; GO:0016627	fatty-acyl-CoA binding; isovaleryl-CoA dehydrogenase activity; electron carrier activity; flavin adenine dinucleotide binding; oxidoreductase activity, acting on the CH-CH group of donors, with a flavin as acceptor; acyl-CoA dehydrogenase activity; oxidoreductase activity; oxidoreductase activity, acting on the CH-CH group of donors	not recorded; inferred from direct assay; inferred from electronic annotation
TC0900001821.rn.2	8.09	10.87	0.92	0.19	T	T	-6.89	1.43E-08	5.22E-07	T	NM_001108211; ENSRNOT00000039437	Ankrd23	ankyrin repeat domain 23	chr9	-	Coding	43110507	43117585	0; 0; 0; 0; 0; 0; 0; 0; 0	316330	10	9q21	NM_001108211; ENSRNOT00000039437; Ankrd23.aSep08; mRNARGD4127873_1; mRNARGD7681696_1	RefSeq; ENSEMBL; Ace View; Rat Genome Database	Rattus norvegicus ankyrin repeat domain 23 (Ankrd23), mRNA.; ankyrin repeat domain 23 [gene_biotype:protein_coding transcript_biotype:protein_coding]; ankyrin repeat domain 23; ENCODES a protein that exhibits titin binding (ortholog) AND INVOLVED IN response to mechanical stimulus AND fatty acid metabolic process (ortholog) AND ASSOCIATED WITH Diabetes Mellitus Type 2 AND Heart Failure (ortholog)…	chr9	100	100	0		0	ENSRNOT00000039437	D3ZVB9	NM_001108211; ENSRNOT00000039437	Rn.102613	brain| connective tissue| dorsal root ganglion| eye| heart| liver| muscle| nerve| juvenile| adult	NM_001108211; ENSRNOT00000039437	GO:0006631; GO:0009612; GO:0035994; GO:0060297	fatty acid metabolic process; response to mechanical stimulus; response to muscle stretch; regulation of sarcomere organization	not recorded; inferred from expression pattern	NM_001108211; ENSRNOT00000039437	GO:0005634; GO:0005654; GO:0005737; GO:0014704; GO:0015629; GO:0030016; GO:0031674	nucleus; nucleoplasm; cytoplasm; intercalated disc; actin cytoskeleton; myofibril; I band	inferred from direct assay; not recorded; inferred from electronic annotation	NM_001108211; ENSRNOT00000039437	GO:0031432; GO:0003674	titin binding; molecular_function	inferred from electronic annotation; not recorded; no biological data available
TC0500003263.rn.2	7.18	9.96	0.46	0.11	T	T	-6.88	1.78E-10	2.92E-08	T	NM_023991; ENSRNOT00000010680	Prkaa2	protein kinase, AMP-activated, alpha 2 catalytic subunit	chr5	-	Coding	124573536	124642629	0; 0; 0; 0; 0; 0; 0; 0; 0	78975	10	5q34	NM_023991; ENSRNOT00000010680; mRNARGD2515429_1; Prkaa2.aSep08; TCONS_00086142	RefSeq; ENSEMBL; Rat Genome Database; Ace View; Chalmel	Rattus norvegicus protein kinase, AMP-activated, alpha 2 catalytic subunit (Prkaa2), mRNA.; protein kinase, AMP-activated, alpha 2 catalytic subunit [gene_biotype:protein_coding transcript_biotype:protein_coding]; ENCODES a protein that exhibits AMP-activated protein kinase activity AND ATP binding AND protein binding bridging AND INVOLVED IN cellular response to organonitrogen compound AND fatty…	chr5	100	100	0		0	NM_023991; ENSRNOT00000010680	Q09137; G3V715	NM_023991; ENSRNOT00000010680	Rn.64583	brain| dorsal root ganglion| eye| heart| muscle|tailbud embryo| metamorphosing embryo| adult	NM_023991; ENSRNOT00000010680	GO:0006351; GO:0006355; GO:0006468; GO:0006633; GO:0006695; GO:0006914; GO:0008610; GO:0010468; GO:0010508; GO:0014823; GO:0014850; GO:0016055; GO:0016241; GO:0019216; GO:0031000; GO:0031669; GO:0032007; GO:0035404; GO:0035556; GO:0035690; GO:0042149; GO:0042593; GO:0042752; GO:0043066; GO:0045821; GO:0048511; GO:0051291; GO:0055089; GO:0071380; GO:0071417; GO:2000505; GO:0006629; GO:0006631; GO:…	transcription, DNA-templated; regulation of transcription, DNA-templated; protein phosphorylation; fatty acid biosynthetic process; cholesterol biosynthetic process; autophagy; lipid biosynthetic process; regulation of gene expression; positive regulation of autophagy; response to activity; response to muscle activity; Wnt signaling pathway; regulation of macroautophagy; regulation of lipid metab…	inferred from electronic annotation; inferred from direct assay; not recorded; inferred from sequence or structural similarity; inferred from expression pattern	NM_023991; ENSRNOT00000010680	GO:0005634; GO:0005654; GO:0005737; GO:0016324; GO:0031588; GO:0043234	nucleus; nucleoplasm; cytoplasm; apical plasma membrane; nucleotide-activated protein kinase complex; protein complex	inferred from electronic annotation; not recorded; traceable author statement; inferred from direct assay	NM_023991; ENSRNOT00000010680	GO:0003682; GO:0004672; GO:0004674; GO:0004679; GO:0004712; GO:0005515; GO:0005524; GO:0030674; GO:0035174; GO:0046872; GO:0047322; GO:0050405; GO:0000166; GO:0016301; GO:0016740	chromatin binding; protein kinase activity; protein serine/threonine kinase activity; AMP-activated protein kinase activity; protein serine/threonine/tyrosine kinase activity; protein binding; ATP binding; protein binding, bridging; histone serine kinase activity; metal ion binding; [hydroxymethylglutaryl-CoA reductase (NADPH)] kinase activity; [acetyl-CoA carboxylase] kinase activity; nucleotide…	inferred from electronic annotation; not recorded; inferred from sequence or structural similarity; inferred from direct assay; inferred from mutant phenotype; inferred from physical interaction	NM_023991; ENSRNOT00000010680
TC0100005720.rn.2	5.41	8.19	0.49	0.24	T	T	-6.88	9.71E-10	8.10E-08	T	NM_001134858; ENSRNOT00000050832	Synm	synemin, intermediate filament protein	chr1	-	Coding	128692114	128722483	0; 0; 0; 0; 0; 0; 0; 0; 0	308709	10	1q22	NM_001134858; ENSRNOT00000050832; Dmn.aSep08; Dmn.bSep08; Dmn.cSep08; mRNARGD4133593_1; mRNARGD7500427_1; TCONS_00002275	RefSeq; ENSEMBL; Ace View; Rat Genome Database; Chalmel	Rattus norvegicus synemin, intermediate filament protein (Synm), mRNA.; synemin, intermediate filament protein [gene_biotype:protein_coding transcript_biotype:protein_coding]; synemin, intermediate filament protein; ENCODES a protein that exhibits intermediate filament binding (ortholog) AND structural constituent of cytoskeleton (ortholog) AND structural constituent of muscle (ortholog) AND FOUN…	chr1	100	100	0		0	NM_001134858; ENSRNOT00000050832	Q810D0; G3V9G5	NM_001134858; ENSRNOT00000050832	Rn.46362	brain| colon| dorsal root ganglion| eye| heart| kidney| lung| muscle| ovary| pancreas| prostate| fetus| juvenile| adult	NM_001134858; ENSRNOT00000050832	GO:0045104	intermediate filament cytoskeleton organization	inferred from electronic annotation	NM_001134858; ENSRNOT00000050832	GO:0005882; GO:0005912; GO:0016020; GO:0043034; GO:0060053	intermediate filament; adherens junction; membrane; costamere; neurofilament cytoskeleton	inferred from direct assay; not recorded; inferred from electronic annotation	NM_001134858; ENSRNOT00000050832	GO:0005198; GO:0005200; GO:0008307; GO:0017166; GO:0019215	structural molecule activity; structural constituent of cytoskeleton; structural constituent of muscle; vinculin binding; intermediate filament binding	inferred from electronic annotation; not recorded
TC0300003988.rn.2	3.98	6.76	0.66	0.14	F	T	-6.88	2.87E-09	1.72E-07	F	NM_001106500; ENSRNOT00000006874	Ndufaf1	NADH dehydrogenase (ubiquinone) complex I, assembly factor 1	chr3	-	Coding	111457694	111469232	0; 0; 0; 0; 0; 0; 0; 0; 0	296086	10	3q35	NM_001106500; ENSRNOT00000006874; mRNARGD4122583_1; mRNARGD7597013_1; mRNARGD7597014_1; mRNARGD7597015_1; mRNARGD7597016_1; mRNARGD7597017_1; Ndufaf1.aSep08; TCONS_00072949	RefSeq; ENSEMBL; Rat Genome Database; Ace View; Chalmel	Rattus norvegicus NADH dehydrogenase (ubiquinone) complex I, assembly factor 1 (Ndufaf1), mRNA.; NADH dehydrogenase (ubiquinone) complex I, assembly factor 1 [gene_biotype:protein_coding transcript_biotype:protein_coding]; ASSOCIATED WITH Mitochondrial complex I deficiency (ortholog) AND FOUND IN cytoplasm (ortholog) AND mitochondrion (ortholog) AND INTERACTS WITH fipronil AND indole-3-methanol A…	chr3	100	100	0		0	NM_001106500; ENSRNOT00000006874	F1LWG4	NM_001106500; ENSRNOT00000006874	Rn.49587	brain| embryonic tissue| lung| metamorphosing embryo| adult					NM_001106500; ENSRNOT00000006874	GO:0005737; GO:0005739	cytoplasm; mitochondrion	inferred from electronic annotation; not recorded	ENSRNOT00000006874	GO:0005515	protein binding	inferred from electronic annotation
TC0600000699.rn.2	5.95	8.73	0.68	0.07	T	T	-6.88	4.84E-09	2.42E-07	T	ENSRNOT00000047296	Pnpla8	patatin-like phospholipase domain containing 8	chr6	+	Coding	64224193	64286787	0; 0; 0; 0; 0; 0; 0; 0; 0	314075	10	6q21	ENSRNOT00000047296; mRNARGD6535849_1; Pnpla8.aSep08; Pnpla8.bSep08; Pnpla8.cSep08; Pnpla8.dSep08; TCONS_00093294	ENSEMBL; Rat Genome Database; Ace View; Chalmel	patatin-like phospholipase domain containing 8 [gene_biotype:protein_coding transcript_biotype:protein_coding]; ENCODES a protein that exhibits calcium-independent phospholipase A2 activity (ortholog) AND INVOLVED IN arachidonic acid metabolic process (ortholog) AND arachidonic acid secretion (ortholog) AND cell death (ortholog) AND FOUND IN intracellular (ortholog) AND membrane (ortholog) AND pe…	chr6	100	100	0		0	ENSRNOT00000047296	D3ZRC4	ENSRNOT00000047296	Rn.23073	adipose tissue| brain| colon| connective tissue| dorsal root ganglion| heart| kidney| liver| lung| muscle| ovary| pancreas| pituitary gland| prostate| small intestine| spleen| testis|tailbud embryo| fetus| adult	ENSRNOT00000047296	GO:0001516; GO:0006629; GO:0006631; GO:0008219; GO:0019369; GO:0034638; GO:0043651; GO:0046338; GO:0050482; GO:0008152	prostaglandin biosynthetic process; lipid metabolic process; fatty acid metabolic process; cell death; arachidonic acid metabolic process; phosphatidylcholine catabolic process; linoleic acid metabolic process; phosphatidylethanolamine catabolic process; arachidonic acid secretion; metabolic process	inferred from electronic annotation; not recorded	ENSRNOT00000047296	GO:0005622; GO:0005777; GO:0005778; GO:0016020	intracellular; peroxisome; peroxisomal membrane; membrane	not recorded; inferred from electronic annotation	ENSRNOT00000047296	GO:0047499	calcium-independent phospholipase A2 activity	inferred from electronic annotation; not recorded
TC0500004112.rn.2	7.54	10.32	0.55	0.14	T	T	-6.86	6.70E-10	6.42E-08	T	NM_001277249; NM_001277250; NM_001277251; NM_001277252; NM_001277253; NM_057143; ENSRNOT00000024711; BC091128	Park7	parkinson protein 7	chr5	-	Coding	167982438	168004853	0; 0; 0; 0; 0; 0; 0; 0; 0	117287	10	5q36	NM_001277249; NM_001277250; NM_001277251; NM_001277252; NM_001277253; NM_057143; ENSRNOT00000024711; BC091128; mRNARGD2535115_1; mRNARGD7558126_1; mRNARGD7558127_1; mRNARGD7558128_1; mRNARGD7558129_1; mRNARGD7558130_1; Park7.aSep08; Park7.bSep08; Park7.cSep08; Park7.dSep08; Park7.eSep08; Park7.fSep08; Park7.gSep08-unspliced; Park7.hSep08-unspliced; Park7.iSep08; TCONS_00086558; TCONS_00086559; TC…	RefSeq; ENSEMBL; GenBank; Rat Genome Database; Ace View; Chalmel	Rattus norvegicus parkinson protein 7 (Park7), transcript variant 1, mRNA.; Rattus norvegicus parkinson protein 7 (Park7), transcript variant 2, mRNA.; Rattus norvegicus parkinson protein 7 (Park7), transcript variant 3, mRNA.; Rattus norvegicus parkinson protein 7 (Park7), transcript variant 4, mRNA.; Rattus norvegicus parkinson protein 7 (Park7), transcript variant 6, mRNA.; Rattus norvegicus p…	chr5	100	100	0		0	NM_001277249; NM_001277250; NM_001277251; NM_001277252; NM_001277253; NM_057143; ENSRNOT00000024711; BC091128	O88767; Q5BKC3	NM_001277249; NM_001277250; NM_001277251; NM_001277252; NM_001277253; NM_057143; ENSRNOT00000024711; BC091128	Rn.30105	adrenal gland| brain| colon| connective tissue| dorsal root ganglion| embryonic tissue| eye| heart| kidney| muscle| pancreas| pituitary gland| prostate| small intestine| spleen| metamorphosing embryo| fetus| juvenile| adult					NM_001277249; NM_001277250; NM_001277251; NM_001277252; NM_001277253; NM_057143; ENSRNOT00000024711; BC091128	GO:0000785; GO:0005634; GO:0005737; GO:0005739; GO:0005747; GO:0005758; GO:0005759; GO:0005783; GO:0005829; GO:0005886; GO:0016605; GO:0030424; GO:0043005; GO:0044297; GO:0045121; GO:0070062; GO:0016020	chromatin; nucleus; cytoplasm; mitochondrion; mitochondrial respiratory chain complex I; mitochondrial intermembrane space; mitochondrial matrix; endoplasmic reticulum; cytosol; plasma membrane; PML body; axon; neuron projection; cell body; membrane raft; extracellular exosome; membrane	inferred from electronic annotation; not recorded; inferred from sequence or structural similarity; inferred from direct assay
TC1000000573.rn.2	6.32	9.1	0.59	0.05	T	T	-6.86	5.81E-10	6.02E-08	T	NM_031353; ENSRNOT00000008477; BC072484; BC087573; BC087657; BC104684; BC127491	Vdac1	voltage-dependent anion channel 1	chr10	+	Coding	37724729	37752827	0; 0; 0; 0; 0; 0; 0; 0; 0	83529	10	10q22	NM_031353; ENSRNOT00000008477; BC072484; BC087573; BC087657; BC104684; BC127491; mRNARGD2387487_1; mRNARGD7535823_1; TCONS_00013394; TCONS_00016215; Vdac1.aSep08	RefSeq; ENSEMBL; GenBank; Rat Genome Database; Chalmel; Ace View	Rattus norvegicus voltage-dependent anion channel 1 (Vdac1), mRNA.; voltage-dependent anion channel 1 [gene_biotype:protein_coding transcript_biotype:protein_coding]; Rattus norvegicus voltage-dependent anion channel 1, mRNA (cDNA clone MGC:91640 IMAGE:7105146), complete cds.; Rattus norvegicus voltage-dependent anion channel 1, mRNA (cDNA clone MGC:105403 IMAGE:7304939), complete cds.; Rattus no…	chr10	100	100	0		0	NM_031353; ENSRNOT00000008477; BC072484; BC087573; BC087657; BC104684; BC127491	Q9Z2L0	NM_031353; ENSRNOT00000008477; BC072484; BC087573; BC087657; BC104684; BC127491	Rn.54594	adipose tissue| adrenal gland| brain| colon| connective tissue| dorsal root ganglion| embryonic tissue| eye| heart| kidney| liver| lung| ovary| pancreas| placenta| prostate| small intestine| spleen| thymus|tailbud embryo| metamorphosing embryo| fetus| juvenile| adult	NM_031353; ENSRNOT00000008477; BC072484; BC087573; BC087657; BC104684; BC127491	GO:0001662; GO:0006820; GO:0006851; GO:0006915; GO:0007268; GO:0007270; GO:0007612; GO:0030855; GO:0098656; GO:1903146; GO:1903959; GO:2000378; GO:0006810; GO:0006811; GO:0044070; GO:0055085	behavioral fear response; anion transport; mitochondrial calcium ion transport; apoptotic process; synaptic transmission; neuron-neuron synaptic transmission; learning; epithelial cell differentiation; anion transmembrane transport; regulation of mitophagy; regulation of anion transmembrane transport; negative regulation of reactive oxygen species metabolic process; transport; ion transport; regu…	inferred from electronic annotation; not recorded; inferred from direct assay; inferred from sequence or structural similarity	NM_031353; ENSRNOT00000008477; BC072484; BC087573; BC087657; BC104684; BC127491	GO:0005634; GO:0005739; GO:0005741; GO:0005743; GO:0005886; GO:0008021; GO:0016020; GO:0042645; GO:0043209; GO:0043234; GO:0045121; GO:0046930; GO:0070062; GO:0016021	nucleus; mitochondrion; mitochondrial outer membrane; mitochondrial inner membrane; plasma membrane; synaptic vesicle; membrane; mitochondrial nucleoid; myelin sheath; protein complex; membrane raft; pore complex; extracellular exosome; integral component of membrane	inferred from electronic annotation; not recorded; inferred from direct assay; inferred from sequence or structural similarity	NM_031353; ENSRNOT00000008477; BC072484; BC087573; BC087657; BC104684; BC127491	GO:0000166; GO:0005253; GO:0005515; GO:0008308; GO:0015288; GO:0019901; GO:0032403; GO:0044325	nucleotide binding; anion channel activity; protein binding; voltage-gated anion channel activity; porin activity; protein kinase binding; protein complex binding; ion channel binding	inferred from electronic annotation; inferred from direct assay; inferred from physical interaction; not recorded; inferred from sequence or structural similarity
TC0500002116.rn.2	4.91	7.68	0.38	0.34	T	T	-6.84	3.58E-10	4.49E-08	T	NM_001109258; ENSRNOT00000008680	Tmem70	transmembrane protein 70	chr5	-	Coding	2019852	2037038	0; 0; 0; 0; 0; 0; 0; 0; 0	500384	10	5q11	NM_001109258; ENSRNOT00000008680; mRNARGD4111632_1; TCONS_00084742	RefSeq; ENSEMBL; Rat Genome Database; Chalmel	Rattus norvegicus transmembrane protein 70 (Tmem70), mRNA.; transmembrane protein 70 [gene_biotype:protein_coding transcript_biotype:protein_coding]; INVOLVED IN mitochondrial proton-transporting ATP synthase complex assembly (ortholog) AND FOUND IN integral component of mitochondrial membrane (ortholog) AND mitochondrion (ortholog) AND INTERACTS WITH 2 3 7 8-tetrachlorodibenzodioxine (ortholog) …	chr5	100	100	0		0	NM_001109258; ENSRNOT00000008680	D3Z946	NM_001109258; ENSRNOT00000008680	Rn.22296	brain| connective tissue| dorsal root ganglion| embryonic tissue| eye| heart| kidney| liver| lung| ovary| placenta| prostate| testis| metamorphosing embryo| fetus| juvenile| adult	NM_001109258; ENSRNOT00000008680	GO:0033615	mitochondrial proton-transporting ATP synthase complex assembly	inferred from electronic annotation; not recorded	NM_001109258; ENSRNOT00000008680	GO:0005654; GO:0005739; GO:0032592; GO:0016020; GO:0016021	nucleoplasm; mitochondrion; integral component of mitochondrial membrane; membrane; integral component of membrane	inferred from electronic annotation; not recorded
TC0100006494.rn.2	5.32	8.09	0.49	0.31	T	T	-6.81	1.16E-09	9.00E-08	T	NM_012785; ENSRNOT00000022988	Coq7	coenzyme Q7 homolog, ubiquinone (yeast)	chr1	-	Coding	188174879	188191002	0; 0; 0; 0; 0; 0; 0; 0; 0	25249	10	1q35	NM_012785; ENSRNOT00000022988; Coq7.aSep08; Coq7.bSep08; mRNARGD2698289_1; mRNARGD7578325_1; TCONS_00002562; TCONS_00002563	RefSeq; ENSEMBL; Ace View; Rat Genome Database; Chalmel	Rattus norvegicus coenzyme Q7 homolog, ubiquinone (yeast) (Coq7), mRNA.; coenzyme Q7 homolog, ubiquinone (yeast) [gene_biotype:protein_coding transcript_biotype:protein_coding]; coenzyme Q7 homolog, ubiquinone (yeast); ENCODES a protein that exhibits metal ion binding (inferred) AND INVOLVED IN response to drug AND ubiquinone biosynthetic process AND age-dependent response to oxidative stress (or…	chr1	100	100	0		0	NM_012785; ENSRNOT00000022988	Q63619; G3V879	NM_012785; ENSRNOT00000022988	Rn.6981	brain| eye| heart| muscle| ovary| prostate| fetus| adult	NM_012785; ENSRNOT00000022988	GO:0000122; GO:0001306; GO:0001701; GO:0001841; GO:0006744; GO:0006979; GO:0008340; GO:0022008; GO:0022904; GO:0032868; GO:0034599; GO:0042493; GO:0042775; GO:0045944; GO:0070584; GO:1904400; GO:2000377; GO:0055114	negative regulation of transcription from RNA polymerase II promoter; age-dependent response to oxidative stress; in utero embryonic development; neural tube formation; ubiquinone biosynthetic process; response to oxidative stress; determination of adult lifespan; neurogenesis; respiratory electron transport chain; response to insulin; cellular response to oxidative stress; response to drug; mito…	inferred from electronic annotation; not recorded; inferred from genetic interaction; inferred from expression pattern	NM_012785; ENSRNOT00000022988	GO:0005634; GO:0005739; GO:0005743; GO:0005575; GO:0016020	nucleus; mitochondrion; mitochondrial inner membrane; cellular_component; membrane	inferred from electronic annotation; not recorded; no biological data available	NM_012785; ENSRNOT00000022988	GO:0003682; GO:0004497; GO:0046872; GO:0003674; GO:0016491; GO:0005515	chromatin binding; monooxygenase activity; metal ion binding; molecular_function; oxidoreductase activity; protein binding	inferred from electronic annotation; not recorded; no biological data available
TC0400001708.rn.2	7.38	10.14	0.42	0.33	T	T	-6.8	1.09E-09	8.63E-08	T	NM_001024339; ENSRNOT00000074096; BC079185	Tuba8	tubulin, alpha 8	chr4	+	Coding	153774511	153791223	0; 0; 0; 0; 0; 0; 0; 0; 0	500377	10		NM_001024339; ENSRNOT00000074096; BC079185; mRNARGD2341263_t00	RefSeq; ENSEMBL; GenBank; Rat Genome Database	Rattus norvegicus tubulin, alpha 8 (Tuba8), mRNA.; tubulin, alpha 8 [gene_biotype:protein_coding transcript_biotype:protein_coding]; Rattus norvegicus tubulin, alpha 8, mRNA (cDNA clone MGC:94229 IMAGE:7131106), complete cds.; ENCODES a protein that exhibits GTP binding (inferred) AND GTPase activity (inferred) AND structural molecule activity (inferred) AND INVOLVED IN microtubule-based movement…	chr4	100	100	0		0	NM_001024339; ENSRNOT00000074096; BC079185	Q6AY56	NM_001024339; ENSRNOT00000074096; BC079185	Rn.27364	brain| eye| heart| muscle| spleen| testis| juvenile| adult	NM_001024339; ENSRNOT00000074096; BC079185	GO:0007017; GO:0051258; GO:0008152	microtubule-based process; protein polymerization; metabolic process	inferred from electronic annotation	NM_001024339; ENSRNOT00000074096; BC079185	GO:0005737; GO:0005874; GO:0005856	cytoplasm; microtubule; cytoskeleton	inferred from electronic annotation	NM_001024339; ENSRNOT00000074096; BC079185	GO:0003924; GO:0005200; GO:0005525; GO:0000166	GTPase activity; structural constituent of cytoskeleton; GTP binding; nucleotide binding	inferred from electronic annotation
TC1400002152.rn.2	5.01	7.77	0.3	0.09	F	T	-6.79	1.69E-11	1.01E-08	F	NM_001170465; BC166935	Uqcr10	ubiquinol-cytochrome c reductase, complex III subunit X	chr14	-	Coding	84935480	84937741	0; 0; 0; 0; 0; 0; 0; 0; 0	685322	10	14q21	NM_001170465; BC166935; mRNARGD4115209_1	RefSeq; GenBank; Rat Genome Database	Rattus norvegicus ubiquinol-cytochrome c reductase, complex III subunit X (Uqcr10), mRNA.; Rattus norvegicus similar to ubiquinol-cytochrome c reductase complex 7.2kDa protein isoform b, mRNA (cDNA clone MGC:188932 IMAGE:6922239), complete cds.; INVOLVED IN mitochondrial electron transport ubiquinol to cytochrome c (inferred) AND FOUND IN mitochondrial respiratory chain complex III (inferred) AND…	chr14	100	100	0		0	NM_001170465; BC166935	B2RYX1	NM_001170465; BC166935	Rn.140706	adrenal gland| connective tissue| dorsal root ganglion| embryonic tissue| eye| heart| kidney| liver| lung| pancreas| pituitary gland| prostate| small intestine| spleen| metamorphosing embryo| adult	NM_001170465; BC166935	GO:0006122	mitochondrial electron transport, ubiquinol to cytochrome c	inferred from electronic annotation	NM_001170465; BC166935	GO:0005739; GO:0005743; GO:0070062; GO:0005750	mitochondrion; mitochondrial inner membrane; extracellular exosome; mitochondrial respiratory chain complex III	not recorded; inferred from electronic annotation
TC1000000702.rn.2	4.47	7.22	0.52	0.48	F	T	-6.75	8.18E-08	1.93E-06	F	NM_001100674_2; BC160839; mRNARGD4120693_1; mRNARGD7724108_1; mRNARGD7724109_1; mRNARGD7724110_1	Map2k3	mitogen activated protein kinase kinase 3 (Map2k3), mRNA; mitogen activated protein kinase kinase 3; INVOLVED IN cellular response to lipopolysaccharide AND cellular response to sorbitol AND heart development AND PARTICIPATES IN p38 MAPK signaling pathway AND interleukin-12 signaling pathway AND tumor necrosis factor mediated signaling pathway AND ASSOCIATED WITH Diabetes Mellitus Experimental AN…	chr10	+	Coding	45089401	45110802	0; 0; 0; 0; 0; 0; 0; 0; 0	303200	10	10q22	NM_001100674_2; BC160839; mRNARGD4120693_1; mRNARGD7724108_1; mRNARGD7724109_1; mRNARGD7724110_1; ENSRNOT00000073792	RefSeq; GenBank; Rat Genome Database; ENSEMBL	mitogen activated protein kinase kinase 3 (Map2k3), mRNA; Rattus norvegicus mitogen activated protein kinase kinase 3, mRNA (cDNA clone MGC:187561 IMAGE:7458293), complete cds.; INVOLVED IN cellular response to lipopolysaccharide AND cellular response to sorbitol AND heart development AND PARTICIPATES IN p38 MAPK signaling pathway AND interleukin-12 signaling pathway AND tumor necrosis factor med…	chr10	100	100	0		0	BC160839; ENSRNOT00000073792	B1H230; Q498S1	BC160839	Rn.100064	adrenal gland| brain| connective tissue| dorsal root ganglion| embryonic tissue| eye| heart| kidney| liver| muscle| ovary| pancreas| placenta| prostate| spleen| thymus| metamorphosing embryo| fetus| juvenile| adult	BC160839; ENSRNOT00000073792	GO:0000165; GO:0000187; GO:0001934; GO:0002931; GO:0006468; GO:0006954; GO:0007507; GO:0042035; GO:0045860; GO:0045893; GO:0051770; GO:0060048; GO:0071222; GO:0072709; GO:0016310; GO:0035556; GO:0023014	MAPK cascade; activation of MAPK activity; positive regulation of protein phosphorylation; response to ischemia; protein phosphorylation; inflammatory response; heart development; regulation of cytokine biosynthetic process; positive regulation of protein kinase activity; positive regulation of transcription, DNA-templated; positive regulation of nitric-oxide synthase biosynthetic process; cardia…	not recorded; inferred from direct assay; inferred from expression pattern; inferred from electronic annotation; inferred from mutant phenotype	BC160839; ENSRNOT00000073792	GO:0005829; GO:0016020; GO:0005737	cytosol; membrane; cytoplasm	inferred from direct assay; not recorded	BC160839; ENSRNOT00000073792	GO:0004672; GO:0004708; GO:0005515; GO:0005524; GO:0019901; GO:0000166; GO:0016301; GO:0004702	protein kinase activity; MAP kinase kinase activity; protein binding; ATP binding; protein kinase binding; nucleotide binding; kinase activity; receptor signaling protein serine/threonine kinase activity	inferred from electronic annotation; not recorded; inferred from physical interaction
TC0700000164.rn.2	4.59	7.34	0.59	0.44	F	T	-6.74	5.27E-08	1.39E-06	F	ENSRNOT00000066348	Nmrk2	nicotinamide riboside kinase 2	chr7	+	Coding	11383086	11386177	0; 0; 0; 0; 0; 0; 0; 0; 0	100912521	10		ENSRNOT00000066348; mRNARGD6486792_1; blaroy.aSep08; blaroy.bSep08	ENSEMBL; Rat Genome Database; Ace View	nicotinamide riboside kinase 2 [gene_biotype:protein_coding transcript_biotype:protein_coding]; INVOLVED IN negative regulation of myoblast differentiation (ortholog) AND FOUND IN intracellular (ortholog) AND INTERACTS WITH 2 3 7 8-tetrachlorodibenzodioxine (ortholog) AND 5-aza-2'-deoxycytidine (ortholog) AND cisplatin (ortholog); Unannotated AceView Transcript	chr7	100	100	0		0	ENSRNOT00000066348	D3ZBU8				ENSRNOT00000066348	GO:0045662	negative regulation of myoblast differentiation	inferred from electronic annotation; not recorded	ENSRNOT00000066348	GO:0005622	intracellular	inferred from electronic annotation; not recorded	ENSRNOT00000066348	GO:0005515	protein binding	inferred from electronic annotation
TC0600000031.rn.2	6.82	9.57	0.43	0.18	T	T	-6.73	1.76E-10	2.91E-08	T	NM_001100671; ENSRNOT00000008988	Atl2	atlastin GTPase 2	chr6	+	Coding	2568878	2610432	0; 0; 0; 0; 0; 0; 0; 0; 0	298757	10	6q11	NM_001100671; ENSRNOT00000008988; Arl6ip2.aSep08; Arl6ip2.bSep08; Arl6ip2.cSep08; Arl6ip2.dSep08; mRNARGD4128994_1; mRNARGD7679074_1; mRNARGD7679075_1; TCONS_00093742; TCONS_00097380	RefSeq; ENSEMBL; Ace View; Rat Genome Database; Chalmel	Rattus norvegicus atlastin GTPase 2 (Atl2), mRNA.; atlastin GTPase 2 [gene_biotype:protein_coding transcript_biotype:protein_coding]; atlastin GTPase 2; ENCODES a protein that exhibits identical protein binding (ortholog) AND INVOLVED IN endoplasmic reticulum organization (ortholog) AND Golgi organization (ortholog) AND protein homooligomerization (ortholog) AND FOUND IN endoplasmic reticulum (or…	chr6	100	100	0		0	NM_001100671; ENSRNOT00000008988	Q562A0; F1LQ09	NM_001100671; ENSRNOT00000008988	Rn.203081	adipose tissue| adrenal gland| brain| colon| dorsal root ganglion| heart| kidney| liver| lung| muscle| pancreas| pituitary gland| prostate| testis| thymus|tailbud embryo| fetus| juvenile| adult	NM_001100671; ENSRNOT00000008988	GO:0006888; GO:0007029; GO:0007030; GO:0051260; GO:0008152	ER to Golgi vesicle-mediated transport; endoplasmic reticulum organization; Golgi organization; protein homooligomerization; metabolic process	not recorded; inferred from electronic annotation	NM_001100671; ENSRNOT00000008988	GO:0005783; GO:0016020; GO:0016021	endoplasmic reticulum; membrane; integral component of membrane	inferred from electronic annotation; not recorded	NM_001100671; ENSRNOT00000008988	GO:0003924; GO:0005525; GO:0042802; GO:0000166; GO:0005515	GTPase activity; GTP binding; identical protein binding; nucleotide binding; protein binding	inferred from electronic annotation; not recorded
TC0500000561.rn.2	5.29	8.04	0.35	0.29	T	T	-6.72	8.48E-11	2.11E-08	T	NM_001113754; ENSRNOT00000051445; BC158680	Grhpr	glyoxylate reductase/hydroxypyruvate reductase	chr5	+	Coding	60528981	60538410	0; 0; 0; 0; 0; 0; 0; 0; 0	680021	10	5q22	NM_001113754; ENSRNOT00000051445; BC158680; Grhpr.aSep08; Grhpr.bSep08; Grhpr.cSep08; Grhpr.dSep08; mRNARGD4130362_1	RefSeq; ENSEMBL; GenBank; Ace View; Rat Genome Database	Rattus norvegicus glyoxylate reductase/hydroxypyruvate reductase (Grhpr), mRNA.; glyoxylate reductase/hydroxypyruvate reductase [gene_biotype:protein_coding transcript_biotype:protein_coding]; Rattus norvegicus glyoxylate reductase/hydroxypyruvate reductase, mRNA (cDNA clone MGC:187689 IMAGE:8373346), complete cds.; glyoxylate reductase/hydroxypyruvate reductase; ENCODES a protein that exhibits c…	chr5	100	100	0		0	NM_001113754; ENSRNOT00000051445; BC158680	B0BN46	NM_001113754; ENSRNOT00000051445; BC158680	Rn.7815	adipose tissue| adrenal gland| brain| connective tissue| eye| kidney| liver| lung| pancreas| pituitary gland| placenta| prostate| thymus| juvenile| adult	NM_001113754; ENSRNOT00000051445; BC158680	GO:0007588; GO:0043648; GO:0051259; GO:0055114; GO:0008152	excretion; dicarboxylic acid metabolic process; protein oligomerization; oxidation-reduction process; metabolic process	inferred from electronic annotation; not recorded; inferred from direct assay	NM_001113754; ENSRNOT00000051445; BC158680	GO:0005737; GO:0005829; GO:0070062	cytoplasm; cytosol; extracellular exosome	not recorded; inferred from direct assay; inferred from electronic annotation	NM_001113754; ENSRNOT00000051445; BC158680	GO:0008465; GO:0016618; GO:0030267; GO:0031406; GO:0042803; GO:0050661; GO:0051287; GO:0070402; GO:0016616	glycerate dehydrogenase activity; hydroxypyruvate reductase activity; glyoxylate reductase (NADP) activity; carboxylic acid binding; protein homodimerization activity; NADP binding; NAD binding; NADPH binding; oxidoreductase activity, acting on the CH-OH group of donors, NAD or NADP as acceptor	inferred from direct assay; not recorded; inferred from physical interaction; inferred from electronic annotation
TC1100001824.rn.2	5.01	7.75	0.49	0.14	T	T	-6.68	1.42E-10	2.72E-08	T	NM_001105871; ENSRNOT00000002329	Hrasls	HRAS-like suppressor	chr11	-	Coding	75125951	75145830	0; 0; 0; 0; 0; 0; 0; 0; 0	288025	10	11q22	NM_001105871; ENSRNOT00000002329; Hrasls.aSep08; Hrasls.bSep08; mRNARGD4131178_1; mRNARGD7710741_1; TCONS_00021893	RefSeq; ENSEMBL; Ace View; Rat Genome Database; Chalmel	Rattus norvegicus HRAS-like suppressor (Hrasls), mRNA.; HRAS-like suppressor [gene_biotype:protein_coding transcript_biotype:protein_coding]; HRAS-like suppressor; ENCODES a protein that exhibits phospholipase activity (ortholog) AND INVOLVED IN ether lipid metabolic process (ortholog) AND peroxisome organization (ortholog) AND FOUND IN cytoplasm (ortholog) AND nuclear envelope lumen (ortholog) A…	chr11	100	100	0		0	NM_001105871; ENSRNOT00000002329	D2KX21	NM_001105871; ENSRNOT00000002329	Rn.11728	brain| connective tissue| heart| lung| muscle| adult	NM_001105871; ENSRNOT00000002329	GO:0007031; GO:0046485	peroxisome organization; ether lipid metabolic process	not recorded	NM_001105871; ENSRNOT00000002329	GO:0005641; GO:0005737; GO:0005777	nuclear envelope lumen; cytoplasm; peroxisome	not recorded	NM_001105871; ENSRNOT00000002329	GO:0004620	phospholipase activity	not recorded
TC0700001530.rn.2	8.04	10.78	0.27	0.19	T	T	-6.67	1.57E-11	1.01E-08	T	ENSRNOT00000011316; mRNARGD2769444_1; RGD1311310.aSep08; RGD1311310.bSep08; RGD1311310.cSep08-unspliced; TCONS_00099562	Smdt1; RGD1311310	single-pass membrane protein with aspartate-rich tail 1 [Source:RGD Symbol;Acc:1311310]; INVOLVED IN calcium ion import into mitochondrion (ortholog) AND mitochondrial calcium ion homeostasis (ortholog) AND mitochondrial calcium ion transport (ortholog) AND FOUND IN integral component of mitochondrial inner membrane (ortholog) AND mitochondrion (ortholog) AND uniplex complex (ortholog) AND INTERA…	chr7	+	Coding	123578610	123581925	0; 0; 0; 0; 0; 0; 0; 0; 0		10		ENSRNOT00000011316; mRNARGD2769444_1; RGD1311310.aSep08; RGD1311310.bSep08; RGD1311310.cSep08-unspliced; TCONS_00099562	ENSEMBL; Rat Genome Database; Ace View; Chalmel	single-pass membrane protein with aspartate-rich tail 1 [gene_biotype:protein_coding transcript_biotype:protein_coding]; INVOLVED IN calcium ion import into mitochondrion (ortholog) AND mitochondrial calcium ion homeostasis (ortholog) AND mitochondrial calcium ion transport (ortholog) AND FOUND IN integral component of mitochondrial inner membrane (ortholog) AND mitochondrion (ortholog) AND unipl…	chr7	100	100	0		0	ENSRNOT00000011316	D4A7Y9				ENSRNOT00000011316	GO:0006851; GO:0036444; GO:0051560	mitochondrial calcium ion transport; calcium ion transmembrane import into mitochondrion; mitochondrial calcium ion homeostasis	inferred from electronic annotation	ENSRNOT00000011316	GO:0005739; GO:0031305; GO:1990246; GO:0016020; GO:0016021	mitochondrion; integral component of mitochondrial inner membrane; uniplex complex; membrane; integral component of membrane	inferred from electronic annotation
TC0700001041.rn.2	5.08	7.81	0.5	0.16	T	T	-6.66	3.00E-10	4.02E-08	T	NM_001197332; NM_001197907; NM_057153; BC166763	Oxr1	oxidation resistance 1	chr7	+	Coding	80351774	80788094	0; 0; 0; 0; 0; 0; 0; 0; 0	117520	10	7q31	NM_001197332; NM_001197907; NM_057153; BC166763; ENSRNOT00000010754; ENSRNOT00000010856; ENSRNOT00000010858; mRNARGD4122749_1; mRNARGD6698378_1; mRNARGD6698378_2; mRNARGD6698379_1; Oxr1.aSep08; Oxr1.bSep08; Oxr1.cSep08; Oxr1.dSep08; Oxr1.eSep08; Oxr1.fSep08; TCONS_00104169; TCONS_00104170; TCONS_00105984; TCONS_00105985; forsa.aSep08; forsa.bSep08; forsa.cSep08	RefSeq; GenBank; ENSEMBL; Rat Genome Database; Ace View; Chalmel	Rattus norvegicus oxidation resistance 1 (Oxr1), transcript variant 3, mRNA.; Rattus norvegicus oxidation resistance 1 (Oxr1), transcript variant 1, mRNA.; Rattus norvegicus oxidation resistance 1 (Oxr1), transcript variant 2, mRNA.; Rattus norvegicus oxidation resistance 1, mRNA (cDNA clone MGC:188523 IMAGE:7931847), complete cds.; oxidation resistance 1 (Oxr1), transcript variant 2, mRNA; ENCOD…	chr7	100	100	0		0	NM_001197332; NM_001197907; NM_057153; BC166763	Q4V8B0; A0A0G2K7Y2; A0A0G2KAL4	NM_001197332; NM_001197907; NM_057153; BC166763	Rn.4252	adrenal gland| brain| connective tissue| dorsal root ganglion| embryonic tissue| eye| heart| kidney| liver| lung| muscle| ovary| pancreas| pineal gland| pituitary gland| placenta| prostate| spleen| thymus|tailbud embryo| metamorphosing embryo| juvenile| adult	NM_001197332; NM_001197907; NM_057153; BC166763	GO:0006979; GO:0007628; GO:0043524; GO:0071447	response to oxidative stress; adult walking behavior; negative regulation of neuron apoptotic process; cellular response to hydroperoxide	traceable author statement; not recorded	NM_001197332; NM_001197907; NM_057153; BC166763	GO:0005730; GO:0005739	nucleolus; mitochondrion	inferred from direct assay; not recorded; inferred from electronic annotation	NM_001197332; NM_001197907; NM_057153; BC166763	GO:0016491	oxidoreductase activity	not recorded
TC0400003414.rn.2	7.12	9.85	0.58	0.22	T	T	-6.65	9.91E-10	8.18E-08	T	ENSRNOT00000047453	Lmod3	leiomodin 3 (fetal)	chr4	-	Coding	129604378	129618629	0; 0; 0; 0; 0; 0; 0; 0; 0	500267	10	4q34	ENSRNOT00000047453; mRNARGD2354388_t00; korwey.aSep08	ENSEMBL; Rat Genome Database; Ace View	leiomodin 3 (fetal) [gene_biotype:protein_coding transcript_biotype:protein_coding]; ENCODES a protein that exhibits tropomyosin binding (inferred) AND FOUND IN cytoskeleton (inferred) AND INTERACTS WITH diazoxide (ortholog) AND isoprenaline (ortholog) AND paracetamol (ortholog); Unannotated AceView Transcript	chr4	100	100	0		0	ENSRNOT00000047453	D4A871				ENSRNOT00000047453	GO:0006936; GO:0007015; GO:0030239; GO:0051694	muscle contraction; actin filament organization; myofibril assembly; pointed-end actin filament capping	not recorded; inferred from electronic annotation	ENSRNOT00000047453	GO:0005856; GO:0005865; GO:0030016; GO:0031672	cytoskeleton; striated muscle thin filament; myofibril; A band	not recorded; inferred from electronic annotation	ENSRNOT00000047453	GO:0003785; GO:0005523; GO:0005515	actin monomer binding; tropomyosin binding; protein binding	inferred from electronic annotation; not recorded
TC0900000423.rn.2	8.59	11.32	0.89	0.11	T	T	-6.65	7.18E-08	1.75E-06	T	mRNARGD6487169_1; mRNARGD7634562_1	LOC100912348	myotilin-like	chr9	+	Coding	37749038	37761022	0; 0; 0; 0; 0; 0; 0; 0; 0		10		mRNARGD6487169_1; mRNARGD7634562_1; ENSRNOT00000071970	Rat Genome Database; ENSEMBL	myotilin-like; myotilin-like [gene_biotype:protein_coding transcript_biotype:protein_coding]	chr9	100	100	0		0	ENSRNOT00000071970	M0R5Y4
TC0600002538.rn.2	4.8	7.53	0.85	0.2	T	T	-6.65	9.68E-08	2.20E-06	T	NM_001106733; ENSRNOT00000005568	Trappc6b	trafficking protein particle complex 6B	chr6	-	Coding	80142126	80153250	0; 0; 0; 0; 0; 0; 0; 0; 0	299075	10	6q23	NM_001106733; ENSRNOT00000005568; mRNARGD4126245_1; TCONS_00094013; Trappc6b.aSep08	RefSeq; ENSEMBL; Rat Genome Database; Chalmel; Ace View	Rattus norvegicus trafficking protein particle complex 6B (Trappc6b), mRNA.; trafficking protein particle complex 6B [gene_biotype:protein_coding transcript_biotype:protein_coding]; INTERACTS WITH 3H-1 2-dithiole-3-thione AND cadmium dichloride AND 3 4-methylenedioxymethamphetamine (ortholog); trafficking protein particle complex 6B (Trappc6b), mRNA.; trafficking protein particle complex 6B	chr6	100	100	0		0	NM_001106733; ENSRNOT00000005568	D3ZES2	NM_001106733; ENSRNOT00000005568	Rn.22788	brain| dorsal root ganglion| embryonic tissue| heart| lung| muscle| nerve| ovary| pancreas| prostate| metamorphosing embryo| adult									ENSRNOT00000005568	GO:0005515	protein binding	inferred from electronic annotation
TC1700001607.rn.2	8.52	11.25	0.43	0.34	T	T	-6.63	2.42E-10	3.48E-08	T	ENSRNOT00000048837; mRNARGD7537646_1; RGD1563601.aSep08-unspliced	RGD1563601	Triosephosphate isomerase; PARTICIPATES IN fructose and mannose metabolic pathway AND gluconeogenesis pathway AND glycolysis pathway AND INTERACTS WITH ammonium chloride; similar to Tpi1 protein	chr17	-	Coding	27764418	27765806	0; 0; 0; 0; 0; 0; 0; 0; 0		10		ENSRNOT00000048837; mRNARGD7537646_1; RGD1563601.aSep08-unspliced	ENSEMBL; Rat Genome Database; Ace View	Triosephosphate isomerase; PARTICIPATES IN fructose and mannose metabolic pathway AND gluconeogenesis pathway AND glycolysis pathway AND INTERACTS WITH ammonium chloride; similar to Tpi1 protein	chr17	100	100	0		0
TC0800002596.rn.2	6.45	9.18	0.62	0.18	T	T	-6.63	1.90E-08	6.38E-07	T	NM_001009668; ENSRNOT00000020544; BC088412	Etfa	electron-transfer-flavoprotein, alpha polypeptide	chr8	-	Coding	60028779	60086393	0; 0; 0; 0; 0; 0; 0; 0; 0	300726	10	8q24	NM_001009668; ENSRNOT00000020544; BC088412; Etfa.aSep08; mRNARGD2359651_1; TCONS_00107966; TCONS_00111962	RefSeq; ENSEMBL; GenBank; Ace View; Rat Genome Database; Chalmel	Rattus norvegicus electron-transfer-flavoprotein, alpha polypeptide (Etfa), mRNA.; electron-transfer-flavoprotein, alpha polypeptide [gene_biotype:protein_coding transcript_biotype:protein_coding]; Rattus norvegicus electron-transfer-flavoprotein, alpha polypeptide, mRNA (cDNA clone MGC:94813 IMAGE:7108329), complete cds.; electron-transfer-flavoprotein, alpha polypeptide; ENCODES a protein that …	chr8	100	100	0		0	NM_001009668; ENSRNOT00000020544; BC088412	P13803	NM_001009668; ENSRNOT00000020544; BC088412	Rn.32496	adipose tissue| brain| connective tissue| dorsal root ganglion| eye| heart| kidney| liver| lung| muscle| nerve| ovary| pancreas| placenta| prostate| small intestine| spleen| thymus| metamorphosing embryo| fetus| juvenile| adult	NM_001009668; ENSRNOT00000020544; BC088412	GO:0033539; GO:0055088; GO:0008150; GO:0055114	fatty acid beta-oxidation using acyl-CoA dehydrogenase; lipid homeostasis; biological_process; oxidation-reduction process	not recorded; no biological data available; inferred from sequence or structural similarity; inferred from electronic annotation	NM_001009668; ENSRNOT00000020544; BC088412	GO:0005739; GO:0005759; GO:0070062; GO:0005575	mitochondrion; mitochondrial matrix; extracellular exosome; cellular_component	not recorded; inferred from electronic annotation; no biological data available	NM_001009668; ENSRNOT00000020544; BC088412	GO:0000062; GO:0003995; GO:0009055; GO:0016491; GO:0050660; GO:0052890; GO:0005515	fatty-acyl-CoA binding; acyl-CoA dehydrogenase activity; electron carrier activity; oxidoreductase activity; flavin adenine dinucleotide binding; oxidoreductase activity, acting on the CH-CH group of donors, with a flavin as acceptor; protein binding	not recorded; non-traceable author statement; inferred from electronic annotation; inferred from sequence or structural similarity
TC0700001486.rn.2	5.21	7.94	0.37	0.15	T	T	-6.61	4.37E-11	1.51E-08	T	NM_001130503; ENSRNOT00000025193	Adsl	adenylosuccinate lyase	chr7	+	Coding	122157201	122192660	0; 0; 0; 0; 0; 0; 0; 0; 0	315150	10	7q34	NM_001130503; ENSRNOT00000025193; Adsl.aSep08; Adsl.bSep08; Adsl.cSep08; Adsl.dSep08; mRNARGD4138426_1; TCONS_00099530	RefSeq; ENSEMBL; Ace View; Rat Genome Database; Chalmel	Rattus norvegicus adenylosuccinate lyase (Adsl), mRNA.; adenylosuccinate lyase [gene_biotype:protein_coding transcript_biotype:protein_coding]; adenylosuccinate lyase; ENCODES a protein that exhibits (S)-2-(5-amino-1-(5-phospho-D-ribosyl)imidazole-4-carboxamido)succinate AMP-lyase (fumarate-forming) activity AND N6-(1 2-dicarboxyethyl)AMP AMP-lyase (fumarate-forming) activity AND INVOLVED IN aero…	chr7	100	100	0		0	NM_001130503; ENSRNOT00000025193	D3ZW08	NM_001130503; ENSRNOT00000025193	Rn.23276	adipose tissue| brain| connective tissue| embryonic tissue| eye| heart| kidney| liver| lung| muscle| ovary| pituitary gland| prostate| spleen|tailbud embryo| metamorphosing embryo| juvenile| adult	NM_001130503; ENSRNOT00000025193	GO:0001666; GO:0006163; GO:0006167; GO:0006189; GO:0007584; GO:0009060; GO:0009156; GO:0014850; GO:0042594; GO:0044208; GO:0051262; GO:0006164; GO:0009152	response to hypoxia; purine nucleotide metabolic process; AMP biosynthetic process; 'de novo' IMP biosynthetic process; response to nutrient; aerobic respiration; ribonucleoside monophosphate biosynthetic process; response to muscle activity; response to starvation; 'de novo' AMP biosynthetic process; protein tetramerization; purine nucleotide biosynthetic process; purine ribonucleotide biosynthe…	inferred from expression pattern; inferred from direct assay; inferred from mutant phenotype; not recorded; inferred from electronic annotation	NM_001130503; ENSRNOT00000025193	GO:0005739; GO:0005829	mitochondrion; cytosol	inferred from electronic annotation; not recorded; inferred from direct assay	NM_001130503; ENSRNOT00000025193	GO:0004018; GO:0070626; GO:0003824; GO:0016829	N6-(1,2-dicarboxyethyl)AMP AMP-lyase (fumarate-forming) activity; (S)-2-(5-amino-1-(5-phospho-D-ribosyl)imidazole-4-carboxamido)succinate AMP-lyase (fumarate-forming) activity; catalytic activity; lyase activity	inferred from direct assay; inferred from mutant phenotype; not recorded; inferred from electronic annotation
[truncated: 2,561 more rows]
[truncated: 11 more columns]
