# Supplementary material for: Transcriptomic analysis at 48 h postmortem: a proof of concept for the identification of biomarkers to estimate time since death
Source: Mol Biol Rep. 2025 Oct 21;52(1):1050. doi: 10.1007/s11033-025-11151-5 (PMC12540568; doi:10.1007/s11033-025-11151-5)
Supplement: Supplementary file 8 — Supplementary Material 8 [file 11033_2025_11151_MOESM8_ESM.xlsx]

## Sheet: Hoja1
Table S5. RNA yield and spectrophotometric ratios at 0 and 48 hours of PMI.
Sample	ng/µl	260/280	260/230
R1T0h	229.3	1.86	2.15
R2T0h	219.3	1.95	1.97
R3T0h	392.5	1.98	2.28
R4T0h	218.6	1.9	2.1
R5T0h	421.6	1.97	1.99
R1T48h	187.2	1.99	2.25
R2T48h	135.5	1.99	1.95
R3T48h	193.2	2	2.02
R4T48h	127.4	1.99	2.2
R5T48h	216.1	1.8	2.03
